# Supplementary material for: Genetic architecture differences between pediatric and adult-onset inflammatory bowel diseases in the Polish population
Source: Sci Rep. 2016 Dec 23;6:39831. doi: 10.1038/srep39831 (PMC5180213; doi:10.1038/srep39831)
Supplement: Supplementary Tables [file srep39831-s2.xls]

## Sheet: Table S1
Table S1. Summary of the main epidemiological variables of the pooled-DNA allelotyping GWAS and validation cohorts. The panels indicate the number of patients enrolled in the GWAS (Na) after excluding microarrays that did not meet quality control criteria based on the PCA results (Nb) and including validation and replication analyses performed using respective individual patient TaqMan genotyping…
Type	Sex	Pooled-DNA GWAS						Individual patient genotyping
		Enrolled			After excluding microarrays			Enrolled
		Na	Range	Median	Nb	Range	mediana	N	Range	Median
Pediatric CD	Females	153	0-16	13	151	0-16	13	174	0-16	13
	Males	203	0-16	13	202	1--16	13	250	1--16	13
Pediatric UC	Females	160	0-16	12	159	1--16	12	204	1--16	12
	Males	151	0-16	12	110	1--16	13	186	0-16	12
Adult CD	Females	130	17-69	25	130	17-69	25	185	17-69	25
	Males	108	17-69	26	107	17-69	26	152	17-69	26
Adult UC	Females	107	17-67	27	106	17-64	27	148	17-68	28
	Males	153	17-67	30	153	17-67	30	196	17-67	30
Healthy controls	Females	361	3-69	22	315	3-66	20	512	3-95	25
	Males	363	3-88	55	267	3-88	54	422	3-88	55

## Sheet: Table S2
Table S2. A minor allele frequency (MAF) in Caucasians (CEU) for loci selected due to the strongest (P < 5 × 10-8) and moderate (P-value between 5 × 10-8 and 10-6) significance in pooled-DNA allelotyping. Name: name of the feature in the Illumina database, p-value: the lowest p-value in conducted comparisons (each condition and each age group vs control), comparison: comparison with the lovest p-…
CHR	position	Name (GWAS, Illumina)	p-value	MAF, CEU	Comparison
16	50947137	kgp10723998	4.16e-14	0.0491803	CD
12	13219605	exm986325	1.58e-09	0	UC_Y
5	64019841	rs10075967	1.77e-09	0.442623	UC_A
6	131574195	exm2274184	2.68e-09	0	UC_Y
17	43180418	exm1329915	2.69e-09	0	IBD_Y
10	24210335	kgp11025969	4.54e-09	0.0327869	UC_Y
13	29118582	kgp16678575	4.78e-09	0	IBD_Y
2	38201298	exm187573	7.21e-09	0	IBD_Y
15	101718773	exm1194205	7.31e-09	0	UC_A
12	125299614	exm1049995	7.41e-09	0	IBD_Y
1	245465469	kgp15652763	1.42e-08	0	UC_Y
20	50701487	exm1550698	1.92e-08	0	UC_Y
14	74718799	kgp9287057	2.19e-08	0.204918	IBD
9	14543414	kgp7725307	2.51e-08		UC_Y
4	3971742	kgp22836747	2.62e-08	0	UC_Y
1	145103716	kgp15841046	2.67e-08	0	IBD_Y
3	5753558	kgp3632935	3.09e-08		UC_Y
4	117817868	kgp9365044	4.57e-08	0.180328	IBD
7	93763180	kgp13668917	4.85e-08	0	IBD_Y
5	138072179	kgp22272972	5e-08	0	UC_A
1	152284673	kgp15342995	5.88e-08	0.00819672	IBD_Y
16	84304530	kgp3425542	5.97e-08	0	IBD_Y
3	72418305	kgp11182844	6.82e-08	0	UC_Y
8	105271752	kgp20346360	6.98e-08	0	UC_Y
1	11190698	exm14333	7.01e-08	0.00819672	IBD_Y
6	26108117	exm521830	7.06e-08	0	UC_Y
11	110036098	exm954529	7.13e-08	0	CD_Y
2	184797629	kgp14872132	7.25e-08	0	CD_A
1	103127673	kgp4061188	7.57e-08	0.114754	IBD_A
6	24645094	kgp17416724	8.3e-08	0	CD_A
13	66625552	kgp7529668	9.27e-08	0.155738	IBD
10	58118357	exm826018	9.5e-08		UC_Y
6	41989989	rs10948005	9.82e-08	0.229508	IBD_Y
19	5864864	kgp9995420	9.89e-08	0	IBD_Y
1	70415779	rs17131089	1.03e-07	0	CD_A
10	86626706	kgp8406359	1.05e-07	0	IBD
10	19744326	kgp21572256	1.16e-07	0	UC_A
6	143272739	kgp17477927	1.28e-07	0	CD_A
8	109796415	exm715283	1.3e-07	0	CD_A
2	37035894	exm186514	1.31e-07	0	UC_Y
4	181678695	kgp21106979	1.37e-07	0	IBD_Y
9	120757370	rs2245960	1.41e-07	0.245902	CD_Y
10	101595975	exm2276123	1.49e-07	0	UC_Y
3	189578553	rs16864857	1.54e-07	0	UC_Y
9	117665379	kgp8445585	1.59e-07	0.45082	UC_A
1	197944781	kgp15833184	1.66e-07	0	IBD_A
7	68690815	kgp22761700	1.7e-07	0	UC_Y
1	76667953	kgp15163028	1.72e-07	0	CD_A
16	80188713	kgp16409633	1.72e-07	0	IBD_Y
1	5269170	kgp22791476	1.73e-07	0.0655738	CD_A
7	36716227	kgp13307341	1.88e-07	0	IBD_Y
17	38062509	exm1317559	1.89e-07	0	UC_Y
2	40288360	kgp14264924	1.97e-07	0	UC_Y
1	71840471	kgp15325439	1.97e-07	0	CD_A
12	125024475	kgp2134950	2e-07	0.0491803	UC_Y
18	41975974	kgp7700309	2.05e-07	0.00819672	IBD_Y
2	45740908	rs12712944	2.08e-07	0.180328	IBD
10	13903616	kgp21757326	2.26e-07	0	UC_Y
5	67119960	kgp22536289	2.39e-07	0	CD_A
3	59253562	kgp17885004	2.74e-07	0	UC_Y
2	211987221	kgp22836348	2.83e-07	0	UC
11	6043277	kgp970260	2.84e-07	0.401639	UC_A
12	113550335	kgp3894060	2.91e-07	0.188525	UC_Y
16	52634061	kgp16484057	2.91e-07	0	UC_Y
11	106211718	kgp12744252	2.96e-07	0	UC_Y
1	75201092	kgp15571260	3e-07	0	UC_Y
12	5021155	exm976127	3.11e-07	0	UC_Y
9	68428534	kgp11012985	3.14e-07	0	UC_Y
20	32000475	exm2234275	3.25e-07	0	IBD
6	88937074	kgp16944698	3.34e-07	0	UC_A
12	52985378	exm1005931	3.38e-07		UC_Y
6	151230229	kgp17491597	3.47e-07	0	CD_Y
10	59579824	kgp22729145	3.57e-07	0	CD_A
1	218473294	rs10157333	3.73e-07	0	CD_A
6	16327939	exm518239	3.89e-07	0	UC_Y
19	19934019	kgp22759532	3.91e-07	0	UC_Y
8	11686570	kgp20296426	3.93e-07	0	UC_Y
20	47696649	rs7265218	3.95e-07	0	UC_A
2	130415997	kgp1961093	3.97e-07	0.0327869	IBD_A
9	96860722	exm763200	4.05e-07	0	UC_Y
17	9062487	kgp11551830	4.07e-07	0.196721	UC_Y
3	160389885	kgp17681912	4.25e-07	0	CD_A
2	149606989	rs2166561	4.35e-07	0.0819672	CD_Y
21	45502929	exm1575738	4.56e-07	0	IBD_Y
11	56587428	kgp12804729	4.57e-07	0	IBD_A
20	30589202	kgp19356616	4.71e-07	0	CD_A
1	67656139	kgp22734416	4.73e-07	0	CD_A
11	124408830	kgp13046070	4.84e-07	0	UC_Y
18	28993244	exm1380962	4.84e-07	0	IBD_Y
13	100511247	kgp9209376	4.87e-07	0.0655738	UC_A
2	234601919	exm277175	4.9e-07	0	IBD_Y
10	32668070	kgp11521896	4.92e-07	0.0655738	IBD_Y
7	79212001	kgp13486914	5.04e-07	0	UC_Y
21	32196973	rs9983991	5.1e-07	0	IBD_Y
3	113955389	exm339419	5.12e-07	0	IBD_Y
11	3576742	rs12161772	5.14e-07	0	CD_A
17	58348810	exm1342229	5.19e-07	0	IBD_Y
8	141210214	rs13259162	5.28e-07	0.327869	UC_Y
14	21004578	rs17113112	5.32e-07	0.327869	UC_Y
7	39094396	kgp13683268	5.32e-07	0	CD_Y
5	129062364	rs7735351	5.52e-07	0.368853	IBD
6	30235046	rs2516696	5.54e-07	0.344262	UC_A
19	48525555	exm1485994	5.54e-07	0	IBD_Y
20	45631722	rs16992170	5.74e-07	0	CD_Y
4	3209071	exm383904	5.75e-07	0	UC_Y
8	111414861	kgp20107862	5.85e-07	0	UC_Y
12	60461889	kgp2780048	5.91e-07	0.0163934	CD_A
3	146214284	kgp17980775	5.96e-07	0	UC_A
21	24092558	rs10482927	6.25e-07	0	IBD_Y
12	83237186	kgp19001964	6.31e-07		UC_Y
14	93394901	kgp64763	6.44e-07	0.0737705	CD_A
3	36872741	exm298458	6.49e-07	0	UC_Y
1	179310332	exm127019	6.6e-07	0	UC_Y
6	5973062	kgp4162843	6.64e-07	0.0327869	UC_Y
21	44591617	kgp92858	6.68e-07	0.163934	UC_Y
3	122850576	rs2589601	6.73e-07	0.163934	CD_Y
7	102448819	kgp13392653	6.91e-07	0	UC
10	99173021	kgp21631957	6.92e-07	0	IBD_Y
11	48153612	kgp12714692	6.95e-07	0	UC
12	68951829	kgp18973466	7.18e-07	0	IBD_Y
1	181594973	kgp15682074	7.32e-07	0	UC_Y
7	139759204	kgp12037410	7.43e-07	0	UC_A
4	90278279	kgp10445605	7.47e-07	0.278689	UC
10	64522441	kgp1340597	7.56e-07	0.0327869	CD_A
10	71403460	kgp21921069	7.59e-07	0	UC_Y
11	123330467	kgp8265429	7.6e-07	0.254098	UC
10	52103707	rs10763354	7.67e-07	0.442623	UC_Y
21	40924630	kgp13198962	7.67e-07	0	UC_Y
4	89052266	exm412839	7.74e-07	0	CD_A
4	59038022	kgp22755103	7.75e-07	0	UC_Y
5	151182039	kgp22099226	8.09e-07	0	CD
5	32369377	rs11750707	8.29e-07	0.262295	UC_A
20	44078002	kgp19304018	8.51e-07	0	IBD_Y
1	156256134	exm1718606	8.66e-07	0	IBD_Y
8	120618120	rs4871401	8.73e-07	0.5	UC_Y
13	103958234	kgp16713494	8.82e-07	0	CD_A
13	109359834	rs4772988	8.83e-07	0.278689	CD
19	42837906	exm1939829	8.84e-07	0	UC_Y
10	106075592	exm854744	8.95e-07	0	CD_Y
7	96369886	kgp13659892	9.15e-07		UC_Y
10	66375676	kgp21784062	9.23e-07		UC_Y
10	8924771	kgp21621116	9.37e-07	0	CD_A
12	13849435	rs16909386	9.47e-07	0.00819672	UC_A
22	26698865	rs985832	9.56e-07	0.0983607	CD_A
18	3830606	kgp15942350	9.69e-07	0	IBD_A
1	38729068	kgp7977859	9.74e-07	0.0169491	UC_A
4	140587125	rs2132845	9.77e-07	0.0655738	UC_A
1	42931981	kgp15504500	9.93e-07	0	CD_A
13	36348808	exm1063184	9.96e-07	0	UC_A

## Sheet: Table S3
Table S3. Pooled-DNA allelotyping GWAS selections using a standard genome-wide significance threshold, the SNP block that remained in strong allele linkage disequilibrium, an in silico analysis of known and interesting IBD loci, and technical validation of the GWAS using individual patient TaqMan genotyping. Technical validation was performed by individually genotyping DNA samples from the enlarg…
SNP	Chromosome	p-value in GWAS	MAF, CEU	IBD.p-value	IBD.OR	IBD_Y.p-value	IBD_Y.OR	IBD_A.p-value	IBD_A.OR	CD.p-value	CD.OR	CD_Y.p-value	CD_Y.OR	CD_A.p-value	CD_A.OR	UC.p-value	UC.OR	UC_Y.p-value	UC_Y.OR	UC_A.p-value	UC_A.OR
rs56310195	16	4.16144e-14	0.0491803	1	0	1	0	1	0	1	0	1	0	1	0	1	0	1	0	1	0
rs13333062	16	1.87471e-11	0.122951	3.78907e-10	1.59713	5.62218e-09	1.63298	2.9881e-06	1.55082	3.52052e-22	2.2457	1.05091e-15	2.18262	5.70695e-14	2.34932	0.570871	1.05694	0.337461	1.11397	0.749046	0.955802
rs6596	16	3.32141e-11	0.254098	2.84893e-24	2.13091	4.40967e-22	2.23271	4.76659e-13	1.96659	1.73492e-54	3.5579	7.98996e-45	3.73551	5.68357e-26	3.23725	0.381162	1.08859	0.598928	1.06319	0.395555	1.11699
rs2076756	16	3.62742e-10	0.344262	1.26432e-14	1.62091	1.64513e-13	1.68478	1.98747e-08	1.55896	8.11664e-36	2.45628	3.75077e-28	2.5157	2.78366e-18	2.36935	0.726531	1.02822	0.675291	1.03993	0.834576	1.02618
rs62636619	12	1.57964e-09	0	0	0	0	0	0	0	0	0	0	0	0	0	0	0	0	0	0	0
rs10075967	5	1.77012e-09	0.442623	0.113728	1.10653	0.546884	1.04607	0.0174326	1.20416	1	1.00015	1	1.00029	1	1.00091	0.00441472	1.23773	0.276473	1.10298	0.000156634	1.44794
rs200742770	6	2.68081e-09	0	1	0	1	0	1	0	1	0	1	0	1	0	1	0	1	0	1	0
rs148483868	17	2.69131e-09	0	1	0	1	0	1	0	1	0	1	0	1	0	1	0	1	0	1	0
rs10508666	10	4.53615e-09	0.0327869	0.250997	0	0.265008	0	0.47837	0	0.697222	0	0.714443	0	0.662367	0	0.0197233	0	0.024154	0	0.0586274	0
rs115550652	13	4.77656e-09	0	0	0	0	0	0	0	0	0	0	0	0	0	0	0	0	0	0	0
rs138891333	2	7.20647e-09	0	0	0	0	0	0	0	0	0	0	0	0	0	0	0	0	0	0	0
rs146953247	15	7.31167e-09	0	0	0	0	0	0	0	0	0	0	0	0	0	0	0	0	0	0	0
rs5890	12	7.4133e-09	0	0	0	0	0	0	0	0	0	0	0	0	0	0	0	0	0	0	0
rs116075945	1	1.41706e-08	0	0	0	0	0	0	0	0	0	0	0	0	0	0	0	0	0	0	0
rs149077745	20	1.92193e-08	0	0	0	0	0	0	0	0	0	0	0	0	0	0	0	0	0	0	0
rs4903214	14	2.195e-08	0.204918	7.76341e-06	1.53932	0.0001626	1.50163	0.00128744	1.47075	6.25675e-05	1.55983	9.09113e-05	1.63693	0.0589913	1.33089	0.000223995	1.51451	0.0234519	1.35685	0.000562691	1.63628
rs6474843	9	2.50649e-08		0.026079	0	0.0285493	0	0.0674317	0	0.0544307	0	0.0594488	0	NA	0	0.0174174	0	0.0179736	0	0.0318442	0
rs79891544	4	2.61964e-08	0	1	0	1	0	1	0	1	0	1	0	1	0	1	0	1	0	1	0
rs200182214	1	2.66653e-08	0	0	0	0	0	0	0	0	0	0	0	0	0	0	0	0	0	0	0
rs78283060	3	3.08838e-08		0.810714	0	0.888016	0	0.960305	0	1	0	1	0	0.99873	0	0.919198	0	0.980816	0	0.924048	0
rs4565149	4	4.56641e-08	0.180328	0	0	0	0	0	0	0	0	0	0	0	0	0	0	0	0	0	0
rs73418309	7	4.85483e-08	0	0	0	0	0	0	0	0	0	0	0	0	0	0	0	0	0	0	0
rs201351652	5	5.00436e-08	0	1	0	1	0	1	0	1	0	1	0	1	0	1	0	1	0	1	0
rs979961	4	5.49041e-08	0.147541	0.00020692	1.37253	0.0143429	1.26828	3.11961e-05	1.53554	0.0054441	1.31753	0.0345409	1.27933	0.092558	1.25553	6.80883e-05	1.47934	0.0772255	1.23674	8.31599e-07	1.84144

## Sheet:  Table S4
Table S4. Summary of significant inflammatory bowel disease (IBD), Crohn’s disease (CD), and ulcerative colitis (UC) loci identified by GWAS and validated by individual patient genotyping in pediatric and adult cohorts. Chr: chromosome; GWAS: genome-wide association study; SNP, single nucleotide polymorphism, MAF: minor allele frequency in control group. 0.001.30K.10 (columns D-L) and 0.005.30K.1…
snpValid	Chromosome	position on chromosome	distance to the previous SNP	IBD.0.001.30K.10	CD.0.001.30K.10	UC.0.001.30K.10	IBD_Y.0.001.30K.10	CD_Y.0.001.30K.10	UC_Y.0.001.30K.10	IBD_A.0.001.30K.10	CD_A.0.001.30K.10	UC_A.0.001.30K.10	IBD.0.005.30K.10	CD.0.005.30K.10	UC.0.005.30K.10	IBD_Y.0.005.30K.10	CD_Y.0.005.30K.10	UC_Y.0.005.30K.10	IBD_A.0.005.30K.10	CD_A.0.005.30K.10	UC_A.0.005.30K.10	MHC region	the lowest p-value in validation	MAF (control)	IBD.control.p-value	IBD.control.OR	IBD.control.OR lower CI	IBD.control.OR upper CI	IBD_Y.p-value	IBD_Y.OR	IBD_Y.OR lower CI	IBD_Y.OR upper CI	IBD_A.p-value	IBD_A.OR	IBD_A.OR lower CI	IBD_A.OR upper CI	CD.p-value	CD.OR	CD.OR lower CI	CD.OR upper CI	CD_Y.p-value	CD_Y.OR	CD_Y.OR lower CI	CD_Y.OR upper CI	CD_A.p-value	CD_A.OR	CD_A.OR lower CI	CD_A.OR upper CI	UC.p-value
rs6596	16	50709723		1	1			1			1		1	1		1	1			1			1.73492e-54	0.148268	2.84893e-24	2.13091	1.83246	2.47797	4.40967e-22	2.23271	1.89202	2.63475	4.76659e-13	1.96659	1.63801	2.36109	1.73492e-54	3.5579	3.0164	4.19661	7.98996e-45	3.73551	3.10466	4.49455	5.68357e-26	3.23725	2.61293	4.01073	0.381162
rs2076756	16	50756881	47158	1	1			1			1		1	1		1	1			1			8.11664e-36	0.271178	1.26432e-14	1.62091	1.43222	1.83445	1.64513e-13	1.68478	1.46604	1.93615	1.98747e-08	1.55896	1.33621	1.81884	8.11664e-36	2.45628	2.13068	2.83164	3.75077e-28	2.5157	2.13463	2.9648	2.78366e-18	2.36935	1.9547	2.87196	0.726531
rs13333062	16	50922786	165905	1	1		1	1					1	1		1	1			1			3.52052e-22	0.156701	3.78907e-10	1.59713	1.37692	1.85256	5.62218e-09	1.63298	1.3842	1.92646	2.9881e-06	1.55082	1.29162	1.86204	3.52052e-22	2.2457	1.90399	2.64873	1.05091e-15	2.18262	1.80736	2.6358	5.70695e-14	2.34932	1.89113	2.91852	0.570871
rs3785142	16	50787147	-135639		1			1					1	1		1	1						3.65228e-15	0.494451	6.61672e-06	0.763481	0.679283	0.858116	8.7858e-07	0.715509	0.626135	0.817641	0.0137196	0.830351	0.717065	0.961534	3.65228e-15	0.569695	0.494928	0.655757	1.82631e-14	0.523437	0.442933	0.618573	1.64146e-05	0.65389	0.53925	0.792902	0.804864
rs1049526	6	32948804	-17838343	1	1								1	1					1			+	5.16227e-11	0.0412655	5.16227e-11	2.43445	1.82965	3.23919	1.64146e-08	2.35045	1.73011	3.19323	8.54618e-10	2.65963	1.93201	3.66129	5.42433e-09	2.44288	1.78945	3.33491	3.2405e-07	2.42736	1.72345	3.41877	2.80459e-06	2.53036	1.7308	3.69929	2.36484e-08
rs501916	15	48053229	15104425														1						4.33464e-10	0.250672	4.39003e-06	1.38606	1.20474	1.59467	1.08484e-08	1.56659	1.34223	1.82844	0.0194963	1.22961	1.03512	1.46063	0.00133185	1.30542	1.11052	1.53453	0.000711072	1.37775	1.14574	1.65675	0.0889552	1.2094	0.972166	1.50453	4.84139e-07
rs2395128	6	32445540	-15607689																			+	9.35713e-09	0.186467	9.35713e-09	1.50154	1.30506	1.72759	2.19927e-05	1.41191	1.20493	1.65445	1.39746e-08	1.64752	1.38787	1.95576	1.78118e-05	1.43623	1.21918	1.69191	0.000150569	1.45	1.19995	1.75215	0.000996175	1.4612	1.16986	1.82509	2.12536e-07
rs2239802	6	32411846	-33694	1						1		1	1		1				1		1	+	1.14969e-08	0.185946	1.14969e-08	1.50646	1.30655	1.73696	2.1809e-05	1.41678	1.20667	1.66347	2.02453e-08	1.64738	1.38585	1.95827	1.81461e-05	1.43862	1.21888	1.69798	0.000109523	1.46364	1.2091	1.77176	0.00148162	1.44563	1.15608	1.80771	2.18868e-07
rs2187668	6	32605884	194038																		1	+	1.88334e-07	0.127349	0.000154195	0.703259	0.586594	0.843128	0.167927	0.86496	0.707362	1.05767	1.88334e-07	0.508969	0.391864	0.66107	0.000656591	0.681711	0.54594	0.851248	0.0451228	0.767066	0.593858	0.990794	0.000224412	0.537191	0.380419	0.758569	0.00428935
rs979961	4	117850456	85244572	1		1							1		1	1			1		1		8.31599e-07	0.130884	0.00020692	1.37253	1.16065	1.62309	0.0143429	1.26828	1.04985	1.53215	3.11961e-05	1.53554	1.25592	1.87742	0.0054441	1.31753	1.08473	1.60029	0.0345409	1.27933	1.02173	1.60188	0.092558	1.25553	0.963405	1.63623	6.80883e-05
rs11209026	1	67705958	-50144498																		1		1.89205e-06	0.0481859	2.4922e-06	0.460902	0.334038	0.635948	0.00202232	0.573058	0.400615	0.819727	1.89205e-06	0.323261	0.195487	0.534549	2.41625e-05	0.41741	0.27504	0.633478	0.000263918	0.402209	0.240316	0.673164	0.00500465	0.429412	0.232852	0.791897	0.0015775
rs3024505	1	206939904	139233946																				5.53156e-06	0.158129	5.53156e-06	1.42415	1.22115	1.66091	7.14546e-05	1.41841	1.19441	1.68441	0.000136905	1.44779	1.19906	1.74812	1.45482e-05	1.48267	1.24268	1.76901	0.00148583	1.40025	1.14074	1.71879	0.000278759	1.56299	1.23654	1.97563	0.000308947
rs56404409	11	123330467	-83609437																				5.57998e-06	0.15674	0.000107273	1.34827	1.1587	1.56885	4.32219e-05	1.42654	1.20469	1.68926	0.0269288	1.24154	1.02644	1.50172	0.0382263	1.21314	1.01374	1.45175	0.030143	1.25978	1.02367	1.55034	0.299013	1.14468	0.89278	1.46766	5.57998e-06
rs4903214	14	74718799	-48611668	1		1							1	1	1	1	1		1		1		7.76341e-06	0.103426	7.76341e-06	1.53932	1.26927	1.86683	0.0001626	1.50163	1.2139	1.85756	0.00128744	1.47075	1.16649	1.85438	6.25675e-05	1.55983	1.25481	1.93899	9.09113e-05	1.63693	1.28273	2.08892	0.0589913	1.33089	0.990645	1.788	0.000223995
rs75975594	2	149644188	74925389	1	1		1	1					1	1		1	1						1.99564e-05	0.0414439	8.88896e-05	1.76	1.31686	2.35226	1.99564e-05	1.941	1.42288	2.64779	0.0563279	1.4152	0.993062	2.01679	0.000435083	1.77655	1.28677	2.45277	6.77671e-05	2.04581	1.44123	2.90402	0.278448	1.28249	0.815988	2.01569	0.00229295
rs17753470	6	156005810	6361622							1									1		1		2.24627e-05	0.198554	0.000468016	0.761767	0.654788	0.886223	0.0405646	0.834922	0.703338	0.991123	2.24627e-05	0.649764	0.531378	0.794526	0.00620617	0.774599	0.646381	0.928252	0.209768	0.874556	0.710112	1.07708	0.000451898	0.621624	0.474858	0.813753	0.00122327
rs42255	5	128965429	-27040381										1		1			1					4.6202e-05	0.370774	0.000871333	0.812274	0.719601	0.916883	0.000237098	0.769314	0.669443	0.884085	0.0438049	0.853853	0.732792	0.994914	0.0218278	0.844299	0.731653	0.974289	0.056502	0.847122	0.716359	1.00175	0.0981627	0.841777	0.689689	1.0274	0.000674917
rs12429354	13	114251215	-14714214							1									1		1		4.66311e-05	0.342282	0.000849801	1.2314	1.08984	1.39134	0.0314494	1.16453	1.01408	1.33731	4.66311e-05	1.37583	1.18104	1.60275	0.00181387	1.25835	1.08996	1.45276	0.0315198	1.20276	1.01737	1.42193	0.00148263	1.38132	1.13409	1.68244	0.00878102
rs9459874	6	167504127	53252912		1								1	1		1	1			1			6.16858e-05	0.424931	0.00293972	1.21104	1.06775	1.37356	0.00146628	1.25655	1.09184	1.4461	0.0487357	1.17004	1.00253	1.36553	0.000163481	1.32472	1.14567	1.53175	6.16858e-05	1.40869	1.19183	1.665	0.0805851	1.19146	0.980227	1.44822	0.10716
rs17098094	10	120592334	-46911793		1									1									0.000121274	0.39404	0.000121274	0.78785	0.698238	0.888963	0.00228446	0.805787	0.702058	0.924843	0.000411447	0.757198	0.649255	0.883088	0.000305251	0.766547	0.663829	0.885158	0.00136286	0.755696	0.637534	0.895759	0.00993636	0.770947	0.63216	0.940205	0.00749475
rs10075967	5	64019841																					0.000156634	0.473082	0.113728	1.10653	0.977382	1.25274	0.546884	1.04607	0.910377	1.20198	0.0174326	1.20416	1.03331	1.40325	1	1.00015	0.866041	1.15502	1	1.00029	0.847159	1.1811	1	1.00091	0.824083	1.21569	0.00441472
rs5761958	22	27490592						1									1						0.000161467	0.385164	0.0395086	1.14821	1.00737	1.30875	0.00093952	1.27876	1.10661	1.4777	0.642335	0.960757	0.814015	1.13395	0.0424678	1.17113	1.0078	1.36093	0.000161467	1.3959	1.17597	1.65696	0.319169	0.896166	0.728669	1.10217	0.179497
rs2241880	2	234183368	206692776																				0.000275748	0.479888	0.0388523	0.882724	0.785042	0.992561	0.00803942	0.833706	0.729625	0.952636	0.36572	0.931704	0.803672	1.08013	0.000769084	0.786952	0.684683	0.904497	0.000275748	0.736997	0.625941	0.867755	0.108124	0.85307	0.704284	1.03329	0.545967
rs12786216	11	11275192		1									1	1									0.00028338	0.29902	0.00148148	0.810767	0.713006	0.921931	0.00450396	0.806862	0.696553	0.934641	0.00633152	0.795469	0.674896	0.937582	0.000695022	0.764839	0.65552	0.892389	0.00028338	0.713765	0.594008	0.857666	0.152152	0.853494	0.690492	1.05497	0.0138899
rs13140982	4	90278279	79003087			1									1			1					0.00032883	0.260244	0.000528652	1.25831	1.10478	1.43318	0.0031301	1.2494	1.07884	1.44691	0.00527636	1.26259	1.07388	1.48446	0.0344655	1.18125	1.01349	1.37679	0.0483954	1.20019	1.00476	1.43363	0.190721	1.15545	0.936378	1.42578	0.00032883
rs1462278	7	46432603			1									1						1			0.000370079	0.208288	0.00495166	1.22182	1.06231	1.40529	0.00297828	1.27301	1.08763	1.48997	0.0591016	1.18599	0.995915	1.41235	0.000370079	1.34338	1.14285	1.57911	0.000624057	1.39235	1.15525	1.67811	0.0311157	1.27903	1.02538	1.59542	0.124354
rs1250550	10	81060317	34627714										1			1		1					0.000385861	0.373626	0.00122302	0.804147	0.705632	0.916417	0.0020731	0.791828	0.683526	0.91729	0.00508619	0.791667	0.672952	0.931323	0.000385861	0.757492	0.649767	0.883076	0.00655703	0.782723	0.655885	0.934089	0.00074754	0.692361	0.55948	0.856802	0.0569724
rs7279062	21	32074387	-48985930					1									1						0.0004297	0.476478	0.0042173	0.832563	0.735206	0.942811	0.0157374	0.840865	0.73156	0.966502	0.0257142	0.838851	0.719319	0.978246	0.00222881	0.796421	0.689178	0.920351	0.0004297	0.739961	0.625837	0.874897	0.397571	0.917422	0.754527	1.11548	0.0586134
rs2850407	4	108073173	75998786		1									1		1							0.000505926	0.126645	0.00259938	1.29385	1.09304	1.53156	0.00929513	1.28828	1.06619	1.55663	0.00620836	1.34033	1.08981	1.64844	0.000895558	1.39254	1.14756	1.6898	0.0281882	1.2953	1.03306	1.62411	0.000505926	1.58444	1.23021	2.04067	0.0461577
rs6734351	2	216707692	108634519																				0.000566979	0.27606	0.117806	1.11123	0.974506	1.26714	0.239601	1.09453	0.943268	1.27005	0.12914	1.13903	0.966355	1.34255	0.547752	0.950654	0.812275	1.11261	0.24138	0.89308	0.741858	1.07513	0.620348	1.0572	0.853104	1.31013	0.000566979
rs1056930	21	16336804							1									1					0.000597416	0.422652	0.0309391	0.868191	0.764138	0.986411	0.0114813	0.829552	0.718612	0.957619	0.29804	0.919242	0.785571	1.07566	0.54763	0.953991	0.823293	1.10544	0.362339	0.922841	0.778215	1.09434	0.800288	0.969701	0.795059	1.1827	0.00243969
rs28413019	3	109890863								1									1				0.00079779	0.237445	0.00079779	1.25693	1.09978	1.43654	0.00278116	1.25961	1.08369	1.4641	0.000839867	1.32836	1.12519	1.5682	0.00203964	1.28152	1.09595	1.49852	0.004108	1.30914	1.09257	1.56865	0.0416122	1.25667	1.01288	1.55914	0.00690427
rs10083358	14	39001998								1			1	1					1				0.000813607	0.252237	0.000813607	1.25433	1.09927	1.43126	0.013443	1.21011	1.04241	1.40479	0.00212892	1.29315	1.09801	1.52297	0.00508465	1.24777	1.0693	1.45603	0.0508502	1.19981	1.0022	1.43639	0.0113708	1.31671	1.06798	1.62336	0.00329305
rs3114381	4	40533297	1531299				1						1			1	1						0.000821577	0.232279	0.00210268	1.23535	1.07989	1.41319	0.000821577	1.29426	1.1129	1.50516	0.0620515	1.17744	0.994545	1.39397	0.00175853	1.28688	1.10027	1.50515	0.00116838	1.35543	1.13159	1.62355	0.157925	1.17074	0.942268	1.45462	0.0130506
rs7106809	11	17719265	-22814032								1			1						1			0.000850147	0.191946	0.0150506	0.816133	0.694759	0.958711	0.0324145	0.818407	0.68222	0.98178	0.0138042	0.770807	0.628598	0.945187	0.000850147	0.717768	0.591348	0.871214	0.0124821	0.748777	0.598559	0.936695	0.00201642	0.646978	0.489912	0.8544	0.317069
rs2857605	6	31524851	13805586									1									1	+	0.000870968	0.177994	0.0028725	1.25184	1.08059	1.45022	0.0606092	1.17639	0.995332	1.39039	0.0010542	1.35769	1.13329	1.62654	0.0379326	1.20104	1.01069	1.42724	0.0386932	1.23495	1.01231	1.50655	0.135555	1.19885	0.945747	1.51969	0.00986903
rs7975557	12	9853697					1									1							0.00107176	0.0350972	0.06665	1.32346	0.980762	1.7859	0.00107176	1.70038	1.23621	2.33884	0.534206	0.863633	0.570923	1.30641	0.0445374	1.42034	1.00949	1.9984	0.00269166	1.78521	1.23523	2.58007	0.690183	0.873587	0.507768	1.50296	0.238199
rs3092554	20	45203442	35349745																				0.00108039	0.133333	0.0217701	1.23749	1.0318	1.48418	0.00108039	1.38889	1.13965	1.69263	0.772369	1.03586	0.825708	1.29949	0.0189837	1.28117	1.04289	1.57391	0.00343758	1.41304	1.12294	1.77809	0.6613	1.07203	0.807601	1.42303	0.0865723
rs2516696	6	30235046	-14968396							1		1							1		1	+	0.00118979	0.361528	0.0371437	0.86942	0.762741	0.99102	0.765881	0.977512	0.844775	1.1311	0.00118979	0.76182	0.646437	0.897798	0.0573118	0.862484	0.740655	1.00435	0.449871	0.931737	0.782368	1.10962	0.00531517	0.740011	0.598854	0.91444	0.225299
rs7742654	6	32271443	2036397																1		1	+	0.0012641	0.223464	0.203111	0.91067	0.790398	1.04924	0.595585	0.954784	0.813516	1.12058	0.0300671	0.813766	0.677245	0.977806	0.832829	0.980436	0.830792	1.15703	0.805596	0.973	0.801795	1.18076	0.598776	0.931932	0.739245	1.17484	0.0324245
rs1126711	9	117665379	85393936									1									1		0.00132623	0.497326	0.242429	0.927852	0.81978	1.05017	0.59589	0.962512	0.837907	1.10565	0.0786901	0.869119	0.745589	1.01311	0.797706	0.981222	0.849947	1.13277	0.291167	0.912247	0.773014	1.07656	0.370393	1.09466	0.900433	1.33079	0.0818332
rs2589601	3	122850576	5185197											1		1	1						0.00133313	0.138298	0.00133313	1.30745	1.1099	1.54016	0.00217823	1.33046	1.10813	1.59739	0.00576248	1.33333	1.09036	1.63044	0.00167837	1.35452	1.12132	1.6362	0.00256825	1.39979	1.12766	1.7376	0.0242109	1.34389	1.04101	1.7349	0.0203779
rs73970609	2	149798213	26947637				1	1					1	1		1	1						0.00134304	0.0574837	0.00344321	1.41739	1.11959	1.79439	0.00134304	1.53421	1.18426	1.98757	0.245833	1.20407	0.892956	1.62359	0.0147485	1.41017	1.0747	1.85036	0.00332845	1.59717	1.17966	2.16244	0.68306	1.08073	0.728606	1.60303	0.0235988
rs13126571	4	27725689	-122072524	1									1	1		1							0.00134593	0.230044	0.00232744	1.2352	1.07793	1.41541	0.00259406	1.26822	1.08784	1.4785	0.0649182	1.17808	0.992972	1.39769	0.00134593	1.29859	1.10825	1.52163	0.00222732	1.33772	1.11363	1.60691	0.09726	1.20956	0.971926	1.50528	0.0742194
rs2166561	2	149606989	121881300	1			1	1					1	1		1	1						0.00140088	0.0605405	0.0125411	1.3451	1.06739	1.69507	0.00140088	1.5125	1.1747	1.94745	0.757889	1.05488	0.780837	1.4251	0.0536335	1.3044	0.99666	1.70716	0.00331768	1.57263	1.16997	2.11387	0.47348	0.847491	0.556969	1.28955	0.037905
rs73022813	11	130704378	-18902611						1							1		1					0.00142352	0.176111	0.00689745	1.23091	1.05964	1.42986	0.00142352	1.31498	1.11269	1.55405	0.205836	1.13442	0.938794	1.37081	0.0108438	1.2589	1.05737	1.49884	0.0310065	1.25514	1.02567	1.53594	0.0443469	1.28379	1.01284	1.62723	0.0265343
rs3815081	6	30114074								1									1	1	1	+	0.00180727	0.16886	0.0027433	0.780512	0.664997	0.916092	0.0884195	0.852352	0.711118	1.02164	0.00180727	0.714035	0.578467	0.881373	0.0180836	0.793387	0.655136	0.960812	0.0504872	0.796785	0.635716	0.998664	0.101285	0.796519	0.608808	1.04211	0.0224463
rs56280929	20	33825157				1									1								0.00192555	0.101732	0.0695869	1.19024	0.988234	1.43354	0.109395	1.19073	0.965857	1.46795	0.231329	1.1546	0.915194	1.45663	1	0.99849	0.797188	1.25062	0.839732	0.961874	0.737418	1.25465	0.87437	1.02349	0.751522	1.39389	0.00192555
rs7454108	6	32681483	-1143674																			+	0.00203372	0.0861702	0.0039466	0.726264	0.58486	0.901856	0.00264522	0.675516	0.522859	0.872742	0.100021	0.786261	0.596525	1.03635	0.0713031	0.787533	0.609095	1.01825	0.0717314	0.749331	0.549986	1.02093	0.295191	0.809537	0.565018	1.15988	0.00327352
rs7002348	8	136742835	104061352					1									1						0.0020644	0.449655	0.010603	0.846806	0.746284	0.960868	0.0020644	0.798836	0.69301	0.920822	0.363556	0.930331	0.796706	1.08637	0.0134166	0.828569	0.715306	0.959766	0.00331351	0.774321	0.652888	0.91834	0.420309	0.919894	0.754628	1.12135	0.090918
rs8049648	16	83217488	-53525347									1									1		0.00222027	0.0607143	0.244398	1.17448	0.905082	1.52407	0.708469	1.06866	0.796365	1.43406	0.0982067	1.3086	0.962425	1.7793	0.757571	1.0584	0.781771	1.4329	0.430707	1.14667	0.815974	1.61138	0.750833	0.924062	0.604972	1.41146	0.0726441
rs10095716	8	136752902	53535414					1									1						0.00223646	0.434806	0.0132687	0.861684	0.766796	0.968314	0.00223646	0.81166	0.710268	0.927525	0.549772	0.954743	0.824495	1.10557	0.0182999	0.845134	0.735918	0.970559	0.00443495	0.788297	0.669613	0.928016	0.561673	0.944287	0.78074	1.14209	0.127795
rs11853454	15	54169638	-82583264			1									1	1					1		0.00232177	0.217935	0.023949	1.17341	1.02235	1.34679	0.101604	1.14281	0.97728	1.33637	0.0198959	1.22565	1.03329	1.45381	0.27774	1.09737	0.932047	1.29202	0.326536	1.10091	0.909726	1.33226	0.45205	1.09144	0.872354	1.36555	0.00299178
rs1010735	1	224915429	170745791															1					0.00241308	0.243935	0.229595	1.09483	0.948146	1.26421	0.103197	1.14616	0.976539	1.34525	0.927471	1.00962	0.844614	1.20685	0.669303	1.03883	0.878633	1.22822	0.803318	0.970911	0.798359	1.18076	0.274454	1.13544	0.908951	1.41837	0.0815353
rs11222383	11	130778905	-94136524			1			1				1		1	1		1					0.00252081	0.18516	0.00825886	1.23484	1.05654	1.44323	0.00988733	1.25782	1.05824	1.49503	0.0462179	1.21562	1.00547	1.46968	0.0817319	1.17526	0.981728	1.40693	0.200615	1.14775	0.932982	1.41195	0.118971	1.20921	0.952073	1.53579	0.00307288
rs1000113	5	150240076	19461171																				0.00263716	0.0622914	0.144191	1.1954	0.945653	1.5111	0.680612	1.06796	0.816088	1.39756	0.0476174	1.34086	1.01105	1.77826	0.293607	1.16294	0.884512	1.529	0.299184	0.819835	0.577512	1.16384	0.00263716	1.69241	1.21187	2.3635	0.141507
rs11599446	10	12577496													1								0.00264566	0.0437302	0.00708776	1.44173	1.10691	1.87782	0.00771557	1.49372	1.11526	2.00061	0.0288181	1.43712	1.04141	1.98317	0.0802054	1.32999	0.975973	1.81241	0.0904673	1.36511	0.958015	1.94519	0.21202	1.31041	0.861783	1.99258	0.00264566
rs2463385	15	46236345																					0.00279761	0.237554	0.00830013	0.829675	0.722482	0.952772	0.0173467	0.823446	0.702598	0.96508	0.0507381	0.838903	0.703283	1.00068	0.00279761	0.775091	0.655927	0.915903	0.0647724	0.829439	0.682974	1.00731	0.00396405	0.705551	0.555218	0.89659	0.111306
rs4927257	1	56046320		1		1							1		1			1	1				0.0030017	0.439011	0.00353584	0.838307	0.745345	0.942862	0.0115509	0.83994	0.734629	0.960348	0.0103726	0.822099	0.708701	0.953642	0.0310315	0.857145	0.746008	0.984839	0.0569032	0.851099	0.723021	1.00187	0.16012	0.870746	0.719256	1.05414	0.0030017
rs3130484	6	31715882	-24330438																			+	0.00337041	0.0996901	0.193712	0.877306	0.722662	1.06504	0.623289	1.06042	0.856338	1.31315	0.00337041	0.668366	0.510669	0.874759	0.174855	0.84728	0.670614	1.07049	0.892733	0.973941	0.74687	1.27005	0.0129568	0.629285	0.436883	0.90642	0.556404
rs4871401	8	120618120	88902238										1		1	1		1					0.00370776	0.473306	0.0119221	1.1567	1.03266	1.29563	0.00756851	1.19484	1.04986	1.35983	0.24058	1.09084	0.944744	1.25952	0.140348	1.10692	0.967629	1.26626	0.159036	1.12267	0.958872	1.31444	0.475205	1.07456	0.891731	1.29487	0.0115509
rs948017	11	93355909	-27262211				1						1	1		1	1						0.00489843	0.447454	0.048096	1.12456	1.00156	1.26266	0.00489843	1.20952	1.06058	1.37938	0.501258	1.05378	0.910268	1.21991	0.133266	1.11232	0.970051	1.27546	0.0416773	1.18129	1.00707	1.38566	0.884183	1.01695	0.840722	1.23012	0.0451452
rs11161887	1	76386305	-16969604								1									1			0.00543325	0.459529	0.399915	0.95205	0.849674	1.06676	0.973632	1.00366	0.881682	1.14251	0.090022	0.881679	0.762805	1.01908	0.49124	0.953057	0.832697	1.09081	0.243055	1.10091	0.940306	1.28894	0.00543325	0.761433	0.629549	0.920946	0.702374
rs13259162	8	141210214	64823909																				0.00769371	0.304615	0.237009	1.07689	0.952778	1.21716	0.0561267	1.14535	0.997107	1.31563	0.904878	0.989226	0.846095	1.15657	0.852045	0.985175	0.851064	1.14042	0.631588	1.04568	0.881889	1.2399	0.350275	0.901996	0.73417	1.10819	0.0344421
rs204991	6	32161366	-109048848									1							1		1	+	0.00775984	0.209802	0.0735382	0.874533	0.756653	1.01078	0.618049	0.957374	0.813388	1.12685	0.0212431	0.801035	0.664082	0.966232	0.297983	0.911932	0.768912	1.08155	0.481306	0.927354	0.760198	1.13127	0.403062	0.899937	0.70906	1.1422	0.0768436
rs1556226	13	110364454															1						0.00797468	0.442667	0.0125745	1.17133	1.03451	1.32624	0.00797468	1.20753	1.05092	1.38748	0.0783401	1.14794	0.984659	1.33831	0.0301357	1.17334	1.01574	1.35539	0.0198437	1.2203	1.03372	1.44055	0.209464	1.1362	0.933542	1.38286	0.0418882
rs9272346	6	32604372	-77760082																			+	0.00855116	0.422798	0.0403248	1.12962	1.00684	1.26737	0.0112902	1.18514	1.03989	1.35067	0.410206	1.06598	0.920619	1.23428	0.402544	1.06073	0.925189	1.21612	0.0869536	1.15215	0.982439	1.35117	0.59019	0.945136	0.779652	1.14574	0.00855116
rs34823152	6	30136302	-2468070							1	1								1	1		+	0.0104512	0.046123	0.147155	0.79681	0.586119	1.08324	0.932226	0.978685	0.701057	1.36626	0.025955	0.623368	0.410387	0.946882	0.270883	0.803861	0.559807	1.15431	0.764985	1.05742	0.715778	1.56213	0.0104512	0.459581	0.24699	0.855156	0.308622
rs1264616	6	30264307	128005							1		1							1		1	+	0.0107052	0.217582	0.0783862	0.879661	0.762775	1.01446	0.712897	0.969161	0.825548	1.13776	0.0107052	0.785579	0.652637	0.945601	0.170005	0.887781	0.749817	1.05113	0.729188	0.963294	0.792889	1.17032	0.0372839	0.768898	0.60247	0.981302	0.242198
rs6817933	4	122572280	92307973							1			1	1					1	1			0.0108514	0.430131	0.267927	0.935117	0.831661	1.05144	0.734931	1.025	0.897606	1.17049	0.0108514	0.822082	0.707691	0.954963	0.971942	1.00454	0.875162	1.15304	0.119533	1.13912	0.970428	1.33713	0.0967653	0.84591	0.697355	1.02611	0.0343173
rs130077	6	31122330	-91449950																		1	+	0.0155463	0.159827	0.218927	0.902353	0.769459	1.0582	0.286778	0.903893	0.753533	1.08426	0.180847	0.869308	0.708603	1.06646	0.775251	0.970095	0.804804	1.16933	0.26128	0.874996	0.699388	1.0947	0.647668	1.0648	0.826678	1.37152	0.0621921
rs7775228	6	32658079	1535749																			+	0.0167173	0.144928	0.292519	1.0931	0.931566	1.28265	0.576023	1.05587	0.879679	1.26736	0.180535	1.14888	0.940748	1.40307	0.0327553	1.22597	1.01907	1.47489	0.193913	1.16104	0.934063	1.44318	0.0167173	1.36154	1.06342	1.74324	0.804038
rs7169915	15	98892286	66234207															1					0.0171908	0.370667	0.0607292	1.13097	0.995654	1.28467	0.0949791	1.1308	0.980606	1.30399	0.245038	1.09944	0.9397	1.28634	0.474655	1.05749	0.912446	1.2256	0.695987	1.03674	0.874626	1.22889	0.35847	1.10036	0.901744	1.34272	0.0204922
rs3795504	1	180905448	82013162																				0.0175486	0.418891	0.7036	1.02293	0.911978	1.14737	0.230386	1.08339	0.950711	1.23459	0.37159	0.935141	0.80791	1.08241	0.80796	1.01732	0.887824	1.1657	0.0422168	1.18258	1.00897	1.38606	0.0175486	0.791079	0.652243	0.959468	0.752428
rs751280	12	113550335	-67355113										1		1	1		1					0.018134	0.168891	0.0561788	0.860048	0.736953	1.00371	0.0639839	0.842745	0.705311	1.00696	0.0798008	0.836181	0.684817	1.021	0.018134	0.79738	0.660788	0.962207	0.0624404	0.80962	0.648856	1.01022	0.0444412	0.757073	0.578502	0.990765	0.221927
rs10508666	10	24210335	-89340000																				0.0197233	0.0327869	0.250997	0.812533	0.579026	1.14021	0.697222	0.913553	0.623095	1.33941	0.0197233	0.548511	0.331527	0.907511	0.10766	0.687803	0.444773	1.06363	0.397835	0.782173	0.476132	1.28493	0.0370913	0.457884	0.217417	0.964309	0.609278
rs11192242	10	106704545	82494210								1									1			0.0228448	0.163943	0.222473	0.905695	0.773153	1.06096	0.785105	0.973541	0.814577	1.16353	0.0496808	0.812557	0.661043	0.998798	0.195511	0.880633	0.728937	1.0639	1	0.992915	0.800344	1.23182	0.0228448	0.719585	0.543469	0.952774	0.442226
rs4728191	7	80270442	-26434103									1									1		0.022878	0.0249458	0.924885	0.986258	0.680721	1.42893	0.357995	1.21272	0.811077	1.81326	0.206062	0.693851	0.411947	1.16867	0.589202	1.12442	0.735877	1.71811	0.449266	1.21165	0.748244	1.96206	0.878708	1.0564	0.585313	1.90665	0.561828
rs77313383	8	24834003					1						1			1							0.0233109	0.0461957	0.0333351	1.33184	1.02368	1.73276	0.0450025	1.35453	1.01087	1.81502	0.129324	1.28814	0.930632	1.78299	0.0730931	1.33349	0.984078	1.80696	0.0233109	1.49759	1.067	2.10194	0.650475	1.11919	0.726248	1.72473	0.131721
rs2213231	12	11936380	-12897623						1									1					0.0296329	0.298907	0.607377	1.03388	0.911335	1.17291	0.259251	1.08685	0.942358	1.2535	0.595882	0.955378	0.813898	1.12145	0.398413	0.935113	0.804274	1.08724	0.823008	0.976365	0.819063	1.16388	0.203393	0.869559	0.703916	1.07418	0.110767
rs1796810	1	76403305	64466925								1									1			0.0308835	0.308957	0.453175	0.951651	0.837685	1.08112	0.768675	0.978438	0.847033	1.13023	0.343162	0.922603	0.784483	1.08504	0.56359	0.953562	0.819854	1.10908	0.424396	1.07526	0.904208	1.27868	0.0308835	0.787091	0.632865	0.9789	0.699965
rs1934953	10	96797470	20394165				1	1					1	1		1	1						0.0458943	0.322802	0.129171	1.11064	0.972296	1.26866	0.0458943	1.16335	1.00319	1.34908	0.737365	1.03016	0.874099	1.21408	0.137111	1.12558	0.965441	1.31228	0.0475186	1.19772	1.0049	1.42754	0.789623	1.03193	0.837546	1.27142	0.361546
rs10868668	9	90493423	-6304047				1									1							0.0479576	0.397519	0.0782378	1.11258	0.98942	1.25107	0.072007	1.1302	0.989316	1.29115	0.18609	1.10646	0.954372	1.28278	0.0479576	1.151	1.00226	1.32181	0.0570648	1.17347	0.998462	1.37915	0.259078	1.12145	0.926138	1.35796	0.19976
rs1213707	5	143030387	52536964										1	1					1				0.0670483	0.482781	0.0884932	0.897078	0.792813	1.01506	0.137143	0.898349	0.781956	1.03207	0.260059	0.914224	0.78505	1.06465	0.0670483	0.8725	0.755745	1.00729	0.127478	0.87814	0.743584	1.03704	0.166854	0.871533	0.717683	1.05836	0.395806
rs12143768	1	156891610	13861223															1					0.0700126	0.127321	0.270213	1.11205	0.92641	1.33489	0.198485	1.14468	0.934681	1.40186	0.604484	1.06116	0.846974	1.32951	0.913113	1.01524	0.819683	1.25745	0.661479	1.0592	0.829795	1.35203	0.940764	0.98318	0.73369	1.31751	0.0700126
rs6027307	20	58681999	-98209611						1									1					0.0719544	0.0648801	0.37684	1.12707	0.875605	1.45076	0.519659	1.10726	0.835344	1.4677	0.218131	1.21331	0.898214	1.63894	0.878923	0.967883	0.717971	1.30478	0.593851	0.895329	0.628998	1.27443	0.687935	1.08725	0.737569	1.60272	0.0719544
rs336300	4	143016860	84334861								1									1			0.0757641	0.276053	0.168462	1.09747	0.96442	1.24889	0.330745	1.07833	0.931267	1.24861	0.0757641	1.15773	0.985476	1.3601	0.351376	1.07723	0.925296	1.2541	0.963648	1.00556	0.841053	1.20223	0.0767334	1.20827	0.983085	1.48503	0.117646
rs2618680	1	237702687	94685827																	1			0.12469	0.231691	1	0.998755	0.86287	1.15604	0.589187	1.04799	0.890333	1.23356	0.459296	0.932762	0.77764	1.11883	0.406484	0.926472	0.780599	1.0996	1	0.996271	0.818771	1.21225	0.12469	0.825403	0.650847	1.04677	0.461746
																							0.000666667
[truncated: 19 more columns]

## Sheet: Table S5
Table S5. Whole-exome sequencing statistics for IBD patients, including mean coverage, number of reads and percentage of bases with coverage 20 times or more.
	Mean	Median
Number of mapped reads	23312182	23322191
Bases with coverage 20x or more	0.7	0.76
Coverage	60	60

## Sheet:  Table S6
Table S6. Deleterious variants in the extended list of genes associated with inflammatory bowel diseases (Jostins et al.)6. Closest feature: genomic feature closest to a given SNP (manually curated); GENESYMBOL: symbol of the closest gene according to UCSC.hg19.knownGene database if a given SNP was located inside gene; PRECEDE/FOLLOWSYMBOL - symbol of the closest genes according to UCSC.hg19.know…
CHROM	POS	REF	ALT	Consequence.x	SYMBOL	HGVSc	HGVSp	Existing_variation	GMAF	EA_MAF	ExAC_MAF	HC.het	HC.hom	adult_IBD.het	adult_IBD.hom	pediatric_IBD.het	pediatric_IBD.hom	adult_UC.het	adultc_UC.hom	adult_CD.het	adult_CD.hom	pediatric_UC.het	pediatric_UC.hom	pediatric_CD.het	pediatric_CD.hom	sum	PHRED
chr5	427977	C	T	missense_variant	AHRR	ENST00000316418.5:c.830C>T	ENSP00000323816.5:p.Pro277Leu	rs202117783		T:0.0001	T:2.980e-04	0	0	0	0	1	0	0	0	0	0	0	0	1	0	1	24
chr5	434146	C	T	missense_variant	AHRR	ENST00000316418.5:c.1357C>T	ENSP00000323816.5:p.Arg453Cys	rs111768223	T:0.0044	T:0.01	T:6.159e-03	0	0	1	0	0	0	1	0	0	0	0	0	0	0	1	23.9
chr5	453863	T	C	missense_variant	EXOC3	ENST00000512944.1:c.743T>C	ENSP00000425587.1:p.Met248Thr	rs62001017		C:0.0001	C:1.407e-04	0	0	0	0	1	0	0	0	0	0	1	0	0	0	1	23.1
chr5	458037	G	A	missense_variant	EXOC3	ENST00000512944.1:c.1187G>A	ENSP00000425587.1:p.Arg396Gln	rs772722625&COSM325281			A:8.273e-06	0	0	0	0	1	0	0	0	0	0	0	0	1	0	1	25.6
chr5	620307	C	A	missense_variant	CEP72	ENST00000264935.5:c.334C>A	ENSP00000264935.5:p.Pro112Thr	rs746546998			A:1.483e-04	0	0	1	0	0	0	1	0	0	0	0	0	0	0	1	25.6
chr5	653145	C	G	missense_variant	CEP72	ENST00000264935.5:c.1821C>G	ENSP00000264935.5:p.Ser607Arg	rs62000998	G:0.0168	G:0.022	G:0.020	1	0	2	0	3	0	2	0	0	0	0	0	3	0	5	14.58
chr19	868105	G	A	missense_variant	MED16	ENST00000325464.1:c.2630C>T	ENSP00000325612.1:p.Pro877Leu	rs146602511	A:0.0016	A:0.0075	A:4.682e-03&C:1.660e-05	0	0	1	0	0	0	0	0	1	0	0	0	0	0	1	12.5
chr19	885978	C	T	missense_variant	MED16	ENST00000325464.1:c.671G>A	ENSP00000325612.1:p.Gly224Asp					0	0	1	0	0	0	1	0	0	0	0	0	0	0	1	28.3
chr19	897519	C	T	missense_variant	R3HDM4	ENST00000361574.5:c.725G>A	ENSP00000355385.4:p.Arg242Gln	rs61745572		T:0.0031	T:1.584e-03	0	0	1	0	0	0	1	0	0	0	0	0	0	0	1	25.5
chr19	901978	T	C	missense_variant&splice_region_variant	R3HDM4	ENST00000361574.5:c.224A>G	ENSP00000355385.4:p.Asn75Ser					0	0	1	0	0	0	0	0	1	0	0	0	0	0	1	24.9
chr19	919948	G	A	missense_variant	KISS1R	ENST00000234371.5:c.580G>A	ENSP00000234371.3:p.Ala194Thr					0	0	0	0	1	0	0	0	0	0	1	0	0	0	1	23.5
chr19	932441	A	G	missense_variant	ARID3A	ENST00000263620.3:c.392A>G	ENSP00000263620.2:p.Glu131Gly					0	0	0	0	1	0	0	0	0	0	0	0	1	0	1	24.7
chr19	966584	C	T	missense_variant	ARID3A	ENST00000263620.3:c.1211C>T	ENSP00000263620.2:p.Ala404Val	rs145850291&COSM1318211	T:0.0058	T:0.0192	T:0.012	0	0	1	0	3	0	0	0	1	0	1	0	2	0	4	23.2
chr19	966667	G	A	missense_variant	ARID3A	ENST00000263620.3:c.1294G>A	ENSP00000263620.2:p.Ala432Thr	rs756327494			A:4.130e-05	0	0	0	0	1	0	0	0	0	0	0	0	1	0	1	28
chr19	972016	C	T	missense_variant	ARID3A	ENST00000263620.3:c.1733C>T	ENSP00000263620.2:p.Ala578Val	rs150609955		T:0	T:7.500e-05	0	0	1	0	0	0	1	0	0	0	0	0	0	0	1	23.1
chr1	977028	G	T	missense_variant	AGRN	ENST00000379370.2:c.1123G>T	ENSP00000368678.2:p.Ala375Ser	rs138031468	T:0.0024	T:0.0071	T:4.665e-03	0	0	0	0	1	0	0	0	0	0	0	0	1	0	1	15.01
chr1	978762	G	A	missense_variant	AGRN	ENST00000379370.2:c.1528G>A	ENSP00000368678.2:p.Gly510Ser	rs138288952	A:0.0030	A:0.0126	A:7.033e-03	0	0	0	0	1	2	0	0	0	0	0	0	1	2	3	24.3
chr1	978974	G	A	missense_variant	AGRN	ENST00000379370.2:c.1660G>A	ENSP00000368678.2:p.Val554Met	rs79016973&COSM1317499	A:0.0114	A:0.0043	A:8.652e-03	0	0	0	0	4	0	0	0	0	0	2	0	2	0	4	25.8
chr1	979397	G	A	missense_variant	AGRN	ENST00000379370.2:c.1993G>A	ENSP00000368678.2:p.Glu665Lys	rs143324306	A:0.0010	A:0.0035	A:3.088e-03	0	0	1	0	2	0	1	0	0	0	1	0	1	0	3	24.5
chr1	981150	C	CG	frameshift_variant	AGRN	ENST00000379370.2:c.2574_2575insG	ENSP00000368678.2:p.Cys859ValfsTer2					0	0	8	0	1	0	2	0	6	0	0	0	1	0	9	35
chr1	982302	C	A	missense_variant	AGRN	ENST00000379370.2:c.3353C>A	ENSP00000368678.2:p.Thr1118Lys	rs149159118	A:0.0010	A:0.0016	A:1.174e-03	0	0	1	0	0	0	1	0	0	0	0	0	0	0	1	34
chr1	989168	G	GA	frameshift_variant	AGRN	ENST00000379370.2:c.5687_5688insA	ENSP00000368678.2:p.Ser1896ArgfsTer5					0	0	0	0	1	0	0	0	0	0	0	0	1	0	1	35
chr1	989248	A	G	missense_variant	AGRN	ENST00000379370.2:c.5767A>G	ENSP00000368678.2:p.Ile1923Val	rs759500435			G:1.652e-05	0	0	1	0	0	0	0	0	1	0	0	0	0	0	1	10.23
chr19	1003292	G	A	missense_variant	GRIN3B	ENST00000234389.3:c.590G>A	ENSP00000234389.3:p.Arg197Gln	rs149087926	A:0.0014	A:0.0028	A:1.838e-03	0	0	1	0	1	0	0	0	1	0	1	0	0	0	2	10.04
chr19	1009531	G	C	missense_variant	GRIN3B	ENST00000234389.3:c.3062G>C	ENSP00000234389.3:p.Arg1021Pro					0	0	1	0	0	0	0	0	1	0	0	0	0	0	1	11.45
chr19	1036153	G	A	missense_variant	CNN2	ENST00000263097.4:c.415G>A	ENSP00000263097.2:p.Gly139Arg	rs140890265		A:0.001	A:5.601e-04&T:8.237e-06	0	0	1	0	0	0	0	0	1	0	0	0	0	0	1	15.31
chr19	1046239	C	G	missense_variant	ABCA7	ENST00000263094.6:c.1456C>G	ENSP00000263094.6:p.Pro486Ala	rs141428162		G:0.0003	A:8.240e-06&G:3.131e-04	0	0	1	0	0	0	1	0	0	0	0	0	0	0	1	23.6
chr19	1085958	C	T	missense_variant	HMHA1	ENST00000539243.2:c.3412C>T	ENSP00000439601.1:p.Arg1138Trp	rs780886624			T:4.963e-05	0	0	1	0	0	0	0	0	1	0	0	0	0	0	1	22.6
chr19	1110777	T	C	missense_variant	SBNO2	ENST00000361757.3:c.2995A>G	ENSP00000354733.2:p.Lys999Glu					0	0	0	0	1	0	0	0	0	0	1	0	0	0	1	22.7
chr1	1115548	G	A	missense_variant	TTLL10	ENST00000379290.1:c.334G>A	ENSP00000368592.1:p.Gly112Arg	rs114390380	A:0.0058	A:0.0277	A:0.017	0	0	2	0	2	0	1	0	1	0	0	0	2	0	4	12.77
chr1	1147462	A	G	missense_variant	TNFRSF4	ENST00000379236.3:c.494T>C	ENSP00000368538.3:p.Ile165Thr	rs150407012	G:0.0002	G:0.0013	G:1.122e-03	0	0	0	0	1	0	0	0	0	0	1	0	0	0	1	15.04
chr1	1168346	C	T	missense_variant	B3GALT6	ENST00000379198.2:c.688C>T	ENSP00000368496.2:p.Leu230Phe					0	0	1	0	0	0	1	0	0	0	0	0	0	0	1	22.9
chr1	1221409	G	A	missense_variant	SCNN1D	ENST00000379116.5:c.662G>A	ENSP00000368411.5:p.Arg221Gln	rs146233203		A:0.0012	A:9.016e-04	0	0	1	0	1	0	0	0	1	0	1	0	0	0	2	15.25
chr1	1221450	G	A	missense_variant	SCNN1D	ENST00000379116.5:c.703G>A	ENSP00000368411.5:p.Gly235Ser	rs771019557			A:4.163e-05	0	0	1	0	0	0	0	0	1	0	0	0	0	0	1	24.9
chr1	1222958	C	T	missense_variant	SCNN1D	ENST00000379116.5:c.1381C>T	ENSP00000368411.5:p.Arg461Cys	rs111819661&COSM3975965&COSM3975964	T:0.0120	T:0.0128	T:0.014	0	0	0	0	3	0	0	0	0	0	1	0	2	0	3	16.95
chr1	1226063	G	A	missense_variant	SCNN1D	ENST00000379116.5:c.1906G>A	ENSP00000368411.5:p.Ala636Thr	rs13306651	A:0.0184	A:0.0153	A:0.018	2	0	2	0	4	0	1	0	1	0	3	0	1	0	6	11.68
chr1	1226797	C	G	missense_variant	SCNN1D	ENST00000379116.5:c.2216C>G	ENSP00000368411.5:p.Ala739Gly	rs141251506	G:0.0006	G:0.0026	T:4.176e-05&G:1.913e-03	0	0	0	0	1	0	0	0	0	0	0	0	1	0	1	18.56
chr1	1230135	G	T	missense_variant	ACAP3	ENST00000354700.5:c.1875C>A	ENSP00000346733.5:p.Phe625Leu	rs377269757	T:0.0002	T:0.0006	T:8.835e-05	0	0	0	0	1	0	0	0	0	0	1	0	0	0	1	22.1
chr1	1232004	G	A	missense_variant	ACAP3	ENST00000354700.5:c.1138C>T	ENSP00000346733.5:p.Arg380Cys	rs149746396	A:0.0002		A:1.019e-03	1	0	1	0	0	0	1	0	0	0	0	0	0	0	1	24.9
chr19	1233553	G	T	missense_variant	C19orf26	ENST00000590083.1:c.851C>A	ENSP00000465260.1:p.Ala284Glu	rs61741979	T:0.0002	T:0.0027	T:1.733e-03	0	0	0	0	1	0	0	0	0	0	1	0	0	0	1	14.93
chr19	1236080	A	G	missense_variant	C19orf26	ENST00000590083.1:c.20T>C	ENSP00000465260.1:p.Met7Thr	rs113298601	G:0.0046	G:0.0175	G:0.011	0	0	3	0	1	2	1	0	2	0	1	2	0	0	6	22.9
chr1	1238583	G	A	missense_variant	ACAP3	ENST00000354700.5:c.184C>T	ENSP00000346733.5:p.Arg62Cys	rs145087137	A:0.0110	A:0.0072	A:0.010	0	0	1	0	1	0	1	0	0	0	0	0	1	0	2	25.6
chr1	1267106	C	T	missense_variant	TAS1R3	ENST00000339381.5:c.280C>T	ENSP00000344411.5:p.Arg94Cys	rs138021134		T:0.0007	T:4.205e-04	0	0	1	0	0	0	0	0	1	0	0	0	0	0	1	24.8
chr1	1267870	C	T	missense_variant	TAS1R3	ENST00000339381.5:c.959C>T	ENSP00000344411.5:p.Thr320Met	rs201607183	T:0.0002	T:0.0008	T:5.286e-04	0	0	1	0	0	0	0	0	1	0	0	0	0	0	1	25.8
chr1	1268173	T	C	missense_variant	TAS1R3	ENST00000339381.5:c.1262T>C	ENSP00000344411.5:p.Val421Ala					1	0	1	0	1	0	0	0	1	0	0	0	1	0	2	22.7
chr1	1274774	G	A	missense_variant	DVL1	ENST00000378891.5:c.1100C>T	ENSP00000368169.5:p.Thr367Met					0	0	1	0	0	0	0	0	1	0	0	0	0	0	1	26.3
chr1	1290167	G	GCT	frameshift_variant	MXRA8	ENST00000309212.6:c.843_844insAG	ENSP00000307887.6:p.His282SerfsTer9					0	0	0	0	0	2	0	0	0	0	0	2	0	0	2	25.4
chr1	1322735	G	A	missense_variant	CCNL2	ENST00000400809.3:c.1439C>T	ENSP00000383611.3:p.Pro480Leu	rs146506266	A:0.0018	A:0.0001	A:5.683e-04	0	0	1	0	0	0	1	0	0	0	0	0	0	0	1	11.86
chr1	1333713	T	C	missense_variant	CCNL2	ENST00000400809.3:c.373A>G	ENSP00000383611.3:p.Met125Val	rs138406527	C:0.0008	C:0.002	C:9.307e-04	0	0	0	0	1	0	0	0	0	0	0	0	1	0	1	23
chr19	1360156	C	T	missense_variant	MUM1	ENST00000344663.3:c.239C>T	ENSP00000345789.3:p.Ala80Val	rs375763919		T:0.0002	T:5.767e-05&G:8.239e-06	0	0	0	0	1	0	0	0	0	0	0	0	1	0	1	16.75
chr1	1361632	C	CA	frameshift_variant	TMEM88B	ENST00000378821.3:c.125_126insA	ENSP00000455099.1:p.Pro44AlafsTer?					0	0	0	2	0	0	0	2	0	0	0	0	0	0	2	15.51
chr19	1371036	G	A	missense_variant	MUM1	ENST00000344663.3:c.1948G>A	ENSP00000345789.3:p.Gly650Ser	rs375968719		A:0	A:2.527e-05	0	0	0	0	1	0	0	0	0	0	0	0	1	0	1	23.5
chr1	1372400	T	G	missense_variant	VWA1	ENST00000476993.1:c.167T>G	ENSP00000417185.1:p.Phe56Cys					0	0	0	0	5	12	0	0	0	0	3	4	2	8	17	23.8
chr1	1372402	GT	G	frameshift_variant	VWA1	ENST00000476993.1:c.170delT	ENSP00000417185.1:p.Val57GlyfsTer86					0	4	0	0	4	6	0	0	0	0	2	2	2	4	10	24.7
chr1	1372403	T	G	missense_variant	VWA1	ENST00000476993.1:c.170T>G	ENSP00000417185.1:p.Val57Gly					0	0	0	0	1	0	0	0	0	0	0	0	1	0	1	23.5
chr1	1386089	C	T	missense_variant	ATAD3C	ENST00000378785.2:c.26C>T	ENSP00000368062.2:p.Ala9Val	rs149262155	T:0.0160	T:0.0072	T:0.017	0	0	0	0	1	0	0	0	0	0	1	0	0	0	1	17.12
chr1	1387465	G	A	missense_variant	ATAD3C	ENST00000378785.2:c.115G>A	ENSP00000368062.2:p.Val39Met	rs372727489		A:0	A:5.767e-05	0	0	0	0	1	0	0	0	0	0	0	0	1	0	1	23.2
chr1	1389819	C	T	missense_variant	ATAD3C	ENST00000378785.2:c.317C>T	ENSP00000368062.2:p.Pro106Leu	rs768838472			T:5.788e-05	0	0	1	0	0	0	1	0	0	0	0	0	0	0	1	26.5
chr1	1420453	G	C	missense_variant	ATAD3B	ENST00000308647.7:c.808G>C	ENSP00000311766.7:p.Val270Leu	rs150679247	A:0.0128	A:0.0005	A:3.660e-03&C:2.236e-04	0	0	1	0	0	0	1	0	0	0	0	0	0	0	1	12.46
chr1	1425753	T	C	missense_variant	ATAD3B	ENST00000308647.7:c.1454T>C	ENSP00000311766.7:p.Val485Ala	rs145313947	C:0.0026	C:0.0162	C:0.011	0	0	1	0	1	0	0	0	1	0	0	0	1	0	2	24
chr1	1426050	A	C	missense_variant&splice_region_variant	ATAD3B	ENST00000308647.7:c.1613A>C	ENSP00000311766.7:p.Gln538Pro	rs138009989	C:0.0036	C:0.0128	C:8.465e-03	0	0	0	0	1	0	0	0	0	0	1	0	0	0	1	23.9
chr1	1455533	G	A	missense_variant	ATAD3A	ENST00000378755.5:c.671G>A	ENSP00000368030.5:p.Arg224Gln	rs141500603	A:0.0108	A:0.0236	A:0.018&T:3.305e-05	4	0	3	0	1	0	1	0	2	0	0	0	1	0	4	25.5
chr1	1469394	A	T	missense_variant	ATAD3A	ENST00000378755.5:c.1847A>T	ENSP00000368030.5:p.Lys616Met	rs41285840	T:0.0018	T:0.0041	T:3.460e-03	1	0	0	0	1	0	0	0	0	0	1	0	0	0	1	23.7
chr11	1628984	G	C	stop_gained	KRTAP5-3	ENST00000399685.1:c.632C>G	ENSP00000382592.1:p.Ser211Ter					0	0	0	0	1	0	0	0	0	0	0	0	1	0	1	33
chr11	1629261	C	A	missense_variant	KRTAP5-3	ENST00000399685.1:c.355G>T	ENSP00000382592.1:p.Gly119Trp	rs201216992	A:0.0006	A:0.001	A:1.178e-03	2	0	0	0	1	0	0	0	0	0	1	0	0	0	1	21.9
chr11	1629570	C	A	missense_variant	KRTAP5-3	ENST00000399685.1:c.46G>T	ENSP00000382592.1:p.Gly16Cys					0	0	0	0	2	0	0	0	0	0	0	0	2	0	2	18.39
chr11	1651380	GT	G	frameshift_variant	KRTAP5-5	ENST00000399676.2:c.311delT	ENSP00000382584.2:p.Val104GlyfsTer147					0	0	2	2	0	0	2	2	0	0	0	0	0	0	4	21.4
chr11	1774804	T	C	missense_variant	CTSD	ENST00000236671.2:c.1168A>G	ENSP00000236671.2:p.Ile390Val					0	0	1	0	0	0	1	0	0	0	0	0	0	0	1	26
chr11	1972199	C	T	missense_variant	MRPL23	ENST00000397298.3:c.88C>T	ENSP00000380466.3:p.Arg30Trp	rs149034207		T:0.0007	T:7.004e-04	1	0	0	0	1	0	0	0	0	0	1	0	0	0	1	33
chr1	2290143	G	A	missense_variant	MORN1	ENST00000378531.3:c.757C>T	ENSP00000367792.3:p.Arg253Trp	rs34587196	A:0.0026	A:0.0134	A:7.978e-03	1	0	1	0	1	0	0	0	1	0	0	0	1	0	2	31
chr1	2304000	G	T	missense_variant	MORN1	ENST00000378531.3:c.665C>A	ENSP00000367792.3:p.Pro222Gln	rs116550976	T:0.0036	T:0.0119	A:2.471e-05&T:7.891e-03	0	0	1	0	0	0	0	0	1	0	0	0	0	0	1	25.1
chr1	2338223	C	G	missense_variant	PEX10	ENST00000288774.3:c.772G>C	ENSP00000288774.3:p.Gly258Arg	rs61736380	G:0.0018	G:0.0013	T:2.474e-05&G:1.163e-03	0	0	1	0	0	0	0	0	1	0	0	0	0	0	1	13.32
chr1	2340216	C	T	missense_variant	PEX10	ENST00000288774.3:c.275G>A	ENSP00000288774.3:p.Arg92His	rs375649043		T:0.0001	T:6.589e-05	0	0	0	0	0	2	0	0	0	0	0	0	0	2	2	26.6
chr1	2453162	C	T	missense_variant	PANK4	ENST00000378466.3:c.202G>A	ENSP00000367727.3:p.Gly68Arg	rs147448765		T:0.0005	T:1.153e-04	0	0	1	0	0	0	0	0	1	0	0	0	0	0	1	23.1
chr1	2520444	A	G	missense_variant	FAM213B	ENST00000419916.2:c.634A>G	ENSP00000394405.2:p.Ile212Val	rs746005922			G:3.295e-05	0	0	0	0	1	0	0	0	0	0	1	0	0	0	1	19.16
chr1	2524128	A	G	missense_variant	MMEL1	ENST00000378412.3:c.2033T>C	ENSP00000367668.3:p.Ile678Thr	rs149776280	G:0.0014	G:0.003	G:3.131e-03	0	0	0	0	1	0	0	0	0	0	0	0	1	0	1	24.6
chr1	2530110	G	C	missense_variant	MMEL1	ENST00000378412.3:c.1161C>G	ENSP00000367668.3:p.Ile387Met					0	0	1	0	0	0	1	0	0	0	0	0	0	0	1	13.21
chr7	2577816	G	A	missense_variant	BRAT1	ENST00000340611.4:c.2353C>T	ENSP00000339637.4:p.Arg785Trp	rs61729932	A:0.0012	A:0.0045	A:2.834e-03	0	0	1	2	1	0	0	2	1	0	0	0	1	0	4	24.4
chr7	2578857	C	T	missense_variant	BRAT1	ENST00000340611.4:c.1726G>A	ENSP00000339637.4:p.Gly576Ser	rs61740320	T:0.0054	T:0.0185	T:0.011	0	0	6	0	1	0	4	0	2	0	1	0	0	0	7	22.7
chr7	2581807	A	C	missense_variant	BRAT1	ENST00000340611.4:c.962T>G	ENSP00000339637.4:p.Leu321Arg	rs150942467	C:0.0034	C:0.0064	C:3.705e-03	0	0	0	0	1	0	0	0	0	0	1	0	0	0	1	27.7
chr7	2608601	A	G	missense_variant	IQCE	ENST00000402050.2:c.98A>G	ENSP00000385597.2:p.Lys33Arg	rs751703419			G:8.267e-06	0	0	1	0	0	0	1	0	0	0	0	0	0	0	1	22.9
chr7	2629680	G	A	missense_variant	IQCE	ENST00000402050.2:c.1184G>A	ENSP00000385597.2:p.Gly395Glu	rs372897236		A:0.0001	A:1.653e-05	0	0	0	0	1	0	0	0	0	0	0	0	1	0	1	22.3
chr7	2644570	T	C	missense_variant	IQCE	ENST00000402050.2:c.1688T>C	ENSP00000385597.2:p.Leu563Ser	rs200648086	C:0.0006	C:0.0014	C:1.048e-03	0	0	1	0	0	0	0	0	1	0	0	0	0	0	1	22.8
chr7	2645522	C	T	missense_variant	IQCE	ENST00000402050.2:c.1756C>T	ENSP00000385597.2:p.Pro586Ser	rs112274087	T:0.0024	T:0.0054	T:4.148e-03	0	0	1	0	1	0	1	0	0	0	0	0	1	0	2	15.75
chr7	2671862	T	G	missense_variant	TTYH3	ENST00000258796.7:c.73T>G	ENSP00000258796.7:p.Trp25Gly	rs200607825	G:0.0052	G:0.0128	A:5.865e-05&G:8.111e-03	0	0	0	0	1	0	0	0	0	0	0	0	1	0	1	24.3
chr7	2740294	G	A	missense_variant	AMZ1	ENST00000312371.4:c.209G>A	ENSP00000308149.4:p.Arg70Gln	rs141821781	A:0.0002	A:0.0001	A:2.224e-04	0	0	1	0	0	0	1	0	0	0	0	0	0	0	1	21.1
chr7	2752330	C	T	missense_variant	AMZ1	ENST00000312371.4:c.1315C>T	ENSP00000308149.4:p.Arg439Cys					0	0	0	0	1	0	0	0	0	0	0	0	1	0	1	23.1
chr7	2951848	G	C	missense_variant	CARD11	ENST00000396946.4:c.3102C>G	ENSP00000380150.4:p.Phe1034Leu					0	0	0	0	1	0	0	0	0	0	0	0	1	0	1	11.09
chr7	2951925	C	T	missense_variant	CARD11	ENST00000396946.4:c.3025G>A	ENSP00000380150.4:p.Val1009Ile	rs147381531	T:0.0030	T:0.0006	T:7.827e-04	0	0	0	0	1	0	0	0	0	0	1	0	0	0	1	22.5
chr9	4826961	C	G	missense_variant	RCL1	ENST00000381750.4:c.312C>G	ENSP00000371169.4:p.Cys104Trp	rs41314197	G:0.0010	G:0.0037	G:2.166e-03	1	0	1	0	0	0	1	0	0	0	0	0	0	0	1	27.8
chr9	4833154	G	A	missense_variant&splice_region_variant	RCL1	ENST00000381750.4:c.385G>A	ENSP00000371169.4:p.Val129Ile	rs34215378	A:0.0158	A:0.0087	A:0.010	0	0	1	0	1	0	0	0	1	0	0	0	1	0	2	23.1
chr9	4844617	C	T	missense_variant	RCL1	ENST00000381750.4:c.803C>T	ENSP00000371169.4:p.Ala268Val	rs762931555			T:1.647e-05	0	0	1	0	0	0	1	0	0	0	0	0	0	0	1	21.5
chr9	4849541	C	G	missense_variant	RCL1	ENST00000381750.4:c.962C>G	ENSP00000371169.4:p.Ser321Cys	rs780424429			G:9.060e-05	0	0	0	0	1	0	0	0	0	0	1	0	0	0	1	32
chr9	5126343	G	A	missense_variant	JAK2	ENST00000381652.3:c.3188G>A	ENSP00000371067.3:p.Arg1063His	rs41316003	A:0.0018	A:0.0056	A:4.325e-03	1	0	1	0	2	0	1	0	0	0	1	0	1	0	3	26.4
chr9	5164066	C	T	stop_gained	INSL6	ENST00000381641.3:c.489G>A	ENSP00000371054.3:p.Trp163Ter	rs202029159		T:0.0007	T:3.707e-04	0	0	1	0	1	0	0	0	1	0	0	0	1	0	2	40
chr10	5920166	G	A	missense_variant	ANKRD16	ENST00000380094.5:c.1013C>T	ENSP00000369436.4:p.Thr338Met	rs780337346			A:2.471e-05	0	0	1	0	0	0	1	0	0	0	0	0	0	0	1	23.2
chr10	6005756	G	A	missense_variant	IL15RA	ENST00000379977.3:c.332C>T	ENSP00000369312.3:p.Thr111Met	rs41294171&COSM3769142&COSM3769143	A:0.0052	A:0.0047	A:3.921e-03	0	0	1	0	0	0	0	0	1	0	0	0	0	0	1	15.81
chr10	6262721	A	G	missense_variant	PFKFB3	ENST00000379775.4:c.724A>G	ENSP00000369100.4:p.Ile242Val					0	0	0	0	1	0	0	0	0	0	0	0	1	0	1	27.2
chr1	7723593	A	G	missense_variant	CAMTA1	ENST00000303635.7:c.986A>G	ENSP00000306522.6:p.Lys329Arg	rs151133441	G:0.0062	G:0.0005	G:6.680e-03	0	0	1	0	1	0	0	0	1	0	0	0	1	0	2	22.2
chr1	7724534	G	A	missense_variant	CAMTA1	ENST00000303635.7:c.1927G>A	ENSP00000306522.6:p.Val643Met	rs777944750			A:8.236e-06	0	0	0	0	1	0	0	0	0	0	1	0	0	0	1	20.5
chr1	7863908	C	T	missense_variant&splice_region_variant	PER3	ENST00000361923.2:c.1133C>T	ENSP00000355031.2:p.Thr378Met	rs756178157			T:8.236e-06	0	0	1	0	0	0	1	0	0	0	0	0	0	0	1	24.5
chr1	7869953	C	G	missense_variant&splice_region_variant	PER3	ENST00000361923.2:c.1240C>G	ENSP00000355031.2:p.Pro414Ala	rs150812083	G:0.0034	G:0.0041	G:5.807e-03	0	0	0	0	1	0	0	0	0	0	0	0	1	0	1	24.8
chr1	7890067	A	AG	frameshift_variant	PER3	ENST00000361923.2:c.3033_3034insG	ENSP00000355031.2:p.Ser1012ValfsTer62					0	0	1	0	0	0	0	0	1	0	0	0	0	0	1	23.3
chr1	8030994	G	A	missense_variant	PARK7	ENST00000493678.1:c.293G>A	ENSP00000418770.1:p.Arg98Gln	rs71653619	A:0.0062	A:0.0115	A:8.146e-03	0	0	1	0	1	0	1	0	0	0	1	0	0	0	2	13.6
chr1	8073422	C	A	stop_gained	ERRFI1	ENST00000377482.5:c.1237G>T	ENSP00000366702.5:p.Glu413Ter					0	0	0	0	1	0	0	0	0	0	1	0	0	0	1	42
chr1	8074334	C	T	missense_variant	ERRFI1	ENST00000377482.5:c.325G>A	ENSP00000366702.5:p.Asp109Asn	rs34781518&COSM3689848	T:0.0056	T:0.0145	T:0.011	0	0	2	0	4	0	1	0	1	0	2	0	2	0	6	23.1
chr19	10220614	G	A	missense_variant	PPAN	ENST00000556468.1:c.616G>A	ENSP00000450710.1:p.Ala206Thr	rs149200523		A:0.0012	A:8.813e-04	0	0	1	0	0	0	1	0	0	0	0	0	0	0	1	24.9
chr19	10221227	C	T	missense_variant	PPAN	ENST00000556468.1:c.968C>T	ENSP00000450710.1:p.Ala323Val	rs139737427	T:0.0002	T:0.0021	T:1.147e-03	0	0	1	0	0	0	0	0	1	0	0	0	0	0	1	23.6
chr19	10225103	G	A	missense_variant	PPAN	ENST00000556468.1:c.2074G>A	ENSP00000450710.1:p.Val692Met	rs147142449	A:0.0030	A:0.0001	A:2.283e-03	0	0	0	0	1	0	0	0	0	0	1	0	0	0	1	23
chr19	10225795	T	TG	frameshift_variant	EIF3G	ENST00000253108.4:c.957dupC	ENSP00000253108.3:p.Asn320GlnfsTer?					0	0	0	0	1	0	0	0	0	0	0	0	1	0	1	35
chr19	10251527	C	CAA	frameshift_variant	DNMT1	ENST00000359526.4:c.3452_3453insTT	ENSP00000352516.3:p.Lys1151AsnfsTer46					0	0	0	0	0	2	0	0	0	0	0	2	0	0	2	34
chr19	10257176	C	CT	frameshift_variant	DNMT1	ENST00000359526.4:c.2744_2745insA	ENSP00000352516.3:p.Ala916GlyfsTer2					0	0	0	0	1	0	0	0	0	0	0	0	1	0	1	35
chr19	10334531	T	G	missense_variant	S1PR2	ENST00000590320.1:c.1051A>C	ENSP00000466933.1:p.Thr351Pro					0	0	1	0	0	0	1	0	0	0	0	0	0	0	1	25.3
chr19	10335552	G	T	missense_variant	S1PR2	ENST00000590320.1:c.30C>A	ENSP00000466933.1:p.Asn10Lys	rs56357614&COSM3756260	T:0.0036	T:0.0143	T:9.793e-03	2	0	1	0	0	0	1	0	0	0	0	0	0	0	1	14.19
chr19	10394300	C	T	missense_variant	ICAM1	ENST00000264832.3:c.475C>T	ENSP00000264832.2:p.Arg159Trp	rs375107327		T:0	T:4.118e-05	0	0	1	0	0	0	1	0	0	0	0	0	0	0	1	26.3
chr19	10395316	G	A	missense_variant	ICAM1	ENST00000264832.3:c.1163G>A	ENSP00000264832.2:p.Arg388Gln	rs770432918			A:4.118e-05	0	0	1	0	0	0	1	0	0	0	0	0	0	0	1	14.62
chr19	10395468	G	A	missense_variant	ICAM1	ENST00000264832.3:c.1190G>A	ENSP00000264832.2:p.Arg397Gln	rs5497	A:0.0104	A:0.0009	A:3.196e-03&T:8.236e-06	0	0	1	0	0	0	0	0	1	0	0	0	0	0	1	18.65
chr19	10400730	C	G	missense_variant	ICAM5	ENST00000221980.4:c.11C>G	ENSP00000221980.3:p.Pro4Arg					2	0	4	0	6	0	1	0	3	0	4	0	2	0	10	26.7
chr19	10401906	C	T	missense_variant	ICAM5	ENST00000221980.4:c.241C>T	ENSP00000221980.3:p.Arg81Cys					0	0	0	0	1	0	0	0	0	0	1	0	0	0	1	35
chr19	10403746	G	T	missense_variant	ICAM5	ENST00000221980.4:c.1289G>T	ENSP00000221980.3:p.Arg430Leu	rs538772813	T:0.0002		T:5.781e-05	0	0	1	0	0	0	0	0	1	0	0	0	0	0	1	27.4
chr19	10431420	G	A	missense_variant	RAVER1	ENST00000293677.6:c.1732C>T	ENSP00000293677.5:p.Leu578Phe					0	0	1	0	0	0	1	0	0	0	0	0	0	0	1	16.93
chr19	10431798	C	CT	frameshift_variant	RAVER1	ENST00000293677.6:c.1449_1450insA	ENSP00000293677.5:p.Ala484SerfsTer58					0	2	0	0	0	2	0	0	0	0	0	2	0	0	2	28.2
chr19	10444558	C	A	missense_variant	ICAM3	ENST00000160262.5:c.1619G>T	ENSP00000160262.3:p.Gly540Val	rs144533070	A:0.0012	A:0.0022	A:1.359e-03	0	0	0	0	2	0	0	0	0	0	1	0	1	0	2	15.14
chr19	10446494	C	T	missense_variant	ICAM3	ENST00000160262.5:c.502G>A	ENSP00000160262.3:p.Glu168Lys	rs148431551		T:0.0007	T:6.436e-04	0	0	1	0	0	0	0	0	1	0	0	0	0	0	1	13.04
chr19	10461586	T	C	missense_variant	TYK2	ENST00000525621.1:c.3488A>G	ENSP00000431885.1:p.Glu1163Gly	rs55886939	C:0.0066	C:0.0037	C:6.704e-03	0	0	1	0	2	0	0	0	1	0	2	0	0	0	3	16.82
chr19	10475595	G	A	missense_variant	TYK2	ENST00000525621.1:c.1141C>T	ENSP00000431885.1:p.Arg381Trp	rs201240289	A:0.0002	A:0.0003	A:2.306e-04	0	0	0	0	1	0	0	0	0	0	1	0	0	0	1	28.8
chr19	10506753	C	T	missense_variant	CDC37	ENST00000222005.2:c.229G>A	ENSP00000222005.1:p.Gly77Ser					0	0	1	0	0	0	1	0	0	0	0	0	0	0	1	10.86
chr19	10624750	A	G	missense_variant	S1PR5	ENST00000439028.3:c.938T>C	ENSP00000416915.2:p.Leu313Pro					0	0	0	0	1	0	0	0	0	0	1	0	0	0	1	27.4
chr5	10638148	A	G	missense_variant	ANKRD33B	ENST00000296657.5:c.505A>G	ENSP00000296657.4:p.Ile169Val	rs78931230	G:0.0132	G:0	G:4.680e-03	0	0	0	0	1	0	0	0	0	0	0	0	1	0	1	18.06
chr19	10664661	C	T	missense_variant	KRI1	ENST00000312962.6:c.2096G>A	ENSP00000320917.6:p.Arg699Gln	rs34495400	T:0.0078	T:0.0152	T:0.010	0	0	0	0	1	0	0	0	0	0	1	0	0	0	1	18.36
chr19	10670351	C	T	missense_variant	KRI1	ENST00000312962.6:c.979G>A	ENSP00000320917.6:p.Val327Met	rs45518133&COSM3796566	T:0.0052	T:0.0127	T:0.012	0	0	1	0	1	0	0	0	1	0	1	0	0	0	2	22.8
chr5	10683642	C	T	missense_variant&splice_region_variant	DAP	ENST00000230895.6:c.194G>A	ENSP00000230895.6:p.Arg65Gln	rs148041255	T:0.0004	T:0.0023	T:1.557e-03	0	0	0	0	1	0	0	0	0	0	0	0	1	0	1	26.1
chr19	10690471	C	T	missense_variant	AP1M2	ENST00000250244.6:c.737G>A	ENSP00000250244.5:p.Arg246His					0	0	1	0	0	0	0	0	1	0	0	0	0	0	1	31
chr19	10745516	C	T	missense_variant	SLC44A2	ENST00000335757.5:c.908C>T	ENSP00000336888.4:p.Thr303Met	rs149933893	T:0.0004	T:0.0013	A:8.236e-06&T:1.301e-03	0	0	0	0	1	0	0	0	0	0	1	0	0	0	1	34
chr16	11114170	C	T	missense_variant	CLEC16A	ENST00000409790.1:c.1424C>T	ENSP00000387122.1:p.Thr475Met	rs74163614	T:0.0002	T:0.0011	T:1.944e-03	0	0	4	0	1	0	3	0	1	0	0	0	1	0	5	11.65
chr16	11136204	A	C	missense_variant	CLEC16A	ENST00000409790.1:c.1754A>C	ENSP00000387122.1:p.His585Pro	rs201373207			C:4.391e-04	0	0	0	0	1	0	0	0	0	0	1	0	0	0	1	25.5
chr16	11145478	G	A	missense_variant	CLEC16A	ENST00000409790.1:c.1975G>A	ENSP00000387122.1:p.Asp659Asn	rs200183682&COSM1732842				0	0	0	0	1	0	0	0	0	0	0	0	1	0	1	23.7
chr16	11272330	G	A	missense_variant	CLEC16A	ENST00000409790.1:c.2945G>A	ENSP00000387122.1:p.Ser982Asn	rs72650689	A:0.0028	A:0.0075	A:5.379e-03	2	0	1	0	3	0	1	0	0	0	3	0	0	0	4	28.2
chr16	11781741	G	C	missense_variant	TXNDC11	ENST00000283033.5:c.2125C>G	ENSP00000283033.5:p.Leu709Val	rs79362431	C:0.0038	C:0.0064	C:4.176e-03	0	0	2	0	0	0	2	0	0	0	0	0	0	0	2	25
chr16	11785747	G	C	missense_variant	TXNDC11	ENST00000283033.5:c.1299C>G	ENSP00000283033.5:p.His433Gln	rs113940175	C:0.0026	C:0.0166	C:8.904e-03	1	0	3	0	1	0	0	0	3	0	1	0	0	0	4	15.34
chr16	11850150	C	G	missense_variant	ZC3H7A	ENST00000396516.2:c.2505G>C	ENSP00000379773.2:p.Gln835His	rs139825983	G:0.0042	G:0.0114	G:8.591e-03	1	0	0	0	2	0	0	0	0	0	2	0	0	0	2	12.91
chr16	11868324	G	C	missense_variant	ZC3H7A	ENST00000396516.2:c.671C>G	ENSP00000379773.2:p.Pro224Arg					0	0	1	0	0	0	0	0	1	0	0	0	0	0	1	12.03
chr16	11940649	G	A	missense_variant	RSL1D1	ENST00000571133.1:c.436C>T	ENSP00000460871.1:p.Leu146Phe	rs751483507			A:1.647e-05	0	0	0	0	1	0	0	0	0	0	1	0	0	0	1	24.5
chr12	12300438	C	G	missense_variant	LRP6	ENST00000261349.4:c.3259G>C	ENSP00000261349.4:p.Ala1087Pro					0	0	1	0	0	0	0	0	1	0	0	0	0	0	1	25.6
chr12	12332892	C	T	missense_variant	LRP6	ENST00000261349.4:c.1397G>A	ENSP00000261349.4:p.Gly466Glu					0	0	1	0	0	0	0	0	1	0	0	0	0	0	1	32
chr18	12452373	T	G	missense_variant	SPIRE1	ENST00000409402.4:c.1893A>C	ENSP00000387266.3:p.Lys631Asn					1	0	0	0	12	0	0	0	0	0	3	0	9	0	12	27.4
chr18	12454384	T	A	missense_variant	SPIRE1	ENST00000409402.4:c.1737A>T	ENSP00000387266.3:p.Gln579His	rs148627675		A:0.0001	A:4.942e-05	0	0	1	0	0	0	0	0	1	0	0	0	0	0	1	24.8
chr18	12464950	G	A	missense_variant	SPIRE1	ENST00000409402.4:c.1412C>T	ENSP00000387266.3:p.Thr471Met	rs139795292		A:0.0005	A:4.118e-04	0	0	1	0	0	0	1	0	0	0	0	0	0	0	1	23.6
chr18	12686398	C	T	missense_variant	CEP76	ENST00000262127.2:c.985G>A	ENSP00000262127.2:p.Ala329Thr	rs146808596	T:0.0004	T:0.001	T:3.624e-04	0	0	0	0	1	0	0	0	0	0	1	0	0	0	1	23.8
chr18	12706672	T	C	missense_variant	PSMG2	ENST00000317615.6:c.181T>C	ENSP00000325919.6:p.Tyr61His	rs201114531			C:6.672e-04	0	0	0	0	1	0	0	0	0	0	0	0	1	0	1	27.5
chr18	13001511	G	A	missense_variant	CEP192	ENST00000506447.1:c.220G>A	ENSP00000427550.1:p.Gly74Arg					0	0	1	0	0	0	1	0	0	0	0	0	0	0	1	12.23
chr18	13008497	G	C	missense_variant	CEP192	ENST00000506447.1:c.333G>C	ENSP00000427550.1:p.Leu111Phe	rs149216711	C:0.0162		C:3.262e-03	0	0	0	0	1	0	0	0	0	0	1	0	0	0	1	15.76
chr18	13015389	C	G	missense_variant	CEP192	ENST00000506447.1:c.582C>G	ENSP00000427550.1:p.His194Gln	rs117292623	G:0.0024	G:0.0088	G:4.005e-03	0	0	0	0	1	0	0	0	0	0	0	0	1	0	1	18.44
chr18	13029986	G	A	missense_variant	CEP192	ENST00000506447.1:c.1375G>A	ENSP00000427550.1:p.Glu459Lys	rs116020861	A:0.0080		A:0.012	0	0	0	0	2	0	0	0	0	0	0	0	2	0	2	21.8
chr18	13049020	A	G	missense_variant	CEP192	ENST00000506447.1:c.2230A>G	ENSP00000427550.1:p.Lys744Glu	rs147329130		G:0.0008	G:8.648e-04	0	0	0	0	1	0	0	0	0	0	0	0	1	0	1	25.3
chr1	19992479	T	A	missense_variant	HTR6	ENST00000289753.1:c.233T>A	ENSP00000289753.1:p.Val78Glu					1	0	0	0	9	0	0	0	0	0	6	0	3	0	9	28.1
chr1	20005619	C	T	missense_variant	HTR6	ENST00000289753.1:c.1081C>T	ENSP00000289753.1:p.Arg361Trp	rs201375470	T:0.0008	T:0.0003	T:9.151e-04	0	0	0	0	1	0	0	0	0	0	0	0	1	0	1	27.8
chr1	20067299	T	C	missense_variant	TMCO4	ENST00000294543.6:c.1013A>G	ENSP00000294543.6:p.Gln338Arg	rs147635887&COSM3984600	C:0.0002	C:0.001		0	0	1	0	0	0	0	0	1	0	0	0	0	0	1	24.8
chr1	20141405	C	T	missense_variant	RNF186	ENST00000375121.2:c.190G>A	ENSP00000364263.2:p.Ala64Thr	rs41264113	T:0.0040	T:0.0059	T:5.848e-03	0	0	0	0	1	0	0	0	0	0	0	0	1	0	1	30
chr1	20141418	C	A	missense_variant	RNF186	ENST00000375121.2:c.177G>T	ENSP00000364263.2:p.Gln59His	rs149641709	A:0.0014	A:0.0021	A:3.641e-03	0	0	0	0	2	0	0	0	0	0	0	0	2	0	2	24.2
chr1	20220960	C	T	missense_variant	OTUD3	ENST00000375120.3:c.470C>T	ENSP00000364261.3:p.Ala157Val	rs772599029			T:8.277e-06	1	0	1	0	0	0	1	0	0	0	0	0	0	0	1	25.6
chr1	20246856	G	T	missense_variant	PLA2G2E	ENST00000375116.3:c.373C>A	ENSP00000364257.3:p.Arg125Ser	rs766115475			A:8.236e-06&T:3.295e-05	0	0	0	0	1	0	0	0	0	0	1	0	0	0	1	24.9
chr6	20490428	G	A	missense_variant	E2F3	ENST00000346618.3:c.1165G>A	ENSP00000262904.4:p.Asp389Asn	rs4134982	A:0.0030	A:0.0115	A:7.157e-03&T:8.236e-06	1	0	1	0	0	0	1	0	0	0	0	0	0	0	1	18.42
chr6	20546697	G	A	missense_variant	CDKAL1	ENST00000274695.4:c.116G>A	ENSP00000274695.4:p.Arg39Gln	rs111739077	A:0.0026	A:0.0101	A:5.362e-03	0	0	1	0	0	0	1	0	0	0	0	0	0	0	1	29.8
chr22	21982949	C	G	missense_variant	YDJC	ENST00000292778.6:c.730G>C	ENSP00000292778.6:p.Ala244Pro	rs764742759			G:5.079e-05	0	0	1	0	0	0	0	0	1	0	0	0	0	0	1	27.1
chr22	21988641	C	T	missense_variant	CCDC116	ENST00000292779.3:c.403C>T	ENSP00000292779.3:p.Arg135Trp	rs149779766	T:0.0010	T:0.0005	T:6.425e-04&G:8.237e-06	0	0	1	0	0	0	1	0	0	0	0	0	0	0	1	22.7
chr22	21988647	C	T	missense_variant	CCDC116	ENST00000292779.3:c.409C>T	ENSP00000292779.3:p.Arg137Cys	rs764791161			T:3.295e-05	0	0	0	0	1	0	0	0	0	0	0	0	1	0	1	23.3
chr22	21990877	G	A	missense_variant	CCDC116	ENST00000292779.3:c.1360G>A	ENSP00000292779.3:p.Glu454Lys	rs141137219	T:0.0002	A:0.0001	A:4.942e-05&T:1.647e-05	0	0	1	0	0	0	1	0	0	0	0	0	0	0	1	27.5
chr22	21990937	G	A	missense_variant	CCDC116	ENST00000292779.3:c.1420G>A	ENSP00000292779.3:p.Asp474Asn					0	0	0	0	1	0	0	0	0	0	0	0	1	0	1	26.6
chr22	21991333	G	A	missense_variant	CCDC116	ENST00000292779.3:c.1816G>A	ENSP00000292779.3:p.Glu606Lys	rs777423951			A:8.242e-06	0	0	0	0	1	0	0	0	0	0	0	0	1	0	1	10.66
chr22	21997209	G	A	stop_gained	SDF2L1	ENST00000248958.4:c.246G>A	ENSP00000248958.4:p.Trp82Ter					0	0	0	0	1	0	0	0	0	0	0	0	1	0	1	39
chr22	21998280	G	A	missense_variant	SDF2L1	ENST00000248958.4:c.482G>A	ENSP00000248958.4:p.Arg161His	rs73166641	A:0.0048	A:0.0148	A:0.011	1	0	2	0	0	0	1	0	1	0	0	0	0	0	2	34
chr1	22446724	C	G	missense_variant	WNT4	ENST00000290167.6:c.875G>C	ENSP00000290167.5:p.Arg292Thr	rs368885409		G:0.0003	G:1.153e-04	0	0	1	0	0	0	1	0	0	0	0	0	0	0	1	13.42
chr1	22837763	A	G	missense_variant	ZBTB40	ENST00000404138.1:c.1925A>G	ENSP00000384527.1:p.Glu642Gly	rs202116268	G:0.0002		G:2.224e-04	0	0	0	0	1	0	0	0	0	0	1	0	0	0	1	15.34
chr1	22837834	T	TC	frameshift_variant	ZBTB40	ENST00000404138.1:c.1996_1997insC	ENSP00000384527.1:p.Tyr666SerfsTer7					0	0	0	0	2	0	0	0	0	0	2	0	0	0	2	19.96
chr1	22848909	T	C	missense_variant	ZBTB40	ENST00000404138.1:c.3251T>C	ENSP00000384527.1:p.Phe1084Ser					0	0	0	0	1	0	0	0	0	0	0	0	1	0	1	24.9
chr1	22895820	G	A	missense_variant	EPHA8	ENST00000166244.3:c.133G>A	ENSP00000166244.3:p.Gly45Ser	rs45498698	A:0.0030	A:0.0079	A:5.858e-03	0	0	0	0	2	0	0	0	0	0	1	0	1	0	2	27.9
chr1	22915414	G	T	missense_variant	EPHA8	ENST00000166244.3:c.1030G>T	ENSP00000166244.3:p.Val344Leu	rs202187898			T:4.942e-05	0	0	1	0	0	0	1	0	0	0	0	0	0	0	1	10.76
chr1	22915508	G	A	missense_variant	EPHA8	ENST00000166244.3:c.1124G>A	ENSP00000166244.3:p.Arg375His	rs201818748		A:0.0002	A:1.978e-04&T:2.472e-05	0	0	1	0	0	0	1	0	0	0	0	0	0	0	1	11.17
chr1	22915678	A	G	missense_variant	EPHA8	ENST00000166244.3:c.1294A>G	ENSP00000166244.3:p.Asn432Asp	rs150196251		G:0.0022	G:1.087e-03	0	0	1	0	0	0	1	0	0	0	0	0	0	0	1	23.2
chr1	22923859	C	A	missense_variant	EPHA8	ENST00000166244.3:c.1820C>A	ENSP00000166244.3:p.Pro607His	rs144329757	A:0.0034	A:0.0083	A:6.078e-03	0	0	0	0	2	0	0	0	0	0	1	0	1	0	2	24.5
chr1	22927503	G	A	missense_variant	EPHA8	ENST00000166244.3:c.2651G>A	ENSP00000166244.3:p.Arg884His	rs62618734&COSM1559286	A:0.0018	A:0.0094	A:5.889e-03	1	0	2	0	0	0	1	0	1	0	0	0	0	0	2	27.6
chr1	22927513	G	T	missense_variant	EPHA8	ENST00000166244.3:c.2661G>T	ENSP00000166244.3:p.Gln887His					0	0	0	0	1	0	0	0	0	0	1	0	0	0	1	19.36
chr16	23614833	G	A	missense_variant	PALB2	ENST00000261584.4:c.3508C>T	ENSP00000261584.4:p.His1170Tyr	rs200283306		A:0.0002	A:7.413e-05	0	0	0	0	1	0	0	0	0	0	1	0	0	0	1	14.04
chr16	23700676	T	A	missense_variant	PLK1	ENST00000300093.4:c.1388T>A	ENSP00000300093.4:p.Leu463His	rs45569335	A:0.0036	A:0.01	A:6.301e-03	0	0	1	0	0	0	1	0	0	0	0	0	0	0	1	16.61
chr16	23702157	T	C	missense_variant	ERN2	ENST00000256797.4:c.2920A>G	ENSP00000256797.4:p.Arg974Gly					0	0	0	0	1	0	0	0	0	0	0	0	1	0	1	21.9
chr16	23706602	G	T	missense_variant	ERN2	ENST00000256797.4:c.1863C>A	ENSP00000256797.4:p.Asn621Lys	rs141819288	T:0.0002	T:0.0007	T:2.718e-04	0	0	0	0	1	0	0	0	0	0	1	0	0	0	1	23.1
chr16	23707215	C	T	missense_variant&splice_region_variant	ERN2	ENST00000256797.4:c.1754G>A	ENSP00000256797.4:p.Arg585Gln	rs56176960	T:0.0002	T:0.0016	T:1.071e-03	0	0	0	0	1	0	0	0	0	0	0	0	1	0	1	35
chr16	23768875	C	T	stop_gained	CHP2	ENST00000300113.2:c.562C>T	ENSP00000300113.2:p.Gln188Ter	rs61731149	T:0.0030	T:0.005	T:7.726e-03	2	0	1	0	2	0	0	0	1	0	2	0	0	0	3	43
chr2	24974958	C	T	missense_variant	NCOA1	ENST00000406961.1:c.3814C>T	ENSP00000385216.1:p.Pro1272Ser	rs1804645&COSM3758148&COSM3758149	T:0.0080	T:0.0293	T:0.017	0	0	2	0	1	0	1	0	1	0	0	0	1	0	3	22
chr2	25043610	C	T	missense_variant	ADCY3	ENST00000260600.5:c.3235G>A	ENSP00000260600.5:p.Val1079Ile	rs146553503		T:0.0007	T:7.413e-04	0	0	1	0	0	0	0	0	1	0	0	0	0	0	1	28.8
chr2	25043652	C	T	missense_variant	ADCY3	ENST00000260600.5:c.3193G>A	ENSP00000260600.5:p.Gly1065Ser					0	0	0	0	1	0	0	0	0	0	1	0	0	0	1	35
chr2	25054554	A	G	missense_variant	ADCY3	ENST00000260600.5:c.2032T>C	ENSP00000260600.5:p.Ser678Pro					0	0	1	0	0	0	0	0	1	0	0	0	0	0	1	32
chr2	25141504	T	C	missense_variant	ADCY3	ENST00000260600.5:c.353A>G	ENSP00000260600.5:p.Asp118Gly					0	0	0	0	1	0	0	0	0	0	0	0	1	0	1	22.9
chr2	25141529	C	T	missense_variant	ADCY3	ENST00000260600.5:c.328G>A	ENSP00000260600.5:p.Val110Met	rs150240925		T:0.0009	T:1.120e-03	0	0	0	0	1	0	0	0	0	0	1	0	0	0	1	24.5
chr2	25354316	C	T	missense_variant	EFR3B	ENST00000403714.3:c.929C>T	ENSP00000384081.3:p.Ala310Val	rs745862229			T:3.696e-04	1	0	0	0	2	0	0	0	0	0	2	0	0	0	2	25.3
chr17	25637187	C	A	missense_variant	WSB1	ENST00000262394.2:c.985C>A	ENSP00000262394.2:p.Leu329Ile	rs190930104	A:0.0002		A:1.977e-04	0	0	1	0	0	0	0	0	1	0	0	0	0	0	1	22.8
chr17	26087106	C	G	missense_variant	NOS2	ENST00000313735.6:c.3109G>C	ENSP00000327251.6:p.Val1037Leu	rs145383683	G:0.0010	G:0.002	A:1.648e-05&G:1.425e-03	0	0	1	0	0	0	1	0	0	0	0	0	0	0	1	32
chr17	26105817	C	T	missense_variant&splice_region_variant	NOS2	ENST00000313735.6:c.1180G>A	ENSP00000327251.6:p.Glu394Lys					0	0	1	0	0	0	0	0	1	0	0	0	0	0	1	23.6
chr7	27135096	G	T	missense_variant	HOXA1	ENST00000343060.4:c.436C>A	ENSP00000343246.4:p.His146Asn	rs45571645	T:0.0054	T:0.0193	T:0.014	1	0	1	0	0	0	0	0	1	0	0	0	0	0	1	23.5
chr7	27142011	T	C	missense_variant	HOXA2	ENST00000222718.5:c.109A>G	ENSP00000222718.5:p.Ile37Val	rs748771086			C:3.295e-05	1	0	0	0	1	0	0	0	0	0	0	0	1	0	1	24
chr7	27147739	C	T	missense_variant	HOXA3	ENST00000396352.4:c.1127G>A	ENSP00000379640.3:p.Ser376Asn	rs148881843		T:0.0016	T:7.995e-04	0	0	0	0	1	0	0	0	0	0	0	0	1	0	1	23
chr7	27187268	G	C	missense_variant	HOXA6	ENST00000222728.3:c.101C>G	ENSP00000222728.3:p.Ala34Gly	rs376057404		C:0.0001	C:4.118e-05	0	0	1	0	0	0	1	0	0	0	0	0	0	0	1	27.4
chr7	27196112	G	GT	frameshift_variant	HOXA7	ENST00000242159.3:c.52_53insA	ENSP00000242159.3:p.Ala18AspfsTer78					0	0	0	4	0	2	0	4	0	0	0	2	0	0	6	28.1
chr7	27204773	C	G	missense_variant	HOXA9	ENST00000343483.6:c.304G>C	ENSP00000343619.6:p.Ala102Pro	rs200450890	G:0.0012	G:0.0053	G:3.028e-03	0	0	1	0	1	0	1	0	0	0	0	0	1	0	2	17.73
chr7	27282894	C	T	missense_variant	EVX1	ENST00000496902.4:c.245C>T	ENSP00000419266.3:p.Ala82Val	rs776078595			T:2.986e-04	0	0	1	0	0	0	0	0	1	0	0	0	0	0	1	17.16
chr2	27428233	C	T	missense_variant	SLC5A6	ENST00000310574.3:c.719G>A	ENSP00000310208.3:p.Arg240His	rs758228680			T:1.647e-05	0	0	1	0	0	0	1	0	0	0	0	0	0	0	1	23.9
chr2	27430316	C	CT	stop_gained&frameshift_variant	SLC5A6	ENST00000310574.3:c.202_203insA	ENSP00000310208.3:p.Cys68Ter					0	0	1	0	0	0	1	0	0	0	0	0	0	0	1	26.7
chr2	27447242	C	T	missense_variant	CAD	ENST00000264705.4:c.1138C>T	ENSP00000264705.3:p.Pro380Ser	rs368071348		T:0.0001	T:4.118e-05	0	0	0	0	1	0	0	0	0	0	0	0	1	0	1	13.6
chr2	27461368	T	C	missense_variant	CAD	ENST00000264705.4:c.4930T>C	ENSP00000264705.3:p.Phe1644Leu	rs144692793	C:0.0022	C:0.0078	C:4.406e-03	1	0	2	0	2	2	1	0	1	0	1	0	1	2	6	27.7
chr2	27464253	G	A	missense_variant	CAD	ENST00000264705.4:c.5872G>A	ENSP00000264705.3:p.Asp1958Asn	rs745600627			A:9.884e-05	0	0	1	0	0	0	1	0	0	0	0	0	0	0	1	24.3
chr2	27465608	G	C	missense_variant	CAD	ENST00000264705.4:c.6343G>C	ENSP00000264705.3:p.Val2115Leu	rs61737365&COSM3695447	C:0.0034	C:0.008	C:5.337e-03	1	0	1	0	0	0	0	0	1	0	0	0	0	0	1	13.71
chr2	27479380	G	A	missense_variant	SLC30A3	ENST00000233535.4:c.892C>T	ENSP00000233535.4:p.Arg298Cys	rs146572471		A:0.0013	A:7.742e-04&C:8.236e-06	0	0	0	0	1	0	0	0	0	0	0	0	1	0	1	28.8
chr2	27499675	G	A	missense_variant	DNAJC5G	ENST00000296097.3:c.79G>A	ENSP00000296097.3:p.Gly27Ser	rs61754191	A:0.0024	A:0.0094	A:4.596e-03&T:8.236e-06	1	0	2	0	0	0	0	0	2	0	0	0	0	0	2	24
chr2	27565732	G	A	missense_variant	GTF3C2	ENST00000359541.2:c.530C>T	ENSP00000352536.2:p.Thr177Ile					0	0	0	0	1	0	0	0	0	0	0	0	1	0	1	21.4
chr2	27591591	C	T	missense_variant	EIF2B4	ENST00000451130.2:c.488G>A	ENSP00000394869.2:p.Arg163His	rs368243788	T:0.0002	T:0.0002	A:8.236e-06&T:2.224e-04	0	0	0	0	1	0	0	0	0	0	0	0	1	0	1	19.26
chr2	27594142	A	C	missense_variant	SNX17	ENST00000233575.2:c.70A>C	ENSP00000233575.2:p.Asn24His	rs147740391	C:0.0020	C:0.0088	C:5.271e-03	0	0	1	0	0	0	0	0	1	0	0	0	0	0	1	26.6
chr2	27596143	G	A	missense_variant	SNX17	ENST00000233575.2:c.286G>A	ENSP00000233575.2:p.Glu96Lys	rs78946094	A:0.0018	A:0.0057	A:3.311e-03	0	0	1	0	0	0	0	0	1	0	0	0	0	0	1	24.1
chr2	27600549	C	T	missense_variant	ZNF513	ENST00000323703.6:c.1489G>A	ENSP00000318373.6:p.Gly497Ser	rs201710240	T:0.0004		T:8.236e-06&G:8.236e-06	0	0	0	0	1	0	0	0	0	0	1	0	0	0	1	23.9
chr2	27680606	C	T	missense_variant	IFT172	ENST00000260570.3:c.3128G>A	ENSP00000260570.3:p.Gly1043Asp					0	0	0	0	1	0	0	0	0	0	0	0	1	0	1	29.7
chr2	27681665	C	T	missense_variant	IFT172	ENST00000260570.3:c.2858G>A	ENSP00000260570.3:p.Arg953His	rs704793	T:0.0048	T:0.0005	T:1.969e-03	1	0	1	0	0	0	0	0	1	0	0	0	0	0	1	22.6
chr2	27682262	A	C	missense_variant	IFT172	ENST00000260570.3:c.2770T>G	ENSP00000260570.3:p.Ser924Ala	rs142409945	C:0.0002	C:0.0008	C:6.260e-04	1	0	0	0	1	0	0	0	0	0	0	0	1	0	1	16.86
chr2	27685971	C	T	missense_variant	IFT172	ENST00000260570.3:c.2015G>A	ENSP00000260570.3:p.Arg672Gln	rs138511988		T:0.0013	T:7.660e-04	0	0	0	0	1	0	0	0	0	0	0	0	1	0	1	18.81
chr2	27800311	T	C	missense_variant	C2orf16	ENST00000408964.2:c.872T>C	ENSP00000386190.2:p.Phe291Ser					0	0	0	0	1	0	0	0	0	0	0	0	1	0	1	12.99
chr2	27804634	G	A	missense_variant	C2orf16	ENST00000408964.2:c.5195G>A	ENSP00000386190.2:p.Arg1732Lys	COSM1531831&COSM1531830				1	0	1	0	4	4	1	0	0	0	1	2	3	2	9	15.09
chr2	27849927	A	G	missense_variant	CCDC121	ENST00000394775.3:c.1226T>C	ENSP00000412150.2:p.Leu409Pro	rs143777050	G:0.0010	G:0.0016	G:1.903e-03	1	0	0	0	1	0	0	0	0	0	0	0	1	0	1	23
chr2	27861811	A	C	missense_variant	GPN1	ENST00000264718.3:c.672A>C	ENSP00000264718.3:p.Gln224His	rs72819557	C:0.0006	C:0.0028	C:1.590e-03	0	0	1	0	0	0	0	0	1	0	0	0	0	0	1	22.6
chr2	27878328	C	T	missense_variant	SUPT7L	ENST00000337768.5:c.886G>A	ENSP00000336750.5:p.Ala296Thr	rs201935160	T:0.0002	T:0.0007	T:4.795e-04	0	0	0	0	1	0	0	0	0	0	1	0	0	0	1	14.96
chr2	28117536	C	T	missense_variant	BRE	ENST00000344773.2:c.113C>T	ENSP00000343412.2:p.Thr38Ile	rs201837586			T:4.118e-05	0	0	0	0	1	0	0	0	0	0	1	0	0	0	1	25.2
chr16	28328747	G	A	missense_variant	SBK1	ENST00000341901.4:c.35G>A	ENSP00000343248.4:p.Arg12His	rs35448675	A:0.0014	A:0.0057	A:2.891e-03&T:8.238e-06	0	0	0	0	1	0	0	0	0	0	0	0	1	0	1	17.34
chr16	28500624	C	T	missense_variant	CLN3	ENST00000569430.1:c.209G>A	ENSP00000454229.1:p.Gly70Glu	rs747526330			T:8.237e-06	0	0	0	0	1	0	0	0	0	0	0	0	1	0	1	19.08
chr2	28561330	A	G	3_prime_UTR_variant	BRE	ENST00000344773.2:c.*28A>G		rs148732163	G:0.0016	G:0.0038	G:3.904e-03	0	0	0	0	1	0	0	0	0	0	1	0	0	0	1	14.21
chr16	28601618	C	G	missense_variant&splice_region_variant	CCDC101	ENST00000317058.3:c.421C>G	ENSP00000316114.3:p.Pro141Ala					0	0	0	0	2	0	0	0	0	0	1	0	1	0	2	13.51
chr16	28606960	T	A	missense_variant	SULT1A2	ENST00000395630.1:c.185A>T	ENSP00000378992.1:p.Tyr62Phe	rs4987024	A:0.0072	A:0.008	A:0.010	0	0	0	0	3	0	0	0	0	0	1	0	2	0	3	22.6
chr16	28617513	G	GT	frameshift_variant	SULT1A1	ENST00000395609.1:c.638_639insA	ENSP00000378972.1:p.Ser214LeufsTer61					0	0	0	0	1	2	0	0	0	0	0	0	1	2	3	29.8
chr2	28766134	T	C	missense_variant&splice_region_variant	PLB1	ENST00000327757.5:c.935T>C	ENSP00000330442.5:p.Met312Thr	rs201489099		C:0.0002	C:1.977e-04	0	0	0	0	1	0	0	0	0	0	0	0	1	0	1	23.5
chr2	28775808	C	T	missense_variant	PLB1	ENST00000327757.5:c.1097C>T	ENSP00000330442.5:p.Ala366Val	rs371744761		T:0.0001	T:2.471e-05	0	0	0	0	1	0	0	0	0	0	0	0	1	0	1	13.12
chr2	28788204	C	T	stop_gained	PLB1	ENST00000327757.5:c.1264C>T	ENSP00000330442.5:p.Arg422Ter	rs201910614	G:0.0002		T:3.295e-05	0	0	0	0	1	0	0	0	0	0	1	0	0	0	1	47
chr2	28805359	A	G	missense_variant	PLB1	ENST00000327757.5:c.1720A>G	ENSP00000330442.5:p.Arg574Gly	rs144737372	G:0.0004	G:0.0009	G:5.602e-04	0	0	0	0	1	0	0	0	0	0	1	0	0	0	1	22.3
chr2	28824803	G	A	missense_variant	PLB1	ENST00000327757.5:c.2645G>A	ENSP00000330442.5:p.Arg882His	rs72793588	A:0.0012	A:0.0058	A:3.344e-03	0	0	1	2	0	0	0	0	1	2	0	0	0	0	3	23.7
chr2	28825724	A	T	missense_variant	PLB1	ENST00000327757.5:c.2710A>T	ENSP00000330442.5:p.Asn904Tyr	rs62131028	T:0.0042	T:0.0109	T:7.470e-03	0	0	1	0	1	0	1	0	0	0	0	0	1	0	2	22.8
chr2	28825747	G	GC	frameshift_variant	PLB1	ENST00000327757.5:c.2733_2734insC	ENSP00000330442.5:p.Phe912LeufsTer18					3	8	2	0	2	2	2	0	0	0	2	2	0	0	6	35
chr16	28840741	A	G	missense_variant	ATXN2L	ENST00000395547.2:c.761A>G	ENSP00000378917.2:p.Asn254Ser	rs375041014	G:0.0002	G:0.0001	G:4.942e-05	0	0	0	0	1	0	0	0	0	0	0	0	1	0	1	24.1
chr16	28841307	G	A	missense_variant	ATXN2L	ENST00000395547.2:c.962G>A	ENSP00000378917.2:p.Arg321His					0	0	0	0	1	0	0	0	0	0	1	0	0	0	1	33
chr16	28846506	A	AC	frameshift_variant&splice_region_variant	ATXN2L	ENST00000395547.2:c.2561_2562insC	ENSP00000378917.2:p.Ala855CysfsTer176					2	0	1	0	1	0	1	0	0	0	1	0	0	0	2	35
chr2	28853454	A	G	missense_variant&splice_region_variant	PLB1	ENST00000327757.5:c.3820A>G	ENSP00000330442.5:p.Asn1274Asp					0	0	0	0	1	0	0	0	0	0	0	0	1	0	1	11.73
chr16	28855329	C	T	missense_variant	TUFM	ENST00000313511.3:c.1016G>A	ENSP00000322439.3:p.Arg339Gln	rs121434452				0	0	0	0	1	0	0	0	0	0	1	0	0	0	1	33
chr16	28857561	C	CG	frameshift_variant	TUFM	ENST00000313511.3:c.29_30insC	ENSP00000322439.3:p.Arg11AlafsTer76					0	0	0	0	1	0	0	0	0	0	1	0	0	0	1	33
chr16	28877983	G	C	missense_variant	SH2B1	ENST00000322610.8:c.568G>C	ENSP00000321221.7:p.Gly190Arg					0	0	1	0	0	0	1	0	0	0	0	0	0	0	1	21.6
chr16	28883266	C	T	missense_variant	SH2B1	ENST00000322610.8:c.1475C>T	ENSP00000321221.7:p.Ala492Val					0	0	1	0	0	0	1	0	0	0	0	0	0	0	1	21.8
chr16	28884858	C	T	missense_variant	SH2B1	ENST00000322610.8:c.1988C>T	ENSP00000321221.7:p.Ala663Val	rs190981290&COSM1377190	T:0.0026	T:0.011	T:6.481e-03	0	0	1	0	1	0	1	0	0	0	1	0	0	0	2	26
chr16	28906222	A	G	missense_variant	ATP2A1	ENST00000357084.3:c.1367A>G	ENSP00000349595.3:p.Asn456Ser	rs185041245	G:0.0004		G:2.883e-04	0	0	0	0	1	0	0	0	0	0	1	0	0	0	1	17.08
chr22	30138423	C	A	missense_variant	ZMAT5	ENST00000397781.3:c.174G>T	ENSP00000380883.3:p.Arg58Ser	rs201840010		A:0.0003	A:1.730e-04&T:1.647e-05	0	0	1	0	0	0	0	0	1	0	0	0	0	0	1	27.5
chr22	30197031	T	C	missense_variant	ASCC2	ENST00000397771.2:c.1637A>G	ENSP00000380877.2:p.Asp546Gly	rs34833047	C:0.0024	C:0.0099	A:1.235e-04&C:6.218e-03	0	0	0	0	1	0	0	0	0	0	1	0	0	0	1	32
chr16	30365335	T	A	missense_variant	CD2BP2	ENST00000305596.3:c.262A>T	ENSP00000304903.3:p.Thr88Ser	rs139111996	A:0.0022	A:0.0077	A:4.555e-03	0	0	1	0	1	0	0	0	1	0	1	0	0	0	2	22.8
chr16	30371072	G	GC	frameshift_variant	TBC1D10B	ENST00000409939.3:c.1361_1362insG	ENSP00000386538.3:p.Leu455ProfsTer61					0	2	2	0	2	0	1	0	1	0	0	0	2	0	4	29.6
chr16	30380879	G	A	missense_variant	TBC1D10B	ENST00000409939.3:c.626C>T	ENSP00000386538.3:p.Ala209Val	rs112949123	A:0.0006		A:3.090e-04	0	0	0	0	1	0	0	0	0	0	0	0	1	0	1	14.5
chr16	30408806	T	TG	frameshift_variant	ZNF48	ENST00000320159.2:c.238dupG	ENSP00000324056.2:p.Val80GlyfsTer21					0	0	1	0	0	0	0	0	1	0	0	0	0	0	1	26
chr16	30409989	A	G	missense_variant	ZNF48	ENST00000320159.2:c.1418A>G	ENSP00000324056.2:p.His473Arg	rs748380367			G:8.237e-06	0	0	0	0	1	0	0	0	0	0	0	0	1	0	1	23.8
chr22	30418019	C	T	missense_variant&splice_region_variant	MTMR3	ENST00000401950.2:c.3227C>T	ENSP00000384651.2:p.Thr1076Ile	rs200270694	T:0.0002	T:0.0008	T:4.118e-04	0	0	1	0	0	0	0	0	1	0	0	0	0	0	1	24.2
chr22	30421716	T	TATA	inframe_insertion	MTMR3	ENST00000401950.2:c.3524_3526dupATA	ENSP00000384651.2:p.Tyr1175_Ser1176insAsn					0	0	0	0	1	0	0	0	0	0	0	0	1	0	1	18.42
chr22	30421783	C	T	missense_variant	MTMR3	ENST00000401950.2:c.3590C>T	ENSP00000384651.2:p.Ser1197Phe	rs142848782		T:0		0	0	1	0	0	0	1	0	0	0	0	0	0	0	1	32
chr16	30429224	C	T	stop_gained	ZNF771	ENST00000319296.5:c.490C>T	ENSP00000323945.5:p.Gln164Ter					0	0	1	0	0	0	0	0	1	0	0	0	0	0	1	38
chr16	30435601	C	G	missense_variant	DCTPP1	ENST00000319285.4:c.466G>C	ENSP00000322524.4:p.Gly156Arg	rs146094440	G:0.0052	G:0.0157	G:8.624e-03	1	0	3	0	0	0	1	0	2	0	0	0	0	0	3	22.4
chr16	30456909	G	A	missense_variant	SEPHS2	ENST00000500504.2:c.140C>T	ENSP00000426234.1:p.Pro47Leu					0	0	1	0	0	0	1	0	0	0	0	0	0	0	1	17.18
chr20	30496398	G	A	missense_variant	TTLL9	ENST00000375938.4:c.211G>A	ENSP00000365105.4:p.Gly71Arg	rs184016363	A:0.0082	A:0.0076	A:8.447e-03	0	0	0	0	1	0	0	0	0	0	1	0	0	0	1	24.1
chr22	30518166	G	A	missense_variant	HORMAD2	ENST00000336726.6:c.782G>A	ENSP00000336984.6:p.Gly261Asp	rs181903593&COSM3553247	A:0.0010	A:0.0028	A:2.284e-03&T:8.274e-06	0	0	1	0	0	0	1	0	0	0	0	0	0	0	1	23.8
chr16	30545679	C	T	missense_variant	ZNF747	ENST00000252799.3:c.322G>A	ENSP00000252799.3:p.Gly108Arg	rs527304719	T:0.0002		T:6.192e-05	0	0	1	0	0	0	1	0	0	0	0	0	0	0	1	19.54
chr16	30566533	T	C	missense_variant	ZNF764	ENST00000252797.2:c.1209A>G	ENSP00000252797.2:p.Ile403Met	rs141920986		C:0.0002	C:9.062e-05	0	0	1	0	0	0	0	0	1	0	0	0	0	0	1	23
chr16	30566621	C	A	missense_variant	ZNF764	ENST00000252797.2:c.1121G>T	ENSP00000252797.2:p.Gly374Val	rs769352014			A:9.198e-05	0	0	1	0	0	0	0	0	1	0	0	0	0	0	1	12.91
chr22	30572134	T	C	missense_variant	HORMAD2	ENST00000336726.6:c.902T>C	ENSP00000336984.6:p.Val301Ala	rs748427330			C:8.280e-06	0	0	1	0	0	0	1	0	0	0	0	0	0	0	1	12.96
chr16	30594024	G	A	missense_variant	ZNF785	ENST00000395216.2:c.1075C>T	ENSP00000378642.2:p.Arg359Trp	rs147900489	A:0.0002	A:0.0002	A:9.885e-05	0	0	0	0	1	0	0	0	0	0	0	0	1	0	1	28.4
chr16	30594521	A	C	missense_variant	ZNF785	ENST00000395216.2:c.578T>G	ENSP00000378642.2:p.Val193Gly	rs35215913	C:0.0030	C:0.0119	C:8.286e-03	1	0	0	0	2	0	0	0	0	0	1	0	1	0	2	21.5
chr16	30616135	G	T	missense_variant	ZNF689	ENST00000287461.3:c.953C>A	ENSP00000287461.3:p.Pro318Gln					0	0	1	0	0	0	0	0	1	0	0	0	0	0	1	24
chr16	30616228	T	C	missense_variant	ZNF689	ENST00000287461.3:c.860A>G	ENSP00000287461.3:p.Lys287Arg					0	0	0	0	1	0	0	0	0	0	1	0	0	0	1	14.64
chr22	30639993	C	T	missense_variant	LIF	ENST00000249075.3:c.256G>A	ENSP00000249075.3:p.Val86Met	rs41281637	T:0.0030	T:0.0102	T:5.181e-03	0	0	1	0	2	0	0	0	1	0	0	0	2	0	3	22.4
chr22	30660003	T	TC	frameshift_variant	OSM	ENST00000215781.2:c.627_628insG	ENSP00000215781.2:p.Ser210GlufsTer84					0	0	1	0	0	0	1	0	0	0	0	0	0	0	1	22.3
chr16	30666364	G	A	missense_variant	PRR14	ENST00000542965.2:c.1073G>A	ENSP00000441641.2:p.Arg358Gln	rs754535172&COSM1263172			A:4.126e-05	0	0	0	0	1	0	0	0	0	0	0	0	1	0	1	32
chr16	30667618	C	A	missense_variant	PRR14	ENST00000542965.2:c.1744C>A	ENSP00000441641.2:p.Pro582Thr	rs767843575			A:6.605e-05	0	0	1	0	0	0	1	0	0	0	0	0	0	0	1	21.8
chr22	30691816	G	A	missense_variant	TBC1D10A	ENST00000403477.3:c.455C>T	ENSP00000384996.3:p.Pro152Leu					0	0	0	0	1	0	0	0	0	0	1	0	0	0	1	24.9
chr20	30729619	G	A	missense_variant	TM9SF4	ENST00000398022.2:c.449G>A	ENSP00000381104.2:p.Arg150Gln	rs117822199	A:0.0036	A:0.0102	A:7.306e-03	0	0	2	0	0	0	2	0	0	0	0	0	0	0	2	18.97
chr16	30732558	C	A	missense_variant	SRCAP	ENST00000262518.4:c.3302C>A	ENSP00000262518.4:p.Thr1101Lys	rs149248373	A:0.0018	A:0.0087	A:6.004e-03&T:1.647e-05	0	0	0	0	1	0	0	0	0	0	1	0	0	0	1	22.8
chr16	30736165	C	T	missense_variant	SRCAP	ENST00000262518.4:c.5420C>T	ENSP00000262518.4:p.Ala1807Val	rs150467782	T:0.0004	T:0.0007	T:4.777e-04	1	0	0	0	1	0	0	0	0	0	1	0	0	0	1	25.3
chr16	30736393	C	CCT	frameshift_variant	SRCAP	ENST00000262518.4:c.5648_5649insCT	ENSP00000262518.4:p.Tyr1885PhefsTer83					0	0	1	0	0	0	0	0	1	0	0	0	0	0	1	35
chr20	30738502	A	G	missense_variant	TM9SF4	ENST00000398022.2:c.1165A>G	ENSP00000381104.2:p.Met389Val					0	0	2	0	2	0	0	0	2	0	1	0	1	0	4	25.5
chr16	30740333	A	G	missense_variant	SRCAP	ENST00000262518.4:c.5705A>G	ENSP00000262518.4:p.Glu1902Gly	rs117480926	G:0.0022	G:0.005	G:3.986e-03	0	0	1	0	0	0	0	0	1	0	0	0	0	0	1	24
chr16	30748586	G	C	missense_variant	SRCAP	ENST00000262518.4:c.7225G>C	ENSP00000262518.4:p.Ala2409Pro					0	0	0	0	1	0	0	0	0	0	0	0	1	0	1	22.8
chr16	30749342	G	A	missense_variant	SRCAP	ENST00000262518.4:c.7981G>A	ENSP00000262518.4:p.Asp2661Asn	rs576461942	A:0.0008		A:1.977e-04	0	0	0	0	1	0	0	0	0	0	0	0	1	0	1	14.64
chr16	30749817	C	T	missense_variant	SRCAP	ENST00000262518.4:c.8456C>T	ENSP00000262518.4:p.Thr2819Ile					0	0	0	0	1	0	0	0	0	0	1	0	0	0	1	15.67
chr20	30785448	A	AG	frameshift_variant	PLAGL2	ENST00000246229.4:c.297_298insC	ENSP00000246229.4:p.Cys100LeufsTer5					1	0	1	0	0	0	1	0	0	0	0	0	0	0	1	27.4
chr20	30803100	A	G	missense_variant	POFUT1	ENST00000375749.3:c.275A>G	ENSP00000364902.3:p.Lys92Arg					0	0	1	0	0	0	1	0	0	0	0	0	0	0	1	18.73
chr20	30818823	G	A	missense_variant	POFUT1	ENST00000375749.3:c.937G>A	ENSP00000364902.3:p.Glu313Lys	rs35968884	A:0.0010	A:0.0022	A:1.993e-03	1	0	0	0	1	0	0	0	0	0	1	0	0	0	1	22.7
chr20	30904587	C	T	missense_variant	KIF3B	ENST00000375712.3:c.1658C>T	ENSP00000364864.3:p.Ala553Val					0	0	1	0	0	0	0	0	1	0	0	0	0	0	1	23.4
chr10	30915775	G	A	missense_variant	LYZL2	ENST00000375318.2:c.208C>T	ENSP00000364467.2:p.Arg70Cys	rs200693663		A:0.0001		0	0	1	0	0	0	1	0	0	0	0	0	0	0	1	23.7
chr20	31024704	G	A	missense_variant	ASXL1	ENST00000375687.4:c.4189G>A	ENSP00000364839.4:p.Gly1397Ser	rs146464648&COSM133033	A:0.0024	A:0.002	A:2.067e-03	0	0	0	0	1	0	0	0	0	0	1	0	0	0	1	20.4
chr20	31041557	G	A	missense_variant	C20orf112	ENST00000359676.5:c.395C>T	ENSP00000352704.5:p.Pro132Leu					1	0	0	0	2	0	0	0	0	0	0	0	2	0	2	16.36
chr6	31106217	T	A	missense_variant	PSORS1C1	ENST00000259881.9:c.24T>A	ENSP00000259881.9:p.Ser8Arg					0	0	0	0	1	0	0	0	0	0	1	0	0	0	1	13.28
chr6	31129273	G	C	missense_variant	TCF19	ENST00000376257.3:c.288G>C	ENSP00000365433.3:p.Leu96Phe	rs200085054		C:0.0002	C:2.240e-04	0	0	0	0	1	0	0	0	0	0	1	0	0	0	1	25.9
chr6	31130268	G	A	missense_variant	TCF19	ENST00000376257.3:c.812G>A	ENSP00000365433.3:p.Arg271His	rs142309377	A:0.0012		A:4.194e-04	1	0	0	0	1	0	0	0	0	0	0	0	1	0	1	23
chr6	31138207	G	A	missense_variant	POU5F1	ENST00000259915.8:c.191C>T	ENSP00000259915.7:p.Pro64Leu					0	0	0	0	1	0	0	0	0	0	1	0	0	0	1	22
chr6	31138234	G	GC	frameshift_variant	POU5F1	ENST00000259915.8:c.163_164insG	ENSP00000259915.7:p.Ser55CysfsTer2					0	0	0	0	1	0	0	0	0	0	0	0	1	0	1	23.8
chr17	31351014	T	C	missense_variant	ASIC2	ENST00000225823.2:c.1214A>G	ENSP00000225823.2:p.Asp405Gly	rs16967895	C:0.0004	C:0.0031	C:1.927e-03	0	0	1	0	0	0	0	0	1	0	0	0	0	0	1	28.3
chr17	31352978	AG	GA	missense_variant	ASIC2	ENST00000225823.2:c.1160_1161delCTinsTC	ENSP00000225823.2:p.Pro387Leu					0	0	0	0	0	2	0	0	0	0	0	2	0	0	2	7.772
chr20	31383238	G	A	missense_variant	DNMT3B	ENST00000328111.2:c.1150G>A	ENSP00000328547.2:p.Ala384Thr	rs150682895	A:0.0054	A:0.0115	A:7.923e-03	0	0	2	0	1	0	1	0	1	0	1	0	0	0	3	12.94
chr6	31525911	C	CT	frameshift_variant	NFKBIL1	ENST00000376148.4:c.669_670insT	ENSP00000365318.4:p.Arg224SerfsTer7					0	0	0	6	0	4	0	4	0	2	0	0	0	4	10	25.8
chr6	31526104	G	A	missense_variant	NFKBIL1	ENST00000376148.4:c.862G>A	ENSP00000365318.4:p.Gly288Arg					0	0	1	0	0	0	0	0	1	0	0	0	0	0	1	11.72
chr20	31573666	C	T	missense_variant	SUN5	ENST00000356173.3:c.773G>A	ENSP00000348496.3:p.Arg258His	rs145672354	T:0.0002	T:0	T:1.812e-04	0	0	1	0	0	0	1	0	0	0	0	0	0	0	1	23.1
chr20	31596430	T	A	missense_variant	BPIFB2	ENST00000170150.3:c.50T>A	ENSP00000170150.3:p.Val17Glu	rs149889663	A:0.0038	A:0.0066	A:4.693e-03&C:8.248e-06	0	0	1	0	2	0	1	0	0	0	2	0	0	0	3	16.96
chr20	31606098	G	A	missense_variant	BPIFB2	ENST00000170150.3:c.611G>A	ENSP00000170150.3:p.Arg204His	rs199759889	A:0.0002	A:0.0001	A:2.636e-04	0	0	0	0	1	0	0	0	0	0	0	0	1	0	1	15.96
chr6	32261153	C	T	missense_variant	C6orf10	ENST00000447241.2:c.1297G>A	ENSP00000415517.2:p.Ala433Thr	rs16870005	T:0.0092	T:0.012	T:0.012	1	0	2	0	1	0	2	0	0	0	0	0	1	0	3	14.79
chr6	32261236	A	AC	frameshift_variant	C6orf10	ENST00000447241.2:c.1213dupG	ENSP00000415517.2:p.Val405GlyfsTer13					0	0	1	0	0	0	1	0	0	0	0	0	0	0	1	23.3
chr6	32261298	C	CG	frameshift_variant	C6orf10	ENST00000447241.2:c.1151_1152insC	ENSP00000415517.2:p.Lys384AsnfsTer34					0	0	0	0	1	0	0	0	0	0	1	0	0	0	1	24.4
chr6	32261329	C	T	missense_variant	C6orf10	ENST00000447241.2:c.1121G>A	ENSP00000415517.2:p.Gly374Asp	rs377471914		T:0	T:4.226e-05	4	0	7	0	6	0	4	0	3	0	2	0	4	0	13	11.66
chr6	32372791	C	T	missense_variant	BTNL2	ENST00000454136.3:c.352G>A	ENSP00000390613.3:p.Asp118Asn	rs143211074	T:0.0044	T:0.0096	T:0.011	0	0	1	0	1	0	0	0	1	0	1	0	0	0	2	24.8
chr17	32614186	A	G	missense_variant	CCL11	ENST00000305869.3:c.148A>G	ENSP00000302234.3:p.Arg50Gly	rs140141523		G:0.0002	G:1.730e-04	0	0	1	0	0	0	0	0	1	0	0	0	0	0	1	12.73
chr17	32647891	C	A	missense_variant	CCL8	ENST00000394620.1:c.265C>A	ENSP00000378118.1:p.His89Asn	rs117180331	A:0.0024	A:0.0052	A:4.753e-03	0	0	0	0	2	0	0	0	0	0	0	0	2	0	2	13.35
chr6	32797788	C	T	missense_variant	TAP2	ENST00000374899.4:c.1714G>A	ENSP00000364034.4:p.Glu572Lys	rs370090254			T:8.438e-06	0	0	1	0	0	0	1	0	0	0	0	0	0	0	1	19.28
chr6	32802938	C	T	missense_variant	TAP2	ENST00000374899.4:c.938G>A	ENSP00000364034.4:p.Arg313His	rs140654840	T:0.0108	T:0.0089	T:0.011	0	0	1	0	1	0	1	0	0	0	0	0	1	0	2	21.9
chr6	32813399	C	CCT	stop_gained&frameshift_variant	TAP1	ENST00000354258.4:c.2383_2384insAG	ENSP00000346206.4:p.Cys795Ter					0	0	1	0	0	0	0	0	1	0	0	0	0	0	1	25.2
chr6	32821466	C	G	missense_variant	TAP1	ENST00000354258.4:c.128G>C	ENSP00000346206.4:p.Arg43Pro	rs754168270			G:3.539e-05	1	0	0	0	2	0	0	0	0	0	2	0	0	0	2	11.26
chr6	32821476	T	TC	frameshift_variant	TAP1	ENST00000354258.4:c.117_118insG	ENSP00000346206.4:p.Arg40GlufsTer24					0	0	1	0	1	0	0	0	1	0	0	0	1	0	2	18.29
chr6	32826267	C	T	missense_variant	PSMB9	ENST00000374859.2:c.517C>T	ENSP00000363993.2:p.Arg173Cys	rs17213861	T:0.0008	T:0.0055	T:3.509e-03	0	0	1	0	0	0	0	0	1	0	0	0	0	0	1	27.7
chr20	33575677	T	A	missense_variant	MYH7B	ENST00000262873.7:c.1502T>A	ENSP00000262873.7:p.Phe501Tyr	rs754511	A:0.0026	A:0.0128	A:6.135e-03	0	0	1	0	1	0	1	0	0	0	1	0	0	0	2	28.1
chr20	33577562	T	C	missense_variant	MYH7B	ENST00000262873.7:c.1733T>C	ENSP00000262873.7:p.Ile578Thr					0	0	0	0	1	0	0	0	0	0	0	0	1	0	1	27.1
chr20	33581180	G	A	missense_variant	MYH7B	ENST00000262873.7:c.2477G>A	ENSP00000262873.7:p.Arg826His	rs187028260	A:0.0010	A:0.0052	A:3.150e-03	0	0	2	0	0	0	1	0	1	0	0	0	0	0	2	31
chr20	33582046	C	T	missense_variant	MYH7B	ENST00000262873.7:c.2668C>T	ENSP00000262873.7:p.Arg890Cys	rs186471205	T:0.0042	T:0.0146	T:0.010	1	0	1	0	1	0	1	0	0	0	1	0	0	0	2	34
chr20	33583251	A	T	missense_variant	MYH7B	ENST00000262873.7:c.2939A>T	ENSP00000262873.7:p.Glu980Val					0	0	0	0	1	0	0	0	0	0	0	0	1	0	1	32
chr20	33584197	C	T	missense_variant	MYH7B	ENST00000262873.7:c.3118C>T	ENSP00000262873.7:p.Arg1040Trp	rs61745051	T:0.0052	T:0.0144	T:8.041e-03	0	0	2	0	0	0	1	0	1	0	0	0	0	0	2	35
chr20	33586968	G	A	missense_variant	MYH7B	ENST00000262873.7:c.4426G>A	ENSP00000262873.7:p.Asp1476Asn	rs41307159	A:0.0034	A:0.0195	A:0.010	1	0	4	0	2	0	1	0	3	0	2	0	0	0	6	31
chr20	33588193	G	A	missense_variant	MYH7B	ENST00000262873.7:c.5005G>A	ENSP00000262873.7:p.Gly1669Ser	rs201963394	A:0.0044	A:0.004	A:4.831e-03	0	0	0	0	1	0	0	0	0	0	0	0	1	0	1	20.3
chr20	33588691	A	AG	frameshift_variant	MYH7B	ENST00000262873.7:c.5425_5426insG	ENSP00000262873.7:p.Thr1809SerfsTer2					0	0	0	0	2	0	0	0	0	0	1	0	1	0	2	35
chr20	33589087	A	C	missense_variant	MYH7B	ENST00000262873.7:c.5641A>C	ENSP00000262873.7:p.Lys1881Gln	rs114205213	C:0.0096	C:0.0013	C:4.730e-03	0	0	1	0	0	0	0	0	1	0	0	0	0	0	1	12.21
chr19	33617558	G	GA	frameshift_variant	GPATCH1	ENST00000170564.2:c.2684_2685insA	ENSP00000170564.1:p.Ser895ArgfsTer2					0	0	1	0	0	0	0	0	1	0	0	0	0	0	1	34
chr19	33696362	C	T	missense_variant	LRP3	ENST00000253193.7:c.686C>T	ENSP00000253193.6:p.Pro229Leu	rs142226273	T:0.0008	T:0.001	T:1.165e-03	0	0	1	0	0	0	1	0	0	0	0	0	0	0	1	23.6
chr19	33698077	G	A	missense_variant	LRP3	ENST00000253193.7:c.1909G>A	ENSP00000253193.6:p.Asp637Asn	rs781674425			A:1.584e-04	0	0	2	0	1	0	1	0	1	0	0	0	1	0	3	10.07
chr19	33703210	A	G	missense_variant	SLC7A10	ENST00000253188.4:c.776T>C	ENSP00000253188.2:p.Val259Ala	rs138595244		G:0.0001	G:3.297e-05	0	0	0	0	1	0	0	0	0	0	0	0	1	0	1	23.2
chr20	33703408	G	A	missense_variant	EDEM2	ENST00000374492.3:c.1565C>T	ENSP00000363616.3:p.Ser522Leu	rs146309337&COSM1204914	A:0.0004	A:0.0001	A:1.153e-04	0	0	1	0	0	0	0	0	1	0	0	0	0	0	1	14.29
chr20	33703544	C	T	missense_variant	EDEM2	ENST00000374492.3:c.1429G>A	ENSP00000363616.3:p.Ala477Thr					0	0	1	0	0	0	0	0	1	0	0	0	0	0	1	34
chr20	33711831	T	C	missense_variant	EDEM2	ENST00000374492.3:c.976A>G	ENSP00000363616.3:p.Ile326Val	rs149260082	C:0.0006	C:0.0013	C:1.038e-03	1	0	1	0	0	0	0	0	1	0	0	0	0	0	1	11.2
chr20	33872242	C	T	missense_variant	EIF6	ENST00000374450.3:c.49G>A	ENSP00000363574.3:p.Ala17Thr					0	0	1	0	0	0	1	0	0	0	0	0	0	0	1	23.6
chr20	33875698	C	A	missense_variant	FAM83C	ENST00000374408.3:c.884G>T	ENSP00000363529.3:p.Arg295Leu	rs138625315	A:0.0024	A:0.0047	A:2.203e-03&T:1.728e-05	0	0	2	0	0	0	1	0	1	0	0	0	0	0	2	25.3
chr20	33876688	C	T	missense_variant	FAM83C	ENST00000374408.3:c.587G>A	ENSP00000363529.3:p.Arg196His	rs137868210	T:0.0008	T:0.0014	T:8.154e-04	0	0	0	0	1	0	0	0	0	0	0	0	1	0	1	25.9
chr19	33878347	A	G	missense_variant	PEPD	ENST00000244137.7:c.1385T>C	ENSP00000244137.5:p.Ile462Thr	rs201222933	G:0.0008	G:0.0001	G:5.368e-04	0	0	0	0	1	0	0	0	0	0	0	0	1	0	1	18.77
chr19	33878846	C	T	missense_variant	PEPD	ENST00000244137.7:c.1294G>A	ENSP00000244137.5:p.Ala432Thr	rs149042427	T:0.0042	T:0.0021	T:2.564e-03	0	0	1	0	0	0	0	0	1	0	0	0	0	0	1	25.2
chr19	33878903	G	A	missense_variant	PEPD	ENST00000244137.7:c.1237C>T	ENSP00000244137.5:p.Pro413Ser					0	0	1	0	0	0	0	0	1	0	0	0	0	0	1	29.3
chr20	33879708	C	T	missense_variant	FAM83C	ENST00000374408.3:c.400G>A	ENSP00000363529.3:p.Glu134Lys	rs35162625	T:0.0150	T:0.0019	T:6.284e-03&G:8.236e-06	0	0	1	0	1	0	1	0	0	0	0	0	1	0	2	26.6
chr20	34022452	G	T	missense_variant	GDF5	ENST00000374372.1:c.761C>A	ENSP00000363492.1:p.Ala254Asp	rs780794426&COSM1208058&COSM1208060&COSM1208059			T:1.248e-04	0	0	1	0	0	0	1	0	0	0	0	0	0	0	1	12.23
chr20	34061774	C	T	stop_gained	CEP250	ENST00000397527.1:c.1468C>T	ENSP00000380661.1:p.Arg490Ter	rs776554898			T:3.295e-05	0	0	0	0	1	0	0	0	0	0	0	0	1	0	1	38
chr20	34078517	G	A	missense_variant	CEP250	ENST00000397527.1:c.2641G>A	ENSP00000380661.1:p.Glu881Lys	rs140439099	A:0.0030	A:0.008	A:4.514e-03	0	0	0	0	1	0	0	0	0	0	1	0	0	0	1	13.57
chr20	34085552	A	G	missense_variant	CEP250	ENST00000397527.1:c.3311A>G	ENSP00000380661.1:p.Glu1104Gly					0	0	0	0	1	0	0	0	0	0	0	0	1	0	1	20.4
chr20	34085617	G	A	missense_variant	CEP250	ENST00000397527.1:c.3376G>A	ENSP00000380661.1:p.Glu1126Lys					0	0	0	0	3	0	0	0	0	0	1	0	2	0	3	22.7
chr20	34085846	A	T	missense_variant	CEP250	ENST00000397527.1:c.3605A>T	ENSP00000380661.1:p.Glu1202Val	rs143997480	T:0.0006		T:1.425e-03	1	0	0	0	1	0	0	0	0	0	1	0	0	0	1	28.1
chr20	34092054	C	T	missense_variant	CEP250	ENST00000397527.1:c.5857C>T	ENSP00000380661.1:p.Arg1953Trp	rs374682692		A:0.0001	A:1.650e-05&T:8.248e-05	0	0	0	0	1	0	0	0	0	0	0	0	1	0	1	24.7
chr20	34092171	C	T	missense_variant	CEP250	ENST00000397527.1:c.5974C>T	ENSP00000380661.1:p.Arg1992Cys	rs41290926	T:0.0012	T:0.0037	T:2.484e-03	0	0	1	0	1	0	1	0	0	0	0	0	1	0	2	14.15
chr21	34614232	T	C	missense_variant	IFNAR2	ENST00000342136.4:c.5T>C	ENSP00000343957.4:p.Leu2Pro					0	0	0	0	1	0	0	0	0	0	0	0	1	0	1	17.25
chr21	34625037	C	G	missense_variant	IFNAR2	ENST00000342136.4:c.611C>G	ENSP00000343957.4:p.Thr204Arg	rs147496374	G:0.0048	G:0.0041	G:5.090e-03	0	0	0	0	1	0	0	0	0	0	1	0	0	0	1	29.3
chr10	34636998	T	C	missense_variant	PARD3	ENST00000374789.3:c.2113A>G	ENSP00000363921.3:p.Thr705Ala					0	0	1	0	0	0	1	0	0	0	0	0	0	0	1	11.49
chr10	34666947	C	G	missense_variant	PARD3	ENST00000374789.3:c.1487G>C	ENSP00000363921.3:p.Arg496Pro	rs12570964			T:1.071e-04	0	0	2	0	1	0	0	0	2	0	0	0	1	0	3	28.2
chr21	34889834	C	T	missense_variant	GART	ENST00000381831.3:c.1784G>A	ENSP00000371253.3:p.Arg595Gln	rs202015633		T:0.0003	T:2.883e-04	0	0	1	0	0	0	1	0	0	0	0	0	0	0	1	29.1
chr21	34922694	C	G	missense_variant	SON	ENST00000356577.4:c.1157C>G	ENSP00000348984.4:p.Pro386Arg					0	0	0	0	1	0	0	0	0	0	1	0	0	0	1	25.2
chr21	34922695	A	AGC	frameshift_variant	SON	ENST00000356577.4:c.1158_1159insGC	ENSP00000348984.4:p.Pro387AlafsTer14					0	0	0	0	2	0	0	0	0	0	2	0	0	0	2	28.8
chr21	34922711	C	T	missense_variant	SON	ENST00000356577.4:c.1174C>T	ENSP00000348984.4:p.Pro392Ser					0	0	0	0	1	0	0	0	0	0	1	0	0	0	1	14.37
chr21	34922715	A	G	missense_variant	SON	ENST00000356577.4:c.1178A>G	ENSP00000348984.4:p.Glu393Gly					0	0	1	0	0	0	0	0	1	0	0	0	0	0	1	23.4
chr21	34922719	G	GGC	frameshift_variant	SON	ENST00000356577.4:c.1182_1183insGC	ENSP00000348984.4:p.Gln395AlafsTer6					0	0	8	10	3	0	6	4	2	6	1	0	2	0	21	28.9
chr21	34922726	C	G	missense_variant	SON	ENST00000356577.4:c.1189C>G	ENSP00000348984.4:p.Pro397Ala					1	0	3	0	3	0	2	0	1	0	3	0	0	0	6	24.1
chr21	34925627	G	A	missense_variant	SON	ENST00000356577.4:c.4090G>A	ENSP00000348984.4:p.Ala1364Thr	rs140276173	A:0.0038	A:0.0108	A:1.669e-05	0	0	1	0	0	0	0	0	1	0	0	0	0	0	1	22.3
chr21	34926528	T	C	missense_variant	SON	ENST00000356577.4:c.4991T>C	ENSP00000348984.4:p.Ile1664Thr	rs764307070			C:1.153e-04	0	0	0	0	1	0	0	0	0	0	0	0	1	0	1	20.9
chr21	34971474	T	C	missense_variant	CRYZL1	ENST00000381554.3:c.658A>G	ENSP00000370966.3:p.Ile220Val	rs61735780	C:0.0028	C:0.0042	C:4.810e-03	0	0	0	0	1	0	0	0	0	0	1	0	0	0	1	23.4
chr21	35122472	C	T	missense_variant	ITSN1	ENST00000381318.3:c.371C>T	ENSP00000370719.3:p.Pro124Leu					0	0	1	0	0	0	1	0	0	0	0	0	0	0	1	23.4
chr21	35260549	T	TC	frameshift_variant	ITSN1	ENST00000381318.3:c.5115dupC	ENSP00000370719.3:p.Thr1706HisfsTer14					0	0	1	0	0	0	0	0	1	0	0	0	0	0	1	35
chr10	35320471	G	A	missense_variant	CUL2	ENST00000537177.1:c.1304C>T	ENSP00000444856.1:p.Thr435Met					0	0	1	0	0	0	0	0	1	0	0	0	0	0	1	23.5
chr10	35322199	C	T	missense_variant&splice_region_variant	CUL2	ENST00000537177.1:c.1062G>A	ENSP00000444856.1:p.Met354Ile	rs61749171	T:0.0022	T:0.0051	T:4.341e-03	1	0	1	0	0	0	0	0	1	0	0	0	0	0	1	23.7
chr10	35333558	T	C	missense_variant	CUL2	ENST00000537177.1:c.707A>G	ENSP00000444856.1:p.Glu236Gly					0	0	1	0	0	0	0	0	1	0	0	0	0	0	1	24.7
chr10	35495901	C	T	missense_variant	CREM	ENST00000345491.3:c.677C>T	ENSP00000265372.5:p.Ser226Leu	rs52806860	T:0.0014	T:0.0043	T:2.792e-03	0	0	0	0	1	0	0	0	0	0	1	0	0	0	1	29.4
chr17	37761925	A	G	missense_variant	NEUROD2	ENST00000302584.4:c.928T>C	ENSP00000306754.4:p.Ser310Pro					0	0	0	0	1	0	0	0	0	0	1	0	0	0	1	25.7
chr17	37809995	G	A	missense_variant	STARD3	ENST00000336308.5:c.211G>A	ENSP00000337446.5:p.Glu71Lys	rs370238096	A:0.0006	A:0.0001	A:4.942e-05	0	0	1	0	0	0	1	0	0	0	0	0	0	0	1	27.9
chr17	37826316	G	A	missense_variant	PNMT	ENST00000269582.2:c.523G>A	ENSP00000269582.2:p.Ala175Thr	rs34341496	A:0.0016	A:0.0044	A:3.542e-03	0	0	2	0	0	0	1	0	1	0	0	0	0	0	2	22
chr17	37826347	A	G	missense_variant	PNMT	ENST00000269582.2:c.554A>G	ENSP00000269582.2:p.Glu185Gly					0	0	0	0	1	0	0	0	0	0	1	0	0	0	1	29.9
chr17	37840860	G	C	missense_variant	PGAP3	ENST00000300658.4:c.422C>G	ENSP00000300658.4:p.Ala141Gly	rs35464006	C:0.0030	C:0.0081	C:8.385e-03	0	0	1	0	0	0	1	0	0	0	0	0	0	0	1	22.9
chr17	37871547	C	A	missense_variant	ERBB2	ENST00000269571.5:c.1157C>A	ENSP00000269571.4:p.Ala386Asp	rs141116145	A:0.0016	A:0.0057	A:3.451e-03&G:8.236e-06	0	0	1	0	1	0	1	0	0	0	1	0	0	0	2	15.41
chr17	37872145	C	T	missense_variant	ERBB2	ENST00000269571.5:c.1466C>T	ENSP00000269571.4:p.Pro489Leu	rs142456637	T:0.0004	T:0.001	T:7.660e-04	0	0	0	0	1	0	0	0	0	0	0	0	1	0	1	34
chr17	37884176	C	A	missense_variant	ERBB2	ENST00000269571.5:c.3647C>A	ENSP00000269571.4:p.Ala1216Asp	rs55943169	A:0.0014	A:0.0074	A:5.362e-03	0	0	0	0	1	0	0	0	0	0	1	0	0	0	1	34
chr17	37900873	G	A	missense_variant	GRB7	ENST00000445327.2:c.938G>A	ENSP00000403459.2:p.Arg313His	rs138362707&COSM4066029&COSM4066028	A:0.0002	A:0.0003	A:4.860e-04	0	0	0	0	1	0	0	0	0	0	1	0	0	0	1	32
chr17	38031648	A	G	missense_variant	ZPBP2	ENST00000348931.4:c.850A>G	ENSP00000335384.5:p.Lys284Glu	rs115778431	G:0.0004	G:0.0036	G:2.356e-03	0	0	0	0	1	0	0	0	0	0	0	0	1	0	1	23.8
chr17	38062422	A	G	missense_variant	GSDMB	ENST00000418519.1:c.830T>C	ENSP00000415049.1:p.Leu277Pro	rs199530486	G:0.0002	G:0.0001	G:1.977e-04	0	0	1	0	0	0	1	0	0	0	0	0	0	0	1	23.1
chr17	38127835	G	A	missense_variant	GSDMA	ENST00000301659.4:c.617G>A	ENSP00000301659.4:p.Arg206Gln	rs200069078&COSM978734	A:0.0004	A:0.0028	A:2.877e-03	0	0	3	0	3	0	3	0	0	0	1	0	2	0	6	28.6
chr17	38145033	G	A	missense_variant	PSMD3	ENST00000264639.4:c.647G>A	ENSP00000264639.4:p.Arg216Gln	rs139137910		A:0.0002	A:1.071e-04	0	0	0	0	1	0	0	0	0	0	1	0	0	0	1	34
chr15	38746364	T	A	start_lost	FAM98B	ENST00000397609.2:c.2T>A	ENSP00000380734.2:p.Met1?	rs144891616	A:0.0002	A:0.0013	A:1.304e-03	0	0	0	0	2	0	0	0	0	0	1	0	1	0	2	29.8
chr15	38773632	G	A	missense_variant	FAM98B	ENST00000397609.2:c.869G>A	ENSP00000380734.2:p.Arg290Gln	rs752154534			A:1.647e-05	0	0	0	0	1	0	0	0	0	0	0	0	1	0	1	33
chr15	38803851	G	A	missense_variant	RASGRP1	ENST00000310803.5:c.920C>T	ENSP00000310244.5:p.Ser307Leu					0	0	1	0	0	0	1	0	0	0	0	0	0	0	1	34
chr15	38990553	G	T	missense_variant	C15orf53	ENST00000318792.1:c.347G>T	ENSP00000325144.1:p.Arg116Ile					0	0	0	0	1	0	0	0	0	0	1	0	0	0	1	14.87
chr22	39421306	C	CG	frameshift_variant	APOBEC3D	ENST00000216099.8:c.442_443insG	ENSP00000216099.7:p.Leu148ArgfsTer5					1	0	0	0	1	0	0	0	0	0	0	0	1	0	1	23
chr22	39621819	G	A	missense_variant	PDGFB	ENST00000331163.6:c.635C>T	ENSP00000330382.6:p.Thr212Met	rs114786489	A:0.0032	A:0.0047	A:5.609e-03&C:8.236e-06	0	0	1	0	1	0	0	0	1	0	0	0	1	0	2	19.3
chr22	39883689	G	A	missense_variant	MGAT3	ENST00000341184.6:c.337G>A	ENSP00000345270.6:p.Ala113Thr					0	0	1	0	0	0	1	0	0	0	0	0	0	0	1	17.81
chr22	39884847	G	C	missense_variant	MGAT3	ENST00000341184.6:c.1495G>C	ENSP00000345270.6:p.Asp499His	rs141441163	C:0.0024	C:0.0055	C:3.464e-03	0	0	0	0	1	0	0	0	0	0	0	0	1	0	1	18.52
chr22	39918174	T	C	missense_variant	ATF4	ENST00000337304.2:c.623T>C	ENSP00000336790.2:p.Ile208Thr	rs778987567			C:8.236e-06	0	0	0	0	1	0	0	0	0	0	0	0	1	0	1	12.89
chr22	40037051	G	A	missense_variant	CACNA1I	ENST00000402142.3:c.920G>A	ENSP00000385019.3:p.Arg307His	rs59986512	A:0.0016	A:0.0072	A:5.141e-03	0	0	1	0	0	0	0	0	1	0	0	0	0	0	1	25.5
chr22	40045832	A	G	missense_variant	CACNA1I	ENST00000402142.3:c.1894A>G	ENSP00000385019.3:p.Lys632Glu					0	0	1	0	0	0	1	0	0	0	0	0	0	0	1	23.7
chr22	40056361	C	T	missense_variant	CACNA1I	ENST00000402142.3:c.2617C>T	ENSP00000385019.3:p.Arg873Cys	rs762395905			T:1.653e-05	0	0	1	0	0	0	0	0	1	0	0	0	0	0	1	35
chr22	40058299	C	A	missense_variant	CACNA1I	ENST00000402142.3:c.3231C>A	ENSP00000385019.3:p.His1077Gln					0	0	0	0	1	0	0	0	0	0	1	0	0	0	1	22.6
chr22	40058393	A	T	missense_variant	CACNA1I	ENST00000402142.3:c.3325A>T	ENSP00000385019.3:p.Met1109Leu	rs58021347	T:0.0010	T:0.0052	T:8.927e-04	0	0	1	0	0	0	0	0	1	0	0	0	0	0	1	15.44
chr22	40075733	C	A	missense_variant	CACNA1I	ENST00000402142.3:c.5401C>A	ENSP00000385019.3:p.Leu1801Met	rs56656729	A:0.0050	A:0.0137	A:9.845e-03	0	0	1	0	2	0	0	0	1	0	2	0	0	0	3	22.6
chr22	40080474	C	T	missense_variant	CACNA1I	ENST00000402142.3:c.5998C>T	ENSP00000385019.3:p.Pro2000Ser	rs745531999			T:8.259e-06	0	0	1	0	0	0	1	0	0	0	0	0	0	0	1	25.6
chr17	40278785	A	G	missense_variant	RAB5C	ENST00000547517.1:c.622T>C	ENSP00000447053.1:p.Phe208Leu					0	0	0	0	1	0	0	0	0	0	1	0	0	0	1	33
chr17	40318398	C	T	missense_variant	KCNH4	ENST00000264661.3:c.1757G>A	ENSP00000264661.2:p.Arg586His	rs146559611&COSM1236059		T:0.0014	T:6.671e-04	0	0	0	0	1	0	0	0	0	0	0	0	1	0	1	24.1
chr17	40342868	A	C	missense_variant	GHDC	ENST00000301671.8:c.1136T>G	ENSP00000301671.7:p.Val379Gly	rs148094834	C:0.0002	C:0.0012	C:5.683e-04	0	0	2	0	0	0	1	0	1	0	0	0	0	0	2	23.3
chr17	40376873	C	T	missense_variant	STAT5B	ENST00000293328.3:c.299G>A	ENSP00000293328.3:p.Arg100His					0	0	1	0	0	0	1	0	0	0	0	0	0	0	1	23.1
chr17	40453469	G	A	missense_variant	STAT5A	ENST00000345506.4:c.1166G>A	ENSP00000341208.4:p.Arg389His	rs2230134	A:0.0048	A:0	A:9.966e-04&T:8.237e-06	0	0	0	0	1	0	0	0	0	0	1	0	0	0	1	23.1
chr17	40458278	T	C	missense_variant	STAT5A	ENST00000345506.4:c.1493T>C	ENSP00000341208.4:p.Val498Ala	rs770483390			C:8.236e-06	0	0	0	0	1	0	0	0	0	0	0	0	1	0	1	28.1
chr21	40552341	A	G	missense_variant	PSMG1	ENST00000331573.3:c.263T>C	ENSP00000329915.3:p.Met88Thr	rs78317549	G:0.0018	G:0.0063	G:3.484e-03	0	0	1	0	0	0	1	0	0	0	0	0	0	0	1	23.7
chr21	40570890	T	A	missense_variant	BRWD1	ENST00000333229.2:c.5452A>T	ENSP00000330753.2:p.Ile1818Phe					0	0	0	0	1	0	0	0	0	0	0	0	1	0	1	16.91
chr21	40578076	C	T	missense_variant	BRWD1	ENST00000333229.2:c.4322G>A	ENSP00000330753.2:p.Arg1441Gln	rs147847700&COSM4101591&COSM4101590		T:0.001	T:4.201e-04	0	0	1	0	0	0	1	0	0	0	0	0	0	0	1	17.47
chr17	40653240	T	C	missense_variant	ATP6V0A1	ENST00000264649.6:c.1943T>C	ENSP00000264649.5:p.Val648Ala	rs117202885	C:0.0004	C:0.0005	C:1.820e-03	0	0	0	0	1	0	0	0	0	0	1	0	0	0	1	22.7
chr21	40685172	C	T	missense_variant	BRWD1	ENST00000333229.2:c.103G>A	ENSP00000330753.2:p.Ala35Thr					3	0	1	8	8	4	0	8	1	0	6	2	2	2	21	25.9
chr5	40692299	C	A	missense_variant	PTGER4	ENST00000302472.3:c.1286C>A	ENSP00000302846.3:p.Thr429Asn					0	0	0	0	1	0	0	0	0	0	0	0	1	0	1	13.75
chr12	40707778	G	A	missense_variant	LRRK2	ENST00000298910.7:c.4541G>A	ENSP00000298910.7:p.Arg1514Gln	rs35507033	A:0.0016	A:0.0069	A:3.732e-03	1	0	2	0	0	0	1	0	1	0	0	0	0	0	2	22.8
chr12	40713899	T	C	missense_variant	LRRK2	ENST00000298910.7:c.4937T>C	ENSP00000298910.7:p.Met1646Thr	rs35303786	C:0.0048	C:0.0154	C:9.086e-03	0	0	1	0	0	0	1	0	0	0	0	0	0	0	1	17.91
chr17	40714996	A	G	missense_variant	COASY	ENST00000590958.1:c.443A>G	ENSP00000464814.1:p.Gln148Arg					0	0	0	0	1	0	0	0	0	0	0	0	1	0	1	22.9
chr17	40733995	C	A	missense_variant	FAM134C	ENST00000309428.5:c.1237G>T	ENSP00000309432.4:p.Ala413Ser	rs771658176			A:1.647e-05	0	0	0	0	1	0	0	0	0	0	1	0	0	0	1	24.6
chr17	40734156	C	T	missense_variant	FAM134C	ENST00000309428.5:c.1076G>A	ENSP00000309432.4:p.Arg359His	rs141966783		T:0.001	T:5.024e-04	0	0	1	0	0	0	1	0	0	0	0	0	0	0	1	19.05
chr12	40734256	G	A	missense_variant&splice_region_variant	LRRK2	ENST00000298910.7:c.6109G>A	ENSP00000298910.7:p.Gly2037Arg					0	0	0	0	2	0	0	0	0	0	2	0	0	0	2	33
chr17	40735574	T	G	missense_variant	FAM134C	ENST00000309428.5:c.752A>C	ENSP00000309432.4:p.Glu251Ala	rs773787268			G:1.647e-05	0	0	0	0	1	0	0	0	0	0	0	0	1	0	1	16.23
chr12	40740686	A	G	missense_variant	LRRK2	ENST00000298910.7:c.6241A>G	ENSP00000298910.7:p.Asn2081Asp	rs33995883	G:0.0098	G:0.0191	T:8.237e-06&G:0.017	0	0	2	0	2	0	2	0	0	0	1	0	1	0	4	24.7
chr12	40748135	T	C	missense_variant	LRRK2	ENST00000298910.7:c.6611T>C	ENSP00000298910.7:p.Leu2204Ser					0	0	1	0	0	0	0	0	1	0	0	0	0	0	1	24.5
chr15	41313211	GC	G	frameshift_variant	INO80	ENST00000361937.3:c.3160delG	ENSP00000355205.3:p.Ala1054ProfsTer9					0	0	0	0	0	6	0	0	0	0	0	6	0	0	6	35
chr15	41339697	T	C	missense_variant&splice_region_variant	INO80	ENST00000361937.3:c.2644A>G	ENSP00000355205.3:p.Ile882Val	rs34153025	C:0.0066	C:0.0197	C:0.013	0	0	3	0	0	0	3	0	0	0	0	0	0	0	3	10.46
chr15	41796352	C	A	stop_gained	LTK	ENST00000263800.6:c.2437G>T	ENSP00000263800.6:p.Glu813Ter	rs148281714&COSM1559442&COSM1559441	A:0.0014	A:0.0057	A:3.937e-03	0	0	1	0	0	0	1	0	0	0	0	0	0	0	1	35
chr15	41819466	G	A	missense_variant	RPAP1	ENST00000304330.4:c.1645C>T	ENSP00000306123.4:p.Arg549Cys	rs35981448	A:0.0028	A:0.0057	A:4.884e-03	0	0	3	0	0	0	1	0	2	0	0	0	0	0	3	34
chr15	41829267	A	C	missense_variant	RPAP1	ENST00000304330.4:c.57T>G	ENSP00000306123.4:p.Ser19Arg	rs142505884	C:0.0044	C:0.0031	C:3.855e-03	0	0	1	0	0	0	1	0	0	0	0	0	0	0	1	13.14
chr20	42747253	C	T	missense_variant	JPH2	ENST00000372980.3:c.1180G>A	ENSP00000362071.3:p.Ala394Thr	rs372515066		T:0.0001	T:1.647e-05	0	0	0	0	1	0	0	0	0	0	0	0	1	0	1	26.8
chr20	42939693	C	T	missense_variant	FITM2	ENST00000396825.3:c.96G>A	ENSP00000380037.3:p.Met32Ile	rs148377517	T:0.0056	T:0.0179	T:9.960e-03	0	0	2	0	0	0	1	0	1	0	0	0	0	0	2	19.57
chr20	42972130	C	T	missense_variant	R3HDML	ENST00000217043.2:c.494C>T	ENSP00000217043.2:p.Thr165Ile	rs35397089	T:0.0004	T:0.0027	T:1.804e-03	0	0	1	0	0	0	1	0	0	0	0	0	0	0	1	10.8
chr20	43042352	A	G	missense_variant	HNF4A	ENST00000316099.4:c.404A>G	ENSP00000312987.3:p.Asp135Gly					0	0	0	0	1	0	0	0	0	0	0	0	1	0	1	24.7
chr20	43048414	G	A	missense_variant	HNF4A	ENST00000316099.4:c.790G>A	ENSP00000312987.3:p.Val264Met	rs139779712		A:0.0001	A:1.647e-04	0	0	0	0	1	0	0	0	0	0	0	0	1	0	1	32
chr20	43142612	C	T	missense_variant	SERINC3	ENST00000342374.4:c.109G>A	ENSP00000340243.4:p.Val37Met	rs369161822		T:0.0001	T:5.765e-05	0	0	0	0	1	0	0	0	0	0	1	0	0	0	1	15.45
chr2	43514127	G	C	missense_variant	THADA	ENST00000405006.4:c.5084C>G	ENSP00000385995.4:p.Pro1695Arg					0	0	0	0	1	0	0	0	0	0	0	0	1	0	1	24.7
chr2	43547672	G	A	missense_variant	THADA	ENST00000405006.4:c.4351C>T	ENSP00000385995.4:p.Pro1451Ser	rs17334247	A:0.0042	A:0.0131	A:9.504e-03	0	0	3	0	0	0	3	0	0	0	0	0	0	0	3	24.4
chr2	43793854	A	T	missense_variant	THADA	ENST00000405006.4:c.2294T>A	ENSP00000385995.4:p.Val765Asp					0	0	1	0	0	0	0	0	1	0	0	0	0	0	1	27.6
chr2	43934583	C	G	missense_variant	PLEKHH2	ENST00000282406.4:c.1865C>G	ENSP00000282406.4:p.Ser622Cys	rs539127240	G:0.0002		G:8.236e-05	0	0	0	0	1	0	0	0	0	0	1	0	0	0	1	29.9
chr2	43937146	G	A	missense_variant	PLEKHH2	ENST00000282406.4:c.1984G>A	ENSP00000282406.4:p.Val662Met	rs188452228		A:0.0001	A:2.142e-04&C:8.237e-06	0	0	0	0	1	0	0	0	0	0	0	0	1	0	1	16.18
chr2	44028020	G	T	missense_variant	DYNC2LI1	ENST00000260605.8:c.695G>T	ENSP00000260605.8:p.Gly232Val					0	0	0	0	1	0	0	0	0	0	0	0	1	0	1	20.3
chr2	44051160	G	A	missense_variant	ABCG5	ENST00000260645.1:c.1216C>T	ENSP00000260645.1:p.Arg406Trp					0	0	1	0	0	0	1	0	0	0	0	0	0	0	1	25.2
chr2	44055163	C	T	missense_variant	ABCG5	ENST00000260645.1:c.593G>A	ENSP00000260645.1:p.Arg198Gln	rs141828689	T:0.0004	T:0.0016	T:1.433e-03	0	0	0	0	2	0	0	0	0	0	1	0	1	0	2	34
chr20	44511257	G	A	stop_gained	ZSWIM1	ENST00000372523.1:c.26G>A	ENSP00000361601.1:p.Trp9Ter	rs35972756	A:0.0114	A:0.0102	A:0.012	0	0	0	0	4	0	0	0	0	0	1	0	3	0	4	23.6
chr20	44512082	G	A	missense_variant	ZSWIM1	ENST00000372523.1:c.851G>A	ENSP00000361601.1:p.Arg284His	rs45447691	A:0.0114	A:0.0102	A:0.012	0	0	0	0	4	0	0	0	0	0	1	0	3	0	4	12.17
chr20	44515322	C	T	missense_variant	SPATA25	ENST00000372519.3:c.518G>A	ENSP00000361597.3:p.Arg173Gln	rs76638086&COSM3693535	T:0.0024	T:0.0042	T:3.163e-03	0	0	1	0	2	0	1	0	0	0	1	0	1	0	3	24.8
chr20	44516219	A	G	missense_variant	SPATA25	ENST00000372519.3:c.11T>C	ENSP00000361597.3:p.Phe4Ser					0	0	1	0	0	0	0	0	1	0	0	0	0	0	1	26.2
chr20	44519224	C	CT	frameshift_variant	NEURL2	ENST00000372518.4:c.406dupA	ENSP00000361596.4:p.Ser136LysfsTer15	rs201802475	T:0.0020	T:0.0069	T:4.123e-03	0	0	1	0	2	0	0	0	1	0	2	0	0	0	3	28.7
chr20	44523472	G	A	missense_variant	CTSA	ENST00000372484.3:c.934G>A	ENSP00000361562.3:p.Asp312Asn	rs142892564	A:0.0042	A:0.0043	A:3.187e-03	0	0	1	0	0	0	0	0	1	0	0	0	0	0	1	11.98
chr20	44526659	C	T	missense_variant	CTSA	ENST00000372484.3:c.1324C>T	ENSP00000361562.3:p.Arg442Trp					0	0	1	0	0	0	1	0	0	0	0	0	0	0	1	35
chr20	44530943	G	A	missense_variant	PLTP	ENST00000477313.1:c.1138C>T	ENSP00000417138.1:p.Arg380Trp	rs6065903	A:0.0012	A:0.0029	A:1.853e-03	0	0	0	0	2	0	0	0	0	0	0	0	2	0	2	33
chr20	44574379	C	T	missense_variant	PCIF1	ENST00000372409.3:c.1198C>T	ENSP00000361486.3:p.Arg400Cys	rs751610477			T:2.471e-05	0	0	0	0	1	0	0	0	0	0	0	0	1	0	1	34
chr20	44588904	G	A	missense_variant	ZNF335	ENST00000322927.2:c.1963C>T	ENSP00000325326.2:p.Pro655Ser	rs117132825	A:0.0146	A:0.0094	A:0.012	0	0	1	0	1	0	1	0	0	0	1	0	0	0	2	23.4
chr20	44594309	G	C	missense_variant	ZNF335	ENST00000322927.2:c.1060C>G	ENSP00000325326.2:p.Pro354Ala					0	0	0	0	2	0	0	0	0	0	1	0	1	0	2	24.4
chr20	44637635	C	T	missense_variant	MMP9	ENST00000372330.3:c.70C>T	ENSP00000361405.3:p.Arg24Cys	rs144023823	T:0.0010	T:0.0041	T:3.830e-03	2	0	0	0	2	0	0	0	0	0	1	0	1	0	2	23.2
chr20	44640275	G	A	missense_variant	MMP9	ENST00000372330.3:c.886G>A	ENSP00000361405.3:p.Gly296Ser	rs144098289	A:0.0010	A:0.0028	A:1.713e-03	0	0	0	0	1	0	0	0	0	0	0	0	1	0	1	24
chr20	44641101	G	A	missense_variant	MMP9	ENST00000372330.3:c.1210G>A	ENSP00000361405.3:p.Gly404Ser	rs751218589&COSM168915			A:8.236e-06	0	0	1	0	0	0	0	0	1	0	0	0	0	0	1	32
chr20	44803652	A	T	missense_variant	CDH22	ENST00000372262.3:c.1980T>A	ENSP00000361336.3:p.Asp660Glu					0	0	1	0	0	0	0	0	1	0	0	0	0	0	1	17.66
chr20	44879702	T	C	missense_variant	CDH22	ENST00000372262.3:c.232A>G	ENSP00000361336.3:p.Thr78Ala					0	0	1	0	0	0	0	0	1	0	0	0	0	0	1	22.1
chr21	45534582	G	A	missense_variant	PWP2	ENST00000291576.7:c.403G>A	ENSP00000291576.6:p.Val135Ile	rs201060633	A:0.0002	A:0.0002	A:8.236e-05	0	0	1	0	0	0	0	0	1	0	0	0	0	0	1	11.73
chr21	45537819	G	A	missense_variant	PWP2	ENST00000291576.7:c.955G>A	ENSP00000291576.6:p.Glu319Lys	rs145938346	A:0.0004	A:0.0009	A:8.154e-04	0	0	1	0	0	0	0	0	1	0	0	0	0	0	1	23.4
chr21	45538679	A	G	missense_variant	PWP2	ENST00000291576.7:c.1016A>G	ENSP00000291576.6:p.Asn339Ser	rs137991555		G:0.0002	G:1.977e-04	0	0	1	0	0	0	0	0	1	0	0	0	0	0	1	25.3
chr21	45547923	C	T	missense_variant	PWP2	ENST00000291576.7:c.2251C>T	ENSP00000291576.6:p.Arg751Cys	rs376558474		T:0.0001	A:8.238e-06&T:1.648e-05	0	0	0	0	1	0	0	0	0	0	0	0	1	0	1	28.7
chr21	45713715	C	T	missense_variant	AIRE	ENST00000291582.5:c.1322C>T	ENSP00000291582.5:p.Thr441Met	rs72650677	T:0.0006	T:0.0015	T:1.301e-03	0	0	0	0	1	0	0	0	0	0	1	0	0	0	1	13.22
chr21	45746102	T	C	missense_variant	PFKL	ENST00000349048.4:c.2150T>C	ENSP00000269848.6:p.Val717Ala	rs17850433	C:0.0030	C:0.0116	C:7.163e-03	1	0	2	0	0	0	2	0	0	0	0	0	0	0	2	19.24
chr21	45746614	G	A	missense_variant	PFKL	ENST00000349048.4:c.2212G>A	ENSP00000269848.6:p.Glu738Lys	rs140555552		A:0.001	A:5.781e-04	0	0	1	0	0	0	0	0	1	0	0	0	0	0	1	23.5
chr21	45826486	G	A	missense_variant	TRPM2	ENST00000397928.1:c.2800G>A	ENSP00000381023.1:p.Val934Ile	rs56379273	A:0.0060	A:0.0155		1	0	0	0	1	0	0	0	0	0	1	0	0	0	1	22.4
chr21	45838333	C	T	missense_variant	TRPM2	ENST00000397928.1:c.3356C>T	ENSP00000381023.1:p.Ala1119Val	rs137972023	T:0.0004	T:0.0008	A:1.647e-05&T:7.413e-04	0	0	1	0	0	0	1	0	0	0	0	0	0	0	1	22.4
chr21	45855066	G	A	missense_variant	TRPM2	ENST00000397928.1:c.4027G>A	ENSP00000381023.1:p.Gly1343Arg	rs760364925			A:4.119e-05	0	0	0	0	1	0	0	0	0	0	0	0	1	0	1	33
chr21	45860748	T	G	missense_variant	TRPM2	ENST00000397928.1:c.4346T>G	ENSP00000381023.1:p.Phe1449Cys					0	0	0	0	1	0	0	0	0	0	1	0	0	0	1	25.7
chr18	46238027	A	G	missense_variant	CTIF	ENST00000382998.4:c.545A>G	ENSP00000372459.3:p.His182Arg					0	0	0	0	1	0	0	0	0	0	0	0	1	0	1	22.8
chr18	46476680	C	T	missense_variant	SMAD7	ENST00000262158.2:c.115G>A	ENSP00000262158.2:p.Gly39Arg	rs144204026	T:0.0022	T:0.0047	T:1.923e-03	0	0	1	0	0	0	1	0	0	0	0	0	0	0	1	17.73
chr18	46623801	C	T	missense_variant	DYM	ENST00000269445.6:c.1831G>A	ENSP00000269445.6:p.Val611Ile	rs761513723			T:1.647e-05	0	0	1	0	0	0	0	0	1	0	0	0	0	0	1	13.13
chr19	46627294	G	A	missense_variant	IGFL3	ENST00000341415.2:c.199C>T	ENSP00000344860.2:p.Arg67Cys	rs147128538	A:0.0016	A:0.0015	A:9.237e-04	1	0	1	0	0	0	0	0	1	0	0	0	0	0	1	24.2
chr18	46645157	C	T	missense_variant	DYM	ENST00000269445.6:c.1703G>A	ENSP00000269445.6:p.Arg568Gln	rs138427861	T:0.0010	T:0.0016	T:1.120e-03	0	0	1	0	0	0	0	0	1	0	0	0	0	0	1	29.3
chr19	46733560	T	G	missense_variant	IGFL1	ENST00000437936.1:c.109T>G	ENSP00000415823.1:p.Cys37Gly	rs187146043	G:0.0024	G:0.0066	G:5.359e-03	1	0	1	0	0	0	1	0	0	0	0	0	0	0	1	14.05
chr19	46832565	A	AG	frameshift_variant	HIF3A	ENST00000377670.4:c.1542_1543insG	ENSP00000366898.3:p.Pro515AlafsTer22					0	0	1	0	0	0	0	0	1	0	0	0	0	0	1	35
chr19	46838227	C	A	missense_variant	HIF3A	ENST00000377670.4:c.1896C>A	ENSP00000366898.3:p.Asn632Lys	rs376224343&COSM1178175	A:0.0014	A:0.0001	A:1.079e-03	0	0	1	0	0	0	1	0	0	0	0	0	0	0	1	10.02
chr19	46973242	C	A	missense_variant	PNMAL1	ENST00000313683.10:c.1051G>T	ENSP00000318131.10:p.Ala351Ser					0	0	0	0	2	0	0	0	0	0	1	0	1	0	2	17.87
chr19	46997677	T	C	missense_variant	PNMAL2	ENST00000599531.1:c.1046A>G	ENSP00000473036.1:p.Glu349Gly					0	0	1	0	0	0	0	0	1	0	0	0	0	0	1	25.3
chr19	47177800	C	T	missense_variant	PRKD2	ENST00000433867.1:c.2617G>A	ENSP00000393978.1:p.Glu873Lys	rs61731796	T:0.0006	T:0.0012	T:9.226e-04	0	0	1	0	0	0	1	0	0	0	0	0	0	0	1	26.5
chr19	47204083	T	C	missense_variant	PRKD2	ENST00000433867.1:c.1094A>G	ENSP00000393978.1:p.Glu365Gly					1	0	0	0	1	0	0	0	0	0	1	0	0	0	1	20.8
chr19	47233996	C	A	missense_variant	STRN4	ENST00000391910.3:c.872G>T	ENSP00000375777.1:p.Arg291Leu	rs145109884		A:0.0006	A:1.647e-04	0	0	2	0	0	0	0	0	2	0	0	0	0	0	2	24
chr19	47234101	C	T	missense_variant	STRN4	ENST00000391910.3:c.767G>A	ENSP00000375777.1:p.Arg256His	rs755412434			T:1.071e-04	0	0	1	0	0	0	0	0	1	0	0	0	0	0	1	25.6
chr19	47240146	G	A	missense_variant	STRN4	ENST00000391910.3:c.473C>T	ENSP00000375777.1:p.Pro158Leu					0	0	1	0	0	0	1	0	0	0	0	0	0	0	1	26.8
chr19	47240155	G	A	missense_variant	STRN4	ENST00000391910.3:c.464C>T	ENSP00000375777.1:p.Ser155Phe	rs374949354		A:0.0001	A:8.236e-06	0	0	0	0	1	0	0	0	0	0	0	0	1	0	1	28.1
chr19	47285707	C	T	missense_variant	SLC1A5	ENST00000542575.2:c.757G>A	ENSP00000444408.1:p.Glu253Lys	rs150805394	T:0.0008	T:0.0001	T:2.669e-03	0	0	1	0	0	0	0	0	1	0	0	0	0	0	1	23
chr3	47908815	G	A	missense_variant	MAP4	ENST00000360240.6:c.2987C>T	ENSP00000353375.6:p.Ser996Phe	rs150907099	A:0.0018	A:0.0045	A:3.130e-03	0	0	1	0	0	0	0	0	1	0	0	0	0	0	1	31
chr3	47908822	T	C	missense_variant	MAP4	ENST00000360240.6:c.2980A>G	ENSP00000353375.6:p.Ile994Val	rs35736893		C:0.0022	C:6.260e-04	0	0	0	0	1	0	0	0	0	0	1	0	0	0	1	26.5
chr3	47957956	G	C	missense_variant	MAP4	ENST00000360240.6:c.1361C>G	ENSP00000353375.6:p.Pro454Arg					1	0	0	0	3	0	0	0	0	0	1	0	2	0	3	18.25
chr3	47958152	C	T	missense_variant	MAP4	ENST00000360240.6:c.1165G>A	ENSP00000353375.6:p.Asp389Asn					0	0	0	0	3	0	0	0	0	0	3	0	0	0	3	24.1
chr3	47958154	AT	CA	missense_variant	MAP4	ENST00000360240.6:c.1162_1163delATinsTG	ENSP00000353375.6:p.Met388Trp					0	0	0	0	2	0	0	0	0	0	2	0	0	0	2	23.1
chr4	48088533	A	T	missense_variant	TXK	ENST00000264316.4:c.906T>A	ENSP00000264316.4:p.Asn302Lys					0	0	0	0	1	0	0	0	0	0	0	0	1	0	1	11.62
chr12	48090102	C	T	missense_variant	RPAP3	ENST00000005386.3:c.502G>A	ENSP00000005386.3:p.Val168Met	rs371796000&COSM939673		T:0.0001	T:8.237e-06	0	0	1	0	0	0	1	0	0	0	0	0	0	0	1	24.9
chr12	48104611	T	C	missense_variant	ENDOU	ENST00000422538.3:c.1207A>G	ENSP00000397679.3:p.Thr403Ala					0	0	1	0	0	0	0	0	1	0	0	0	0	0	1	25.8
chr12	48111429	G	A	missense_variant	ENDOU	ENST00000422538.3:c.254C>T	ENSP00000397679.3:p.Ser85Leu	rs142303348		A:0.0005	A:3.295e-04	0	0	1	0	0	0	1	0	0	0	0	0	0	0	1	14.97
chr12	48114611	C	A	missense_variant	ENDOU	ENST00000422538.3:c.103G>T	ENSP00000397679.3:p.Asp35Tyr	rs190810459	A:0.0032		A:3.669e-03	1	0	0	0	1	0	0	0	0	0	1	0	0	0	1	23.5
chr12	48131987	C	T	missense_variant	RAPGEF3	ENST00000449771.2:c.2570G>A	ENSP00000395708.2:p.Ser857Asn	rs200517997		T:0.0001	T:1.071e-04	0	0	1	0	0	0	1	0	0	0	0	0	0	0	1	23.7
chr12	48142692	C	T	missense_variant	RAPGEF3	ENST00000449771.2:c.1064G>A	ENSP00000395708.2:p.Arg355Gln	rs564238938&COSM939694&COSM3728257&COSM1586485	T:0.0002		T:4.942e-05	0	0	0	0	1	0	0	0	0	0	1	0	0	0	1	27.6
chr12	48151789	G	A	missense_variant	RAPGEF3	ENST00000449771.2:c.79C>T	ENSP00000395708.2:p.Arg27Trp					1	0	0	0	1	0	0	0	0	0	1	0	0	0	1	23.5
chr12	48187202	C	T	missense_variant	HDAC7	ENST00000080059.7:c.1628G>A	ENSP00000080059.7:p.Arg543Gln	rs201969226	T:0.0004	T:0.0005	T:4.190e-04	0	0	2	0	0	0	1	0	1	0	0	0	0	0	2	11.58
chr12	48187329	G	A	missense_variant	HDAC7	ENST00000080059.7:c.1501C>T	ENSP00000080059.7:p.Arg501Trp	rs77196719	A:0.0064	A:0.0071	A:5.910e-03	0	0	0	0	1	0	0	0	0	0	1	0	0	0	1	23.7
chr12	48187337	C	T	missense_variant	HDAC7	ENST00000080059.7:c.1493G>A	ENSP00000080059.7:p.Arg498Gln	rs149671930		T:0.0008	T:5.403e-04	1	0	0	0	1	0	0	0	0	0	1	0	0	0	1	22.4
chr12	48189469	G	A	missense_variant	HDAC7	ENST00000080059.7:c.988C>T	ENSP00000080059.7:p.Pro330Ser					0	0	0	0	1	0	0	0	0	0	1	0	0	0	1	15.76
chr3	48265003	T	C	missense_variant	CAMP	ENST00000296435.2:c.11T>C	ENSP00000296435.2:p.Met4Thr	rs145296952	C:0.0024	C:0.0086	C:3.987e-03	1	0	1	0	2	0	0	0	1	0	0	0	2	0	3	23
chr3	48310055	C	T	missense_variant	ZNF589	ENST00000354698.3:c.874C>T	ENSP00000346729.3:p.Arg292Cys	rs71323392	T:0.0004	T:0.0007	T:1.252e-03	0	0	1	0	0	0	1	0	0	0	0	0	0	0	1	23.7
chr3	48310127	A	C	missense_variant	ZNF589	ENST00000354698.3:c.946A>C	ENSP00000346729.3:p.Lys316Gln	rs776626921			C:9.065e-05	0	0	0	0	1	0	0	0	0	0	1	0	0	0	1	22.5
chr3	48336219	C	T	missense_variant	NME6	ENST00000421967.1:c.493G>A	ENSP00000416658.1:p.Glu165Lys	rs35784663	T:0.0006	T:0.0014	T:1.631e-03	0	0	1	0	0	0	1	0	0	0	0	0	0	0	1	25.3
chr3	48463799	T	G	missense_variant	PLXNB1	ENST00000358536.4:c.1360A>C	ENSP00000351338.4:p.Ser454Arg	rs114964512	G:0.0072	G:0.0177	G:0.011	0	0	1	0	0	0	1	0	0	0	0	0	0	0	1	27.2
chr3	48463856	G	A	missense_variant	PLXNB1	ENST00000358536.4:c.1303C>T	ENSP00000351338.4:p.Pro435Ser	rs142527941	A:0.0036	A:0.0093	A:6.353e-03	0	0	1	0	1	0	1	0	0	0	0	0	1	0	2	15.27
chr3	48510883	A	AG	frameshift_variant	SHISA5	ENST00000296444.2:c.519dupC	ENSP00000296444.2:p.Tyr174LeufsTer147					0	0	1	0	0	0	0	0	1	0	0	0	0	0	1	33
chr4	48512934	C	T	missense_variant	FRYL	ENST00000358350.4:c.8213G>A	ENSP00000351113.4:p.Arg2738His	rs780433151&COSM1055817			T:2.483e-05	0	0	0	0	1	0	0	0	0	0	0	0	1	0	1	22.9
chr4	48530238	G	T	missense_variant	FRYL	ENST00000358350.4:c.7019C>A	ENSP00000351113.4:p.Ser2340Tyr	rs201653865	T:0.0002	T:0.0026	T:2.020e-03	0	0	1	0	0	0	1	0	0	0	0	0	0	0	1	26.7
chr4	48542667	T	TA	frameshift_variant	FRYL	ENST00000358350.4:c.5997_5998insT	ENSP00000351113.4:p.Met2000TyrfsTer17					0	0	1	0	0	0	0	0	1	0	0	0	0	0	1	35
chr4	48555265	T	C	missense_variant	FRYL	ENST00000358350.4:c.4402A>G	ENSP00000351113.4:p.Thr1468Ala	rs201826654	C:0.0016	C:0.0005	C:3.832e-03	0	0	0	0	1	0	0	0	0	0	1	0	0	0	1	18.09
chr4	48563497	C	T	missense_variant	FRYL	ENST00000358350.4:c.3853G>A	ENSP00000351113.4:p.Ala1285Thr	rs200059812		T:0.0045	T:2.152e-03	0	0	0	0	2	0	0	0	0	0	1	0	1	0	2	24.1
chr3	48572946	G	A	missense_variant&splice_region_variant	PFKFB4	ENST00000232375.3:c.986C>T	ENSP00000232375.3:p.Ala329Val	rs757272250			A:8.236e-06	0	0	1	0	0	0	0	0	1	0	0	0	0	0	1	25
chr3	48573820	G	A	missense_variant	PFKFB4	ENST00000232375.3:c.709C>T	ENSP00000232375.3:p.Arg237Cys	rs142674001		A:0.0001	A:6.589e-05	0	0	1	0	0	0	1	0	0	0	0	0	0	0	1	34
chr3	48577158	A	G	missense_variant	PFKFB4	ENST00000232375.3:c.425T>C	ENSP00000232375.3:p.Phe142Ser	rs745501501			G:2.224e-04	0	0	0	0	1	0	0	0	0	0	0	0	1	0	1	20.6
chr3	48587650	G	T	missense_variant	PFKFB4	ENST00000232375.3:c.115C>A	ENSP00000232375.3:p.Pro39Thr	rs780164866			T:1.647e-05	0	0	0	0	1	0	0	0	0	0	1	0	0	0	1	26.5
chr3	48602866	C	T	missense_variant	COL7A1	ENST00000328333.8:c.8504G>A	ENSP00000332371.8:p.Arg2835His	rs139014122&COSM1423766		T:0.0009	A:5.766e-05&T:8.402e-04	0	0	1	0	0	0	0	0	1	0	0	0	0	0	1	23.2
chr3	48607740	G	A	missense_variant	COL7A1	ENST00000328333.8:c.7408C>T	ENSP00000332371.8:p.Pro2470Ser					0	0	1	0	0	0	1	0	0	0	0	0	0	0	1	17.76
chr3	48609466	G	A	missense_variant	COL7A1	ENST00000328333.8:c.7036C>T	ENSP00000332371.8:p.Arg2346Cys	rs145729761		A:0.0003	A:5.766e-05	0	0	1	0	0	0	1	0	0	0	0	0	0	0	1	29.4
chr3	48617734	G	A	missense_variant&splice_region_variant	COL7A1	ENST00000328333.8:c.5096C>T	ENSP00000332371.8:p.Pro1699Leu	rs121912845	A:0.0002		A:3.297e-05	0	0	0	0	1	0	0	0	0	0	0	0	1	0	1	23.7
chr3	48621017	G	A	missense_variant	COL7A1	ENST00000328333.8:c.4373C>T	ENSP00000332371.8:p.Pro1458Leu	rs79378857	A:0.0006	A:0.003	A:2.652e-03	0	0	1	0	1	0	0	0	1	0	0	0	1	0	2	24.8
chr3	48623625	C	T	missense_variant	COL7A1	ENST00000328333.8:c.3605G>A	ENSP00000332371.8:p.Arg1202His	rs149011081	T:0.0014	T:0.0028	T:1.936e-03	0	0	1	0	0	0	0	0	1	0	0	0	0	0	1	23.6
chr3	48624040	C	T	missense_variant	COL7A1	ENST00000328333.8:c.3359G>A	ENSP00000332371.8:p.Arg1120Lys	rs2228563	T:0.0004	T:0.0051	T:3.064e-03	0	0	1	0	0	0	1	0	0	0	0	0	0	0	1	10.48
chr3	48624475	G	A	missense_variant	COL7A1	ENST00000328333.8:c.3206C>T	ENSP00000332371.8:p.Ala1069Val	rs770062578			A:2.472e-05	0	0	1	0	0	0	1	0	0	0	0	0	0	0	1	12.01
chr3	48625292	G	A	missense_variant	COL7A1	ENST00000328333.8:c.2791C>T	ENSP00000332371.8:p.Arg931Cys					0	0	0	0	2	0	0	0	0	0	0	0	2	0	2	23
chr3	48625763	C	G	missense_variant	COL7A1	ENST00000328333.8:c.2662G>C	ENSP00000332371.8:p.Glu888Gln	rs200523730			G:1.649e-04	0	0	1	0	0	0	0	0	1	0	0	0	0	0	1	14.34
chr3	48627789	C	A	missense_variant&splice_region_variant	COL7A1	ENST00000328333.8:c.1907G>T	ENSP00000332371.8:p.Gly636Val	rs116005007	A:0.0022	A:0.0059	A:4.192e-03	0	0	0	0	1	0	0	0	0	0	0	0	1	0	1	23.3
chr3	48630056	A	G	missense_variant	COL7A1	ENST00000328333.8:c.923T>C	ENSP00000332371.8:p.Ile308Thr	rs145738101		G:0.0002	G:3.295e-04	0	0	0	0	1	0	0	0	0	0	0	0	1	0	1	17.61
chr3	48630252	G	A	missense_variant	COL7A1	ENST00000328333.8:c.802C>T	ENSP00000332371.8:p.Pro268Ser	rs35623035	A:0.0004	A:0.0051	A:3.122e-03	0	0	1	0	0	0	1	0	0	0	0	0	0	0	1	23.1
chr3	48667556	T	G	missense_variant	SLC26A6	ENST00000395550.2:c.1361A>C	ENSP00000378920.2:p.Lys454Thr					0	0	0	0	0	4	0	0	0	0	0	0	0	4	4	27
chr3	48677191	G	A	missense_variant	CELSR3	ENST00000164024.4:c.9827C>T	ENSP00000164024.4:p.Pro3276Leu	rs61729242	A:0.0036	A:0.0087	A:7.437e-03	0	0	2	0	1	0	1	0	1	0	1	0	0	0	3	23.2
chr3	48677540	G	A	missense_variant	CELSR3	ENST00000164024.4:c.9478C>T	ENSP00000164024.4:p.Arg3160Cys	rs200877975	A:0.0006		A:2.570e-04	0	0	0	0	1	0	0	0	0	0	0	0	1	0	1	23.9
chr3	48682550	C	T	missense_variant	CELSR3	ENST00000164024.4:c.7890G>A	ENSP00000164024.4:p.Met2630Ile	rs149614835	T:0.0032	T:0.0013	T:4.224e-03	0	0	0	0	1	0	0	0	0	0	0	0	1	0	1	32
chr3	48696626	G	A	missense_variant	CELSR3	ENST00000164024.4:c.3442C>T	ENSP00000164024.4:p.Pro1148Ser	rs370982426		A:0.0002	A:7.413e-05	0	0	0	0	1	0	0	0	0	0	1	0	0	0	1	24.1
chr3	48712174	T	C	missense_variant	NCKIPSD	ENST00000294129.2:c.1972A>G	ENSP00000294129.2:p.Met658Val	rs141045366	C:0.0018	C:0.0027	C:2.858e-03	0	0	1	0	0	0	0	0	1	0	0	0	0	0	1	15.44
chr3	48719504	C	T	missense_variant	NCKIPSD	ENST00000294129.2:c.572G>A	ENSP00000294129.2:p.Arg191His	rs142785869		T:0.0003	T:2.471e-04	0	0	0	0	1	0	0	0	0	0	1	0	0	0	1	12.73
chr3	48726170	T	G	missense_variant	IP6K2	ENST00000328631.5:c.817A>C	ENSP00000331103.5:p.Asn273His	rs150229636	G:0.0034	G:0.01	G:6.466e-03	1	0	2	0	0	0	2	0	0	0	0	0	0	0	2	25.9
chr3	48732733	C	T	5_prime_UTR_variant	IP6K2	ENST00000328631.5:c.-9G>A		rs200143726	T:0.0020	T:0.002	T:1.657e-03	0	0	1	0	0	0	1	0	0	0	0	0	0	0	1	15.17
chr19	48953603	G	C	missense_variant	GRWD1	ENST00000253237.5:c.502G>C	ENSP00000253237.4:p.Val168Leu	rs148152481	C:0.0002	C:0.0015	C:1.294e-03	0	0	1	0	0	0	0	0	1	0	0	0	0	0	1	12.99
chr19	48953685	C	T	missense_variant	GRWD1	ENST00000253237.5:c.584C>T	ENSP00000253237.4:p.Ala195Val	rs144047399	T:0.0004	T:0.0015	T:7.907e-04	0	0	1	0	0	0	1	0	0	0	0	0	0	0	1	20.4
chr19	48967789	C	A	missense_variant	KCNJ14	ENST00000391884.1:c.1066C>A	ENSP00000375756.1:p.Pro356Thr	rs35593185	A:0.0032	A:0.0048	A:5.691e-03	0	0	0	0	1	0	0	0	0	0	0	0	1	0	1	24
chr19	48994699	G	A	missense_variant	LMTK3	ENST00000270238.3:c.4277C>T	ENSP00000270238.3:p.Thr1426Ile	rs140955674	A:0.0156		A:3.975e-03	0	0	2	0	0	0	0	0	2	0	0	0	0	0	2	24
chr19	48997185	C	G	missense_variant	LMTK3	ENST00000270238.3:c.3945G>C	ENSP00000270238.3:p.Glu1315Asp					0	0	1	0	3	8	0	0	1	0	2	2	1	6	12	23.1
chr3	49027996	G	A	missense_variant	P4HTM	ENST00000343546.4:c.307G>A	ENSP00000341422.4:p.Gly103Arg	rs374570053		A:0.0001	A:1.676e-05	0	0	1	0	0	0	0	0	1	0	0	0	0	0	1	10.85
chr3	49044932	G	T	missense_variant	WDR6	ENST00000395474.3:c.158G>T	ENSP00000378857.3:p.Gly53Val	rs62262472	T:0.0006	T:0.0049	T:3.537e-03	0	0	0	0	1	0	0	0	0	0	0	0	1	0	1	24.7
chr3	49051059	G	A	missense_variant	WDR6	ENST00000395474.3:c.2182G>A	ENSP00000378857.3:p.Gly728Ser	rs142396671	A:0.0018	A:0.002	A:1.161e-03	0	0	1	0	0	0	0	0	1	0	0	0	0	0	1	10.15
chr3	49054222	G	A	missense_variant	DALRD3	ENST00000341949.4:c.986C>T	ENSP00000344989.4:p.Ala329Val					0	0	1	0	0	0	1	0	0	0	0	0	0	0	1	23.4
chr3	49066763	A	C	missense_variant	IMPDH2	ENST00000326739.4:c.21T>G	ENSP00000321584.4:p.Ser7Arg					3	0	0	0	5	0	0	0	0	0	3	0	2	0	5	22.7
chr19	49100153	G	A	missense_variant	SULT2B1	ENST00000201586.2:c.803G>A	ENSP00000201586.1:p.Arg268His	rs146884008	A:0.0004	A:0.0034	A:1.483e-03	0	0	0	0	1	0	0	0	0	0	1	0	0	0	1	25.1
chr19	49102598	C	CT	frameshift_variant	SULT2B1	ENST00000201586.2:c.1033_1034insT	ENSP00000201586.1:p.Pro345LeufsTer14					0	0	2	0	1	0	2	0	0	0	0	0	1	0	3	24.8
chr19	49116307	G	A	missense_variant	FAM83E	ENST00000263266.3:c.323C>T	ENSP00000263266.2:p.Pro108Leu	rs200190654	A:0.0006	A:0.001	A:1.299e-03	0	0	1	0	0	0	1	0	0	0	0	0	0	0	1	22.4
chr19	49132867	G	C	missense_variant	SPHK2	ENST00000245222.4:c.1802G>C	ENSP00000245222.3:p.Gly601Ala	rs61751862	C:0.0046	C:0.0116	A:8.305e-06&C:0.011	0	0	3	0	0	0	2	0	1	0	0	0	0	0	3	13.38
chr3	49135481	A	T	missense_variant	QARS	ENST00000306125.6:c.2221T>A	ENSP00000307567.6:p.Phe741Ile					1	0	1	0	0	0	0	0	1	0	0	0	0	0	1	28
chr19	49139079	A	AC	frameshift_variant	DBP	ENST00000222122.5:c.307_308insG	ENSP00000222122.4:p.Leu103ArgfsTer104					0	0	1	0	0	0	1	0	0	0	0	0	0	0	1	29.8
chr19	49140182	C	T	missense_variant	DBP	ENST00000222122.5:c.70G>A	ENSP00000222122.4:p.Gly24Ser	rs36008846	T:0.0024	T:0.0078	T:4.377e-03	1	0	0	0	1	0	0	0	0	0	1	0	0	0	1	28.4
chr3	49148196	G	A	missense_variant	USP19	ENST00000434032.2:c.3640C>T	ENSP00000401197.2:p.Arg1214Cys	COSM1046034&COSM1154218				0	0	0	0	1	0	0	0	0	0	1	0	0	0	1	31
chr3	49148417	T	C	missense_variant	USP19	ENST00000434032.2:c.3505A>G	ENSP00000401197.2:p.Thr1169Ala					0	0	1	0	0	0	1	0	0	0	0	0	0	0	1	25.3
chr3	49148961	T	TC	frameshift_variant	USP19	ENST00000434032.2:c.3182_3183insG	ENSP00000401197.2:p.Ala1062SerfsTer20					0	2	0	0	2	6	0	0	0	0	0	2	2	4	8	31
chr3	49148962	G	C	missense_variant	USP19	ENST00000434032.2:c.3182C>G	ENSP00000401197.2:p.Pro1061Arg					0	0	0	0	1	0	0	0	0	0	0	0	1	0	1	11.54
chr3	49149072	G	GTGC	protein_altering_variant	USP19	ENST00000434032.2:c.3071_3072insGCA	ENSP00000401197.2:p.Asp1024delinsGluHis					0	0	1	0	0	0	1	0	0	0	0	0	0	0	1	13.91
chr3	49151636	C	T	missense_variant	USP19	ENST00000434032.2:c.2368G>A	ENSP00000401197.2:p.Ala790Thr					0	0	0	0	1	0	0	0	0	0	0	0	1	0	1	29
chr3	49152707	G	A	missense_variant	USP19	ENST00000434032.2:c.1970C>T	ENSP00000401197.2:p.Ala657Val	rs150605229	A:0.0012	A:0.0027	A:1.843e-03	1	0	1	0	0	0	1	0	0	0	0	0	0	0	1	28.1
chr3	49154523	G	A	missense_variant	USP19	ENST00000434032.2:c.878C>T	ENSP00000401197.2:p.Ala293Val					0	0	1	0	0	0	0	0	1	0	0	0	0	0	1	27.1
chr3	49155503	C	G	missense_variant	USP19	ENST00000434032.2:c.175G>C	ENSP00000401197.2:p.Gly59Arg	rs376717754		G:0.0001	G:2.482e-05	0	0	1	0	0	0	1	0	0	0	0	0	0	0	1	21.2
chr3	49158991	G	A	missense_variant	LAMB2	ENST00000418109.1:c.5135C>T	ENSP00000388325.1:p.Thr1712Met					0	0	0	0	1	0	0	0	0	0	1	0	0	0	1	24.4
chr19	49166741	T	C	missense_variant	NTN5	ENST00000270235.4:c.1084A>G	ENSP00000270235.3:p.Arg362Gly	rs150324611	C:0.0006	C:0.0036	C:2.767e-03	0	0	2	0	2	0	1	0	1	0	1	0	1	0	4	23.9
chr19	49167531	A	G	missense_variant	NTN5	ENST00000270235.4:c.839T>C	ENSP00000270235.3:p.Ile280Thr	rs142533877	G:0.0056	G:0.0159	G:0.015	1	0	3	0	3	0	2	0	1	0	2	0	1	0	6	28.4
chr19	49174197	G	A	missense_variant	NTN5	ENST00000270235.4:c.47C>T	ENSP00000270235.3:p.Ala16Val	rs758146345			A:1.660e-05	0	0	1	0	0	0	1	0	0	0	0	0	0	0	1	22
chr20	49181517	C	T	missense_variant	PTPN1	ENST00000371621.3:c.166C>T	ENSP00000360683.3:p.Arg56Trp					0	0	0	0	1	0	0	0	0	0	0	0	1	0	1	35
chr20	49196370	A	G	missense_variant	PTPN1	ENST00000371621.3:c.995A>G	ENSP00000360683.3:p.Gln332Arg	rs760178512			G:8.236e-06	0	0	1	0	0	0	0	0	1	0	0	0	0	0	1	17.76
chr19	49242497	C	CG	frameshift_variant	RASIP1	ENST00000222145.4:c.542_543insC	ENSP00000222145.3:p.Glu181AspfsTer151					0	0	0	0	0	2	0	0	0	0	0	0	0	2	2	32
chr19	49245563	C	T	missense_variant	IZUMO1	ENST00000332955.2:c.503G>A	ENSP00000327786.2:p.Arg168Gln	rs140133186		T:0.0001	T:8.236e-06	0	0	1	0	0	0	0	0	1	0	0	0	0	0	1	22.4
chr19	49254204	A	G	missense_variant	FUT1	ENST00000310160.3:c.335T>C	ENSP00000312021.3:p.Ile112Thr					0	0	1	0	0	0	1	0	0	0	0	0	0	0	1	23.5
chr3	49274027	A	G	missense_variant	CCDC36	ENST00000438782.1:c.103A>G	ENSP00000391788.1:p.Ser35Gly	rs142034770	G:0.0002	G:0.0006	G:7.413e-04	0	0	1	0	0	0	1	0	0	0	0	0	0	0	1	18.28
chr3	49314110	T	C	missense_variant	C3orf62	ENST00000343010.3:c.196A>G	ENSP00000341139.3:p.Arg66Gly	rs61749309	C:0.0126	C:0.0174	C:0.016&G:3.295e-05	0	0	2	0	0	0	0	0	2	0	0	0	0	0	2	10.34
chr3	49316284	T	G	missense_variant	USP4	ENST00000265560.4:c.2696A>C	ENSP00000265560.4:p.Asp899Ala					0	0	1	0	0	0	0	0	1	0	0	0	0	0	1	32
chr3	49339833	T	C	missense_variant	USP4	ENST00000265560.4:c.1271A>G	ENSP00000265560.4:p.Asn424Ser	rs61760236	C:0.0008	C:0.003	C:1.656e-03	0	0	0	0	1	0	0	0	0	0	0	0	1	0	1	16.73
chr19	49362196	C	CG	frameshift_variant	PLEKHA4	ENST00000263265.6:c.892dupC	ENSP00000263265.5:p.Arg298ProfsTer7					0	0	0	0	1	0	0	0	0	0	1	0	0	0	1	35
chr19	49362308	C	CG	frameshift_variant	PLEKHA4	ENST00000263265.6:c.780_781insC	ENSP00000263265.5:p.Gly261ArgfsTer17					0	0	1	0	0	0	0	0	1	0	0	0	0	0	1	32
chr19	49364918	C	T	missense_variant	PLEKHA4	ENST00000263265.6:c.224G>A	ENSP00000263265.5:p.Arg75His	rs150889080	T:0.0002	T:0.0003	T:2.883e-04	0	0	1	0	0	0	0	0	1	0	0	0	0	0	1	34
chr19	49379169	C	T	missense_variant	PPP1R15A	ENST00000200453.5:c.1964C>T	ENSP00000200453.4:p.Thr655Ile	rs757438814			T:1.647e-05	0	0	0	0	1	0	0	0	0	0	1	0	0	0	1	20.3
chr19	49388736	G	A	missense_variant	TULP2	ENST00000221399.3:c.1030C>T	ENSP00000221399.3:p.Arg344Trp	rs144085044	A:0.0002	A:0.0006	A:8.895e-04	0	0	0	0	1	0	0	0	0	0	0	0	1	0	1	33
chr3	49395482	G	C	missense_variant	GPX1	ENST00000419783.1:c.230C>G	ENSP00000407375.1:p.Pro77Arg	rs201944086&COSM1471657	A:0.0004		A:1.662e-05&C:2.152e-03	0	0	0	0	1	0	0	0	0	0	0	0	1	0	1	31
chr19	49409026	G	A	missense_variant	NUCB1	ENST00000405315.4:c.260G>A	ENSP00000385923.3:p.Arg87Gln	rs111959800	A:0.0060	A:0.0306	A:0.016	0	0	2	0	1	0	2	0	0	0	0	0	1	0	3	23.2
chr19	49414435	A	C	missense_variant	NUCB1	ENST00000405315.4:c.406A>C	ENSP00000385923.3:p.Lys136Gln					0	0	0	0	1	0	0	0	0	0	0	0	1	0	1	23.9
chr19	49436980	T	A	start_lost	DHDH	ENST00000221403.2:c.2T>A	ENSP00000221403.2:p.Met1?	rs61742557	A:0.0012	A:0.0057	A:4.152e-03&C:2.471e-05	2	0	1	0	2	0	0	0	1	0	1	0	1	0	3	23.6
chr19	49447757	A	AG	frameshift_variant	DHDH	ENST00000221403.2:c.888_889insG	ENSP00000221403.2:p.Arg297AlafsTer16					0	0	3	0	1	0	0	0	3	0	0	0	1	0	4	35
chr3	49456758	C	T	missense_variant	AMT	ENST00000273588.3:c.631G>A	ENSP00000273588.3:p.Glu211Lys	rs116192290	T:0.0072	T:0.0091	T:0.011	0	0	1	0	0	0	0	0	1	0	0	0	0	0	1	19.12
chr3	49568543	C	G	missense_variant	DAG1	ENST00000545947.1:c.599C>G	ENSP00000442600.1:p.Thr200Ser	rs41290704	G:0.0008	G:0.0026	G:2.249e-03	0	0	1	0	1	0	0	0	1	0	0	0	1	0	2	23
chr3	49569368	C	T	missense_variant	DAG1	ENST00000545947.1:c.1424C>T	ENSP00000442600.1:p.Ser475Leu					0	0	0	0	1	0	0	0	0	0	1	0	0	0	1	24.4
chr3	49679822	C	T	missense_variant	BSN	ENST00000296452.4:c.755C>T	ENSP00000296452.4:p.Ser252Phe	rs544923830	T:0.0002		T:2.227e-04	0	0	1	0	0	0	1	0	0	0	0	0	0	0	1	18.1
chr3	49679845	A	G	missense_variant	BSN	ENST00000296452.4:c.778A>G	ENSP00000296452.4:p.Lys260Glu					0	0	0	0	1	0	0	0	0	0	1	0	0	0	1	12.54
chr3	49691526	C	G	missense_variant	BSN	ENST00000296452.4:c.4537C>G	ENSP00000296452.4:p.Pro1513Ala	rs148388413		G:0.0001	G:3.295e-05	0	0	2	0	0	0	1	0	1	0	0	0	0	0	2	11.16
chr3	49693576	C	T	missense_variant	BSN	ENST00000296452.4:c.6587C>T	ENSP00000296452.4:p.Ser2196Leu	rs763410661			T:6.589e-05	0	0	1	0	0	0	0	0	1	0	0	0	0	0	1	23.2
chr3	49694230	G	A	missense_variant	BSN	ENST00000296452.4:c.7241G>A	ENSP00000296452.4:p.Arg2414Gln	rs148674638	A:0.0010	A:0.0019	A:1.373e-03	0	0	1	0	0	0	1	0	0	0	0	0	0	0	1	23
chr3	49694805	C	T	missense_variant	BSN	ENST00000296452.4:c.7816C>T	ENSP00000296452.4:p.Arg2606Trp	rs776401950			T:8.238e-06	0	0	1	0	0	0	0	0	1	0	0	0	0	0	1	23.5
chr3	49694922	C	T	missense_variant	BSN	ENST00000296452.4:c.7933C>T	ENSP00000296452.4:p.His2645Tyr					0	0	1	0	0	0	1	0	0	0	0	0	0	0	1	15.34
chr3	49698075	G	A	missense_variant	BSN	ENST00000296452.4:c.8797G>A	ENSP00000296452.4:p.Val2933Ile	rs140228596	A:0.0018	A:0.0006	A:1.524e-03	0	0	0	0	1	0	0	0	0	0	0	0	1	0	1	14.63
chr3	49698115	G	A	missense_variant	BSN	ENST00000296452.4:c.8837G>A	ENSP00000296452.4:p.Arg2946Gln	rs116113662	A:0.0048	A:0.0132	A:8.248e-03	0	0	0	0	1	0	0	0	0	0	0	0	1	0	1	23.3
chr3	49698316	C	T	missense_variant	BSN	ENST00000296452.4:c.9038C>T	ENSP00000296452.4:p.Ser3013Leu	rs140696444		T:0.0016	T:6.507e-04	0	0	0	0	1	0	0	0	0	0	1	0	0	0	1	23.2
chr3	49698684	G	A	missense_variant	BSN	ENST00000296452.4:c.9406G>A	ENSP00000296452.4:p.Ala3136Thr	rs373736181		A:0.0001	A:5.766e-05&T:8.237e-06	0	0	0	0	1	0	0	0	0	0	1	0	0	0	1	14.66
chr3	49700582	G	A	missense_variant	BSN	ENST00000296452.4:c.10991G>A	ENSP00000296452.4:p.Arg3664Gln	rs140013456	A:0.0008	A:0.0056	A:2.868e-03	1	0	1	0	0	2	0	0	1	0	0	0	0	2	3	22.5
chr3	49701910	C	T	missense_variant	BSN	ENST00000296452.4:c.11663C>T	ENSP00000296452.4:p.Pro3888Leu	rs149315260	T:0.0012	T:0.0029	T:1.853e-03	1	0	1	0	0	0	1	0	0	0	0	0	0	0	1	26
chr3	49721811	C	T	missense_variant	MST1	ENST00000449682.2:c.1952G>A	ENSP00000414287.2:p.Arg651Gln	rs138155786		T:0.0001	T:2.718e-04	0	0	1	0	0	0	1	0	0	0	0	0	0	0	1	34
chr3	49721812	G	A	stop_gained	MST1	ENST00000449682.2:c.1951C>T	ENSP00000414287.2:p.Arg651Ter	rs142690032	A:0.0048	A:0.0134	A:0.011	0	0	4	0	3	0	4	0	0	0	1	0	2	0	7	42
chr3	49723785	G	A	missense_variant	MST1	ENST00000449682.2:c.977C>T	ENSP00000414287.2:p.Pro326Leu					0	0	1	0	0	0	0	0	1	0	0	0	0	0	1	29.6
chr3	49723786	G	C	missense_variant	MST1	ENST00000449682.2:c.976C>G	ENSP00000414287.2:p.Pro326Ala					0	0	0	0	1	0	0	0	0	0	1	0	0	0	1	27.3
chr3	49725192	A	G	missense_variant	MST1	ENST00000449682.2:c.233T>C	ENSP00000414287.2:p.Met78Thr					0	0	0	0	1	0	0	0	0	0	0	0	1	0	1	13.21
chr3	49738081	C	T	missense_variant	RNF123	ENST00000327697.6:c.1216C>T	ENSP00000328287.6:p.Arg406Trp	rs369371695&COSM1423996		T:0.0001	T:1.647e-05	0	0	1	0	0	0	0	0	1	0	0	0	0	0	1	29
chr3	49742997	T	TC	frameshift_variant	RNF123	ENST00000327697.6:c.2189_2190insC	ENSP00000328287.6:p.Leu731AlafsTer9					0	0	0	0	1	0	0	0	0	0	1	0	0	0	1	35
chr3	49751000	A	G	missense_variant	RNF123	ENST00000327697.6:c.2729A>G	ENSP00000328287.6:p.Asp910Gly	COSM1642296				0	0	1	0	0	0	0	0	1	0	0	0	0	0	1	31
chr3	49751230	C	T	missense_variant	RNF123	ENST00000327697.6:c.2809C>T	ENSP00000328287.6:p.Arg937Trp	rs148034082&COSM1046247	T:0.0010	T:0.0024	T:1.409e-03	0	0	0	0	1	0	0	0	0	0	1	0	0	0	1	35
chr3	49753837	G	A	missense_variant	RNF123	ENST00000327697.6:c.3427G>A	ENSP00000328287.6:p.Val1143Met	rs149412652		A:0.0001	A:3.295e-05	0	0	1	0	0	0	0	0	1	0	0	0	0	0	1	34
chr3	49832638	G	A	missense_variant	CDHR4	ENST00000412678.2:c.1022C>T	ENSP00000391409.2:p.Ala341Val	rs199563174&COSM1046275		A:0.0009	A:1.997e-03	0	0	1	0	0	0	0	0	1	0	0	0	0	0	1	10.47
chr3	49842280	C	T	missense_variant	FAM212A	ENST00000333323.4:c.724C>T	ENSP00000329735.4:p.Arg242Trp					0	0	1	0	0	0	1	0	0	0	0	0	0	0	1	33
chr3	49845194	A	G	missense_variant	UBA7	ENST00000333486.3:c.2690T>C	ENSP00000333266.3:p.Met897Thr	rs758738535			G:8.237e-06	0	0	0	0	1	0	0	0	0	0	1	0	0	0	1	11.66
chr3	49845252	G	A	missense_variant	UBA7	ENST00000333486.3:c.2632C>T	ENSP00000333266.3:p.Arg878Cys	rs61760190	A:0.0008	A:0.0017	A:2.306e-03	0	0	0	0	1	0	0	0	0	0	0	0	1	0	1	25.9
chr3	49847560	T	TC	frameshift_variant	UBA7	ENST00000333486.3:c.1689_1690insG	ENSP00000333266.3:p.Thr564AspfsTer17					0	0	1	0	0	0	0	0	1	0	0	0	0	0	1	34
chr3	49893865	T	C	missense_variant	TRAIP	ENST00000331456.2:c.22A>G	ENSP00000328203.2:p.Thr8Ala					0	0	0	0	1	0	0	0	0	0	0	0	1	0	1	26.7
chr3	49896842	G	A	missense_variant	CAMKV	ENST00000477224.1:c.1415C>T	ENSP00000419195.1:p.Pro472Leu	rs56307047	A:0.0000		A:4.942e-05	0	0	0	0	1	0	0	0	0	0	0	0	1	0	1	13.73
chr3	49924771	C	T	missense_variant	MST1R	ENST00000296474.3:c.4172G>A	ENSP00000296474.3:p.Arg1391Gln	rs541003810&COSM1424059&COSM1424058	T:0.0002		T:6.589e-05	0	0	1	0	0	0	0	0	1	0	0	0	0	0	1	23.8
chr3	49935526	T	G	missense_variant	MST1R	ENST00000296474.3:c.1838A>C	ENSP00000296474.3:p.Gln613Pro	rs35986685	G:0.0090	G:0.0091	G:0.011	0	2	0	0	2	0	0	0	0	0	2	0	0	0	2	14.51
chr3	49940517	C	T	missense_variant	MST1R	ENST00000296474.3:c.526G>A	ENSP00000296474.3:p.Asp176Asn	rs151106960		T:0.0002	T:4.368e-04	0	0	0	0	1	0	0	0	0	0	1	0	0	0	1	34
chr7	50057876	C	T	missense_variant	ZPBP	ENST00000046087.2:c.743G>A	ENSP00000046087.2:p.Cys248Tyr	rs199729878	T:0.0002		T:1.483e-04	0	0	0	0	1	0	0	0	0	0	0	0	1	0	1	26.6
chr7	50175760	T	G	missense_variant&splice_region_variant	C7orf72	ENST00000297001.6:c.934T>G	ENSP00000297001.6:p.Phe312Val	rs149326344	G:0.0022	G:0.0038	G:2.151e-03	1	0	0	0	1	0	0	0	0	0	1	0	0	0	1	23.1
chr16	50325710	G	A	missense_variant	ADCY7	ENST00000394697.2:c.439G>A	ENSP00000378187.2:p.Ala147Thr	rs200651932		T:0.0001	A:2.471e-04&T:1.647e-05	0	0	0	0	2	0	0	0	0	0	1	0	1	0	2	25.1
chr16	50349306	G	A	missense_variant	ADCY7	ENST00000394697.2:c.3133G>A	ENSP00000378187.2:p.Gly1045Arg	rs148842632	A:0.0002	A:0.0021	A:2.076e-03&C:8.236e-06	0	0	0	0	1	0	0	0	0	0	1	0	0	0	1	27
chr16	50355909	G	A	missense_variant	BRD7	ENST00000394689.2:c.1484C>T	ENSP00000378181.2:p.Thr495Ile					1	0	0	0	1	0	0	0	0	0	1	0	0	0	1	19.14
chr16	50368638	T	C	missense_variant	BRD7	ENST00000394689.2:c.871A>G	ENSP00000378181.2:p.Ser291Gly	rs200218240		C:0.0005	C:2.718e-04	0	0	1	0	0	0	0	0	1	0	0	0	0	0	1	11.68
chr16	50402112	G	C	missense_variant	BRD7	ENST00000394689.2:c.147C>G	ENSP00000378181.2:p.Phe49Leu	rs145220538	C:0.0010	C:0.0034	C:1.796e-03	1	0	1	0	0	0	1	0	0	0	0	0	0	0	1	15.08
chr7	50571755	C	A	missense_variant&splice_region_variant	DDC	ENST00000444124.2:c.717G>T	ENSP00000403644.2:p.Met239Ile	rs11575377	A:0.0008	A:0.0026	A:2.471e-03	0	0	1	0	2	0	1	0	0	0	1	0	1	0	3	22.6
chr16	50667466	C	T	missense_variant	NKD1	ENST00000268459.3:c.1187C>T	ENSP00000268459.3:p.Pro396Leu					0	0	1	0	0	0	0	0	1	0	0	0	0	0	1	23.8
chr16	50733465	C	T	missense_variant	NOD2	ENST00000300589.2:c.140C>T	ENSP00000300589.2:p.Ser47Leu	rs201586544		T:0.0001	T:1.812e-04	0	0	0	0	1	0	0	0	0	0	1	0	0	0	1	21.3
chr16	50745143	G	A	missense_variant	NOD2	ENST00000300589.2:c.1321G>A	ENSP00000300589.2:p.Glu441Lys	rs104895432&COSM971300	A:0.0002	A:0.0002	A:3.295e-04	0	0	1	0	0	0	0	0	1	0	0	0	0	0	1	17.68
chr16	50746199	G	A	missense_variant	NOD2	ENST00000300589.2:c.2377G>A	ENSP00000300589.2:p.Val793Met	rs104895444	A:0.0002	A:0.0016	A:1.054e-03	0	0	0	0	1	0	0	0	0	0	1	0	0	0	1	22
chr16	50756540	G	C	missense_variant	NOD2	ENST00000300589.2:c.2722G>C	ENSP00000300589.2:p.Gly908Arg	rs2066845	C:0.0046		T:1.894e-04&C:9.917e-03	1	0	1	0	2	0	0	0	1	0	1	0	1	0	3	31
chr16	50763778	G	GC	frameshift_variant	NOD2	ENST00000300589.2:c.3019dupC	ENSP00000300589.2:p.Leu1007ProfsTer2	rs2066847	C:0.0060	C:0.0222	C:0.013	1	0	3	0	4	4	0	0	3	0	2	0	2	4	11	35
chr16	50828319	A	G	missense_variant	CYLD	ENST00000427738.3:c.2666A>G	ENSP00000392025.3:p.Asp889Gly					0	0	0	0	1	0	0	0	0	0	0	0	1	0	1	32
chr3	52818446	C	T	missense_variant	ITIH1	ENST00000273283.2:c.1360C>T	ENSP00000273283.2:p.Arg454Trp	rs140460972	T:0.0020	T:0.0003	T:1.013e-03	0	0	0	0	1	0	0	0	0	0	1	0	0	0	1	23.5
chr3	52825635	C	T	missense_variant	ITIH1	ENST00000273283.2:c.2597C>T	ENSP00000273283.2:p.Thr866Met	rs138804595		T:0.0001	T:9.060e-05	0	0	1	0	0	0	1	0	0	0	0	0	0	0	1	23.6
chr3	52834608	G	A	missense_variant	ITIH3	ENST00000449956.2:c.1130G>A	ENSP00000415769.2:p.Arg377Gln	rs146731697	A:0.0068	A:0.0134	A:9.231e-03	0	0	1	0	2	0	1	0	0	0	0	0	2	0	3	17.44
chr3	52889417	C	G	missense_variant	TMEM110	ENST00000355083.5:c.204G>C	ENSP00000347195.5:p.Arg68Ser					0	0	0	0	1	0	0	0	0	0	0	0	1	0	1	27.4
chr3	53269084	G	T	missense_variant	TKT	ENST00000423516.1:c.568C>A	ENSP00000391481.1:p.Leu190Ile					0	0	1	0	0	0	1	0	0	0	0	0	0	0	1	13.52
chr3	53269087	T	C	missense_variant	TKT	ENST00000423516.1:c.565A>G	ENSP00000391481.1:p.Ile189Val	rs17052920	C:0.0020	C:0.0084	C:5.074e-03	1	0	0	0	1	0	0	0	0	0	1	0	0	0	1	22.9
chr3	53269176	C	G	missense_variant	TKT	ENST00000423516.1:c.476G>C	ENSP00000391481.1:p.Cys159Ser	rs782253166			G:8.237e-06	0	0	1	0	0	0	0	0	1	0	0	0	0	0	1	24.1
chr19	55144131	G	C	missense_variant	LILRB1	ENST00000324602.7:c.878G>C	ENSP00000315997.7:p.Gly293Ala					0	0	0	0	1	0	0	0	0	0	1	0	0	0	1	19.04
chr5	55178872	C	T	missense_variant&splice_region_variant	IL31RA	ENST00000447346.2:c.455C>T	ENSP00000415900.2:p.Ala152Val	rs780726026			T:1.647e-05&G:8.236e-06	0	0	0	0	1	0	0	0	0	0	0	0	1	0	1	10.12
chr19	55241225	A	C	missense_variant	KIR3DL3	ENST00000291860.1:c.922A>C	ENSP00000291860.1:p.Ser308Arg					0	0	0	0	1	0	0	0	0	0	0	0	1	0	1	22.8
chr19	55284986	C	A	missense_variant	KIR2DL1	ENST00000336077.6:c.272C>A	ENSP00000336769.5:p.Thr91Lys					9	0	15	2	18	4	10	0	5	2	10	0	8	4	39	14.81
chr19	55286667	G	A	missense_variant	KIR2DL1	ENST00000336077.6:c.421G>A	ENSP00000336769.5:p.Ala141Thr	rs145961423	A:0.0008	A:0.0015	A:1.547e-03	1	0	0	0	1	0	0	0	0	0	1	0	0	0	1	13.91
chr19	55286809	G	A	missense_variant	KIR2DL1	ENST00000336077.6:c.563G>A	ENSP00000336769.5:p.Gly188Asp	rs2916003&COSM4132537	A:0.0050		A:2.952e-04	6	0	8	0	13	0	5	0	3	0	8	0	5	0	21	11.61
chr19	55294400	A	C	missense_variant	KIR2DL1	ENST00000336077.6:c.742A>C	ENSP00000336769.5:p.Ile248Leu					0	0	0	0	1	0	0	0	0	0	1	0	0	0	1	13.75
chr19	55329814	G	C	missense_variant	KIR3DL1	ENST00000391728.4:c.115G>C	ENSP00000375608.4:p.Val39Leu	rs186521594	C:0.0008	C:0.0059	C:7.140e-03	0	0	0	0	1	0	0	0	0	0	0	0	1	0	1	21.5
chr19	55331287	G	T	missense_variant	KIR3DL1	ENST00000391728.4:c.475G>T	ENSP00000375608.4:p.Gly159Trp					5	0	8	8	8	4	4	6	4	2	3	2	5	2	28	15.27
chr19	55367175	T	C	missense_variant	KIR3DL2	ENST00000326321.3:c.757T>C	ENSP00000325525.3:p.Tyr253His					0	0	1	0	0	0	0	0	1	0	0	0	0	0	1	21
chr5	55407449	A	G	missense_variant	ANKRD55	ENST00000341048.4:c.1126T>C	ENSP00000342295.4:p.Ser376Pro	rs77017041	G:0.0018	G:0.0084	G:4.130e-03	0	0	1	0	1	0	0	0	1	0	1	0	0	0	2	23.2
chr5	55412572	C	T	missense_variant	ANKRD55	ENST00000341048.4:c.835G>A	ENSP00000342295.4:p.Glu279Lys	rs146546015	T:0.0036	T:0.0108	T:7.858e-03	0	0	1	0	1	0	1	0	0	0	1	0	0	0	2	24.5
chr5	55422824	G	A	missense_variant	ANKRD55	ENST00000341048.4:c.722C>T	ENSP00000342295.4:p.Ala241Val	rs61741177			A:4.118e-05	0	0	1	0	0	0	0	0	1	0	0	0	0	0	1	24.2
chr5	55472077	G	A	missense_variant	ANKRD55	ENST00000341048.4:c.214C>T	ENSP00000342295.4:p.Arg72Cys	rs148696905		A:0.0003	A:3.542e-04	0	0	0	0	1	0	0	0	0	0	1	0	0	0	1	31
chr19	55481394	C	T	missense_variant	NLRP2	ENST00000543010.1:c.11C>T	ENSP00000445135.1:p.Ser4Leu	rs142463014&COSM1641234	T:0.0094	T:0.0092	T:9.225e-03	0	0	1	0	0	0	1	0	0	0	0	0	0	0	1	19.89
chr19	55494076	G	A	missense_variant	NLRP2	ENST00000543010.1:c.1010G>A	ENSP00000445135.1:p.Arg337Gln	rs149735961		A:0.002	A:8.566e-04	0	0	3	0	2	0	2	0	1	0	1	0	1	0	5	23.2
chr19	55494951	T	C	missense_variant	NLRP2	ENST00000543010.1:c.1885T>C	ENSP00000445135.1:p.Ser629Pro	rs147213467	C:0.0006	C:0.0012	C:9.472e-04	0	0	1	0	0	0	0	0	1	0	0	0	0	0	1	23.1
chr19	55525595	CT	C	frameshift_variant	GP6	ENST00000310373.3:c.1717delA	ENSP00000308782.3:p.Arg573GlyfsTer3	COSM1291020				0	2	0	4	0	0	0	2	0	2	0	0	0	0	4	15.83
chr19	55526026	C	T	stop_gained	GP6	ENST00000310373.3:c.1287G>A	ENSP00000308782.3:p.Trp429Ter	rs74697203	T:0.0130	T:0.0004	T:3.530e-03	0	0	0	0	1	0	0	0	0	0	0	0	1	0	1	33
chr19	55526103	G	GCAGA	frameshift_variant	GP6	ENST00000310373.3:c.1206_1209dupTCTG	ENSP00000308782.3:p.Pro404SerfsTer61	rs138680589				0	0	1	0	2	0	0	0	1	0	2	0	0	0	3	22.1
chr19	55543660	G	A	missense_variant	GP6	ENST00000310373.3:c.172C>T	ENSP00000308782.3:p.Arg58Cys	rs199588110	A:0.0004	A:0.0011	A:1.307e-03	0	0	2	0	0	0	2	0	0	0	0	0	0	0	2	33
chr19	55543756	G	C	missense_variant	GP6	ENST00000310373.3:c.76C>G	ENSP00000308782.3:p.Pro26Ala					0	0	0	0	1	0	0	0	0	0	0	0	1	0	1	21.8
chr19	55592171	C	T	missense_variant	EPS8L1	ENST00000201647.6:c.461C>T	ENSP00000201647.5:p.Ala154Val	rs756975171			A:2.475e-05&T:1.650e-05	0	0	1	0	0	0	0	0	1	0	0	0	0	0	1	34
chr19	55593837	G	C	missense_variant	EPS8L1	ENST00000201647.6:c.1081G>C	ENSP00000201647.5:p.Gly361Arg					0	0	2	0	0	0	1	0	1	0	0	0	0	0	2	26.7
chr20	57598882	C	T	stop_gained	TUBB1	ENST00000217133.1:c.400C>T	ENSP00000217133.1:p.Gln134Ter	rs199948010		T:0.0007	T:2.800e-04	0	0	0	0	1	0	0	0	0	0	0	0	1	0	1	38
chr20	57766405	C	G	missense_variant	ZNF831	ENST00000371030.2:c.331C>G	ENSP00000360069.2:p.Pro111Ala	rs202010634	G:0.0004	G:0.0002	G:6.470e-04	0	0	1	0	0	0	0	0	1	0	0	0	0	0	1	23.2
chr20	57768940	A	AC	frameshift_variant	ZNF831	ENST00000371030.2:c.2866_2867insC	ENSP00000360069.2:p.Ile956ThrfsTer19					1	0	0	0	2	0	0	0	0	0	1	0	1	0	2	22.4
chr17	57774925	T	C	missense_variant	PTRH2	ENST00000470557.2:c.415A>G	ENSP00000464327.1:p.Thr139Ala					0	0	1	0	0	0	0	0	1	0	0	0	0	0	1	12.24
chr20	57782012	C	T	missense_variant	ZNF831	ENST00000371030.2:c.3928C>T	ENSP00000360069.2:p.Arg1310Cys	rs199609181&COSM3911693	T:0.0004	T:0.0005	A:8.276e-06&T:4.303e-04	0	0	1	0	0	2	1	0	0	0	0	0	0	2	3	24.1
chr17	57958377	T	C	missense_variant	TUBD1	ENST00000325752.3:c.415A>G	ENSP00000320797.3:p.Ile139Val	rs137993141	C:0.0002	C:0.0019	C:6.589e-04	0	0	1	0	0	0	0	0	1	0	0	0	0	0	1	11.64
chr17	58009023	C	CG	frameshift_variant	RPS6KB1	ENST00000225577.4:c.628_629insG	ENSP00000225577.4:p.His210ArgfsTer18					1	2	0	0	0	2	0	0	0	0	0	0	0	2	2	33
chr17	58009044	A	AAG	frameshift_variant	RPS6KB1	ENST00000225577.4:c.649_650insAG	ENSP00000225577.4:p.Arg217LysfsTer4					0	2	0	0	1	0	0	0	0	0	0	0	1	0	1	28.9
chr17	58121447	A	G	missense_variant	HEATR6	ENST00000184956.6:c.3023T>C	ENSP00000184956.5:p.Val1008Ala	rs116477849	G:0.0002		G:4.942e-05	0	0	0	0	1	0	0	0	0	0	1	0	0	0	1	27.5
chr11	58126184	C	T	missense_variant	OR5B17	ENST00000357377.3:c.359G>A	ENSP00000349945.3:p.Arg120His	rs148767003	T:0.0002	T:0.001	T:6.919e-04	0	0	0	0	1	0	0	0	0	0	0	0	1	0	1	23.4
chr17	58134504	C	A	missense_variant	HEATR6	ENST00000184956.6:c.1984G>T	ENSP00000184956.5:p.Val662Leu					0	0	1	0	0	0	1	0	0	0	0	0	0	0	1	21.1
chr11	58170712	C	T	missense_variant	OR5B3	ENST00000309403.2:c.171G>A	ENSP00000308270.2:p.Met57Ile	rs138976101	T:0.0010	T:0.0051	T:2.916e-03	0	0	1	0	0	0	1	0	0	0	0	0	0	0	1	24.4
chr11	58170851	A	C	missense_variant	OR5B3	ENST00000309403.2:c.32T>G	ENSP00000308270.2:p.Ile11Ser					0	0	0	0	1	0	0	0	0	0	1	0	0	0	1	24.6
chr11	58275220	C	T	missense_variant	OR5B21	ENST00000360374.2:c.359G>A	ENSP00000353537.2:p.Arg120His	rs141984440		T:0.0006	T:1.977e-04	0	0	0	0	2	0	0	0	0	0	1	0	1	0	2	22.8
chr11	58391757	A	G	missense_variant	CNTF	ENST00000361987.4:c.365A>G	ENSP00000355370.4:p.Gln122Arg	rs368989433		G:0.0002		1	0	0	0	1	0	0	0	0	0	0	0	1	0	1	23.8
chr11	58391832	G	A	missense_variant	CNTF	ENST00000361987.4:c.440G>A	ENSP00000355370.4:p.Gly147Glu	rs139216754		A:0.0006	A:1.565e-04	0	0	0	0	2	0	0	0	0	0	1	0	1	0	2	23.1
chr11	60535105	G	A	missense_variant	MS4A15	ENST00000405633.3:c.325G>A	ENSP00000386022.3:p.Val109Ile	rs76307175&COSM1355124&COSM1355123	A:0.0040	A:0.005	A:2.621e-03	0	0	2	0	0	0	1	0	1	0	0	0	0	0	2	16.43
chr11	60617428	C	G	missense_variant	CCDC86	ENST00000227520.5:c.904C>G	ENSP00000227520.5:p.Arg302Gly	rs145131633	G:0.0010	G:0.0047	G:3.097e-03	0	0	0	0	1	0	0	0	0	0	1	0	0	0	1	25.3
chr11	60636698	G	A	missense_variant	ZP1	ENST00000278853.5:c.277G>A	ENSP00000278853.5:p.Val93Ile	rs145067883	A:0.0012	A:0.0064	A:5.873e-03	0	0	5	0	0	0	1	0	4	0	0	0	0	0	5	16.29
chr11	60637010	G	A	missense_variant&splice_region_variant	ZP1	ENST00000278853.5:c.319G>A	ENSP00000278853.5:p.Asp107Asn	rs145707301	A:0.0014	A:0.0028	A:2.166e-03	0	0	0	0	1	0	0	0	0	0	1	0	0	0	1	23.1
chr11	60703998	G	T	missense_variant	TMEM132A	ENST00000005286.4:c.2694G>T	ENSP00000005286.4:p.Trp898Cys	rs112750955	T:0.0014	T:0.0043	A:8.236e-06&T:3.229e-03	0	0	0	0	1	0	0	0	0	0	0	0	1	0	1	29
chr11	60704782	G	A	missense_variant	SLC15A3	ENST00000227880.3:c.1655C>T	ENSP00000227880.2:p.Thr552Met	rs199844407		A:0.0001	A:6.589e-05&C:8.236e-06	0	0	1	0	0	0	0	0	1	0	0	0	0	0	1	29.2
chr11	60714205	A	G	missense_variant	SLC15A3	ENST00000227880.3:c.647T>C	ENSP00000227880.2:p.Val216Ala					0	0	0	0	1	0	0	0	0	0	1	0	0	0	1	22.8
chr11	60890408	G	A	missense_variant	CD5	ENST00000347785.3:c.1129G>A	ENSP00000342681.3:p.Ala377Thr	rs117646548	A:0.0024	A:0.0124	A:7.858e-03	0	0	1	0	1	0	0	0	1	0	0	0	1	0	2	19.85
chr11	60899555	G	A	missense_variant	VPS37C	ENST00000301765.5:c.805C>T	ENSP00000301765.5:p.Arg269Trp					0	0	0	0	1	0	0	0	0	0	1	0	0	0	1	24.7
chr11	60899884	T	C	missense_variant	VPS37C	ENST00000301765.5:c.476A>G	ENSP00000301765.5:p.Lys159Arg					0	0	0	0	3	0	0	0	0	0	3	0	0	0	3	13.47
chr11	60899932	G	A	missense_variant	VPS37C	ENST00000301765.5:c.428C>T	ENSP00000301765.5:p.Ser143Phe	rs117231827	A:0.0022	A:0.0084	A:6.852e-03	0	0	2	0	3	0	1	0	1	0	0	0	3	0	5	26.7
chr11	60971041	A	G	missense_variant	PGA3	ENST00000325558.6:c.5A>G	ENSP00000322192.6:p.Lys2Arg	rs78669446	G:0.0016	G:0.0073	G:4.251e-03	0	0	1	0	0	0	0	0	1	0	0	0	0	0	1	19.82
chr2	61175311	T	TC	frameshift_variant	PUS10	ENST00000316752.6:c.1317_1318insG	ENSP00000326003.6:p.Ile440AspfsTer32					0	0	0	2	0	0	0	2	0	0	0	0	0	0	2	35
chr2	61258816	G	A	missense_variant	PEX13	ENST00000295030.5:c.355G>A	ENSP00000295030.4:p.Val119Ile	rs147707348	A:0.0004	A:0.0026	A:1.713e-03	0	0	1	0	0	0	1	0	0	0	0	0	0	0	1	19.22
chr11	61295489	A	C	missense_variant	SYT7	ENST00000540677.1:c.745T>G	ENSP00000444201.1:p.Phe249Val					0	0	1	0	0	0	1	0	0	0	0	0	0	0	1	28.2
chr2	61315549	T	C	missense_variant	KIAA1841	ENST00000402291.1:c.1034T>C	ENSP00000385579.1:p.Ile345Thr					0	2	0	0	1	12	0	0	0	0	1	4	0	8	13	19.31
chr2	61413890	G	A	missense_variant	AHSA2	ENST00000394457.3:c.383G>A	ENSP00000377970.2:p.Gly128Asp	rs770873013			A:8.237e-06	0	0	0	0	1	0	0	0	0	0	0	0	1	0	1	18.06
chr11	61507994	A	G	missense_variant	DAGLA	ENST00000257215.5:c.1913A>G	ENSP00000257215.5:p.Asn638Ser	rs757582392			G:4.942e-05	0	0	0	0	1	0	0	0	0	0	1	0	0	0	1	13.26
chr2	61510561	T	C	missense_variant	USP34	ENST00000398571.2:c.4856A>G	ENSP00000381577.2:p.His1619Arg					0	0	0	0	1	0	0	0	0	0	0	0	1	0	1	18.69
chr2	61515865	T	C	missense_variant	USP34	ENST00000398571.2:c.4696A>G	ENSP00000381577.2:p.Arg1566Gly					0	0	1	0	0	0	0	0	1	0	0	0	0	0	1	24.1
chr2	61576404	T	G	missense_variant	USP34	ENST00000398571.2:c.1524A>C	ENSP00000381577.2:p.Arg508Ser	rs62623573&COSM3695560	G:0.0032	G:0.0095	G:6.929e-03	0	0	1	0	0	0	0	0	1	0	0	0	0	0	1	15.59
chr11	61605352	G	A	missense_variant	FADS2	ENST00000278840.4:c.310G>A	ENSP00000278840.4:p.Gly104Ser	rs140889931	A:0.0002	A:0.0006	A:9.884e-04	0	0	1	0	0	0	1	0	0	0	0	0	0	0	1	14.99
chr11	61645671	C	A	missense_variant	FADS3	ENST00000278829.2:c.764G>T	ENSP00000278829.2:p.Arg255Leu	rs770308115				0	0	0	0	1	0	0	0	0	0	1	0	0	0	1	22.7
chr11	61674038	C	T	missense_variant	RAB3IL1	ENST00000394836.2:c.557G>A	ENSP00000378313.2:p.Arg186Gln	rs377567413		T:0.0002	T:1.735e-04	0	0	1	0	0	0	0	0	1	0	0	0	0	0	1	27.4
chr11	61729744	T	TG	frameshift_variant	BEST1	ENST00000449131.2:c.940dupG	ENSP00000399709.2:p.Glu314GlyfsTer27	rs766357080			G:8.236e-06	0	0	0	0	1	0	0	0	0	0	1	0	0	0	1	27.1
chr20	62044866	A	AG	frameshift_variant	KCNQ2	ENST00000359125.2:c.1699_1700insC	ENSP00000352035.2:p.Val567AlafsTer17					0	0	0	0	1	2	0	0	0	0	1	0	0	2	3	35
chr20	62044929	A	G	missense_variant	KCNQ2	ENST00000359125.2:c.1637T>C	ENSP00000352035.2:p.Met546Thr					0	0	1	0	0	0	0	0	1	0	0	0	0	0	1	26.3
chr20	62103557	C	A	missense_variant	KCNQ2	ENST00000359125.2:c.260G>T	ENSP00000352035.2:p.Arg87Leu					0	0	1	0	5	0	0	0	1	0	2	0	3	0	6	34
chr20	62103585	G	T	missense_variant	KCNQ2	ENST00000359125.2:c.232C>A	ENSP00000352035.2:p.Gln78Lys					0	2	0	0	1	0	0	0	0	0	0	0	1	0	1	25.6
chr20	62103587	A	T	missense_variant	KCNQ2	ENST00000359125.2:c.230T>A	ENSP00000352035.2:p.Leu77Gln					0	0	0	0	1	0	0	0	0	0	1	0	0	0	1	27.2
chr20	62126268	C	T	missense_variant	EEF1A2	ENST00000217182.3:c.511G>A	ENSP00000217182.3:p.Val171Ile	rs150580796		A:0	A:8.251e-06&T:1.650e-05	0	0	0	0	1	0	0	0	0	0	1	0	0	0	1	22
chr20	62178636	C	T	missense_variant	SRMS	ENST00000217188.1:c.181G>A	ENSP00000217188.1:p.Asp61Asn	rs143145993		T:0.0001	T:4.139e-05	0	0	1	0	0	0	1	0	0	0	0	0	0	0	1	18.87
chr20	62322290	G	A	missense_variant	RTEL1	ENST00000508582.2:c.2618G>A	ENSP00000424307.2:p.Gly873Asp	rs190887884	A:0.0046	A:0.0136	A:9.345e-03	1	0	1	0	2	0	1	0	0	0	2	0	0	0	3	10.29
chr20	62328694	G	GC	frameshift_variant	TNFRSF6B	ENST00000369996.1:c.438_439insC	ENSP00000359013.1:p.Asn147GlnfsTer44					0	0	0	0	1	0	0	0	0	0	0	0	1	0	1	29.5
chr20	62340474	C	T	missense_variant	ZGPAT	ENST00000328969.5:c.542C>T	ENSP00000332013.5:p.Pro181Leu	rs148690027	T:0.0002	T:0.0012	T:8.648e-04	0	0	0	0	1	0	0	0	0	0	1	0	0	0	1	32
chr20	62378501	C	T	missense_variant	ZBTB46	ENST00000245663.4:c.1552G>A	ENSP00000245663.3:p.Gly518Arg	rs148555106	T:0.0028	T:0.0038	T:2.898e-03	0	0	1	0	0	0	0	0	1	0	0	0	0	0	1	14.84
chr20	62505153	G	A	missense_variant	TPD52L2	ENST00000217121.5:c.298G>A	ENSP00000217121.5:p.Val100Met	rs146221163	A:0.0046	A:0.001	A:4.064e-03	0	0	0	0	1	0	0	0	0	0	0	0	1	0	1	11.95
chr20	62577298	C	T	missense_variant	UCKL1	ENST00000354216.6:c.442G>A	ENSP00000346155.6:p.Ala148Thr	rs142680455	T:0.0008	T:0.0003	T:4.284e-04	0	0	1	0	0	0	1	0	0	0	0	0	0	0	1	22.9
chr20	62591279	C	T	missense_variant	ZNF512B	ENST00000450537.1:c.2641G>A	ENSP00000393795.1:p.Gly881Ser	rs191982795	T:0.0002		T:8.258e-06	1	0	1	0	0	0	0	0	1	0	0	0	0	0	1	14.94
chr11	63884146	A	G	missense_variant	FLRT1	ENST00000246841.3:c.407A>G	ENSP00000246841.3:p.Asp136Gly	rs116999073	G:0.0008	G:0.002	G:1.639e-03	0	0	0	0	1	0	0	0	0	0	1	0	0	0	1	22.9
chr11	63885732	G	A	missense_variant	FLRT1	ENST00000246841.3:c.1993G>A	ENSP00000246841.3:p.Gly665Ser	rs747737126			A:1.649e-05	0	0	1	0	0	0	1	0	0	0	0	0	0	0	1	24.5
chr11	63967493	G	A	missense_variant	STIP1	ENST00000305218.4:c.1105G>A	ENSP00000305958.4:p.Glu369Lys	rs746709067			A:8.236e-06	0	0	1	0	0	0	0	0	1	0	0	0	0	0	1	24.9
chr11	63992059	A	G	missense_variant	TRPT1	ENST00000394546.2:c.464T>C	ENSP00000378050.2:p.Ile155Thr	rs142095112	G:0.0012	G:0.001	G:2.051e-03	0	0	0	0	1	0	0	0	0	0	0	0	1	0	1	25.1
chr11	63994351	C	G	missense_variant	NUDT22	ENST00000279206.3:c.227C>G	ENSP00000279206.3:p.Pro76Arg					2	0	0	0	1	0	0	0	0	0	0	0	1	0	1	12.46
chr11	63999929	C	T	missense_variant	DNAJC4	ENST00000321685.3:c.208C>T	ENSP00000396896.2:p.Pro70Ser	rs199745306	T:0.0020		T:5.513e-03	0	0	3	0	2	0	2	0	1	0	0	0	2	0	5	27.4
chr11	64012695	G	C	missense_variant	PPP1R14B	ENST00000309318.3:c.323C>G	ENSP00000310117.3:p.Ala108Gly					0	0	0	0	6	0	0	0	0	0	3	0	3	0	6	20.6
chr11	64051816	G	A	missense_variant	BAD	ENST00000394532.3:c.25C>T	ENSP00000378040.3:p.Pro9Ser					0	0	0	0	1	0	0	0	0	0	0	0	1	0	1	17.01
chr11	64055413	G	A	missense_variant	GPR137	ENST00000411458.1:c.802G>A	ENSP00000411827.1:p.Ala268Thr	rs781430494			A:1.648e-05&T:8.238e-06	0	0	1	0	0	0	1	0	0	0	0	0	0	0	1	23.7
chr11	64055562	C	T	missense_variant	GPR137	ENST00000411458.1:c.833C>T	ENSP00000411827.1:p.Ala278Val	rs116483940	T:0.0052	T:0.0191	T:0.013	0	0	0	0	2	0	0	0	0	0	0	0	2	0	2	16.04
chr11	64067110	C	T	missense_variant	KCNK4	ENST00000539216.1:c.1094C>T	ENSP00000444948.1:p.Pro365Leu	rs201234773	T:0.0004	T:0.0019	A:1.695e-05&T:2.288e-03	1	0	1	0	1	0	1	0	0	0	1	0	0	0	2	23.4
chr11	64074743	C	T	missense_variant	ESRRA	ENST00000405666.1:c.92C>T	ENSP00000384851.1:p.Thr31Ile	rs117285599	T:0.0036	T:0.0031	A:8.268e-06&T:3.291e-03	0	0	0	0	1	0	0	0	0	0	1	0	0	0	1	12.57
chr11	64082482	C	T	missense_variant	ESRRA	ENST00000405666.1:c.752C>T	ENSP00000384851.1:p.Ser251Leu	rs746024032			T:1.658e-05	0	0	0	0	1	0	0	0	0	0	0	0	1	0	1	23
chr11	64110666	T	G	missense_variant	CCDC88B	ENST00000356786.5:c.1078T>G	ENSP00000349238.5:p.Ser360Ala					2	0	1	0	0	0	0	0	1	0	0	0	0	0	1	23.2
chr11	64110669	G	A	missense_variant	CCDC88B	ENST00000356786.5:c.1081G>A	ENSP00000349238.5:p.Gly361Arg					0	0	0	0	1	0	0	0	0	0	0	0	1	0	1	22.9
chr11	64119681	C	T	missense_variant	CCDC88B	ENST00000356786.5:c.3179C>T	ENSP00000349238.5:p.Ala1060Val	rs148331635	T:0.0080	T:0.0092	T:9.833e-03	0	2	1	0	0	0	0	0	1	0	0	0	0	0	1	15.67
chr11	64120895	C	T	missense_variant	CCDC88B	ENST00000356786.5:c.3760C>T	ENSP00000349238.5:p.Arg1254Trp	rs147058959	T:0.0010	T:0.0028	T:2.249e-03	1	0	4	0	1	0	1	0	3	0	0	0	1	0	5	35
chr11	64128035	A	G	missense_variant	RPS6KA4	ENST00000334205.4:c.433A>G	ENSP00000333896.4:p.Ile145Val					0	0	1	0	0	0	1	0	0	0	0	0	0	0	1	11.28
chr11	64132927	G	A	missense_variant	RPS6KA4	ENST00000334205.4:c.1061G>A	ENSP00000333896.4:p.Arg354Gln	rs145356210		A:0.0003	A:4.283e-04	0	0	1	0	0	0	1	0	0	0	0	0	0	0	1	18.48
chr11	64323476	C	T	missense_variant	SLC22A11	ENST00000301891.4:c.5C>T	ENSP00000301891.4:p.Ala2Val	rs141159367	T:0.0006	T:0.0036	T:1.483e-03	0	0	0	0	2	0	0	0	0	0	2	0	0	0	2	24.1
chr11	64360260	G	A	missense_variant	SLC22A12	ENST00000377574.1:c.412G>A	ENSP00000366797.1:p.Val138Met	rs149722479		C:0.0001	A:6.589e-05&C:1.153e-04	0	0	1	0	0	0	1	0	0	0	0	0	0	0	1	26.2
chr10	64574206	C	G	missense_variant	EGR2	ENST00000242480.3:c.192G>C	ENSP00000242480.3:p.Met64Ile	rs146631014	G:0.0002	G:0.0003	G:5.683e-04	1	0	0	0	1	0	0	0	0	0	0	0	1	0	1	20.6
chr11	65385582	G	A	missense_variant	PCNXL3	ENST00000355703.3:c.749G>A	ENSP00000347931.3:p.Ser250Asn					0	0	0	0	1	0	0	0	0	0	1	0	0	0	1	12.3
chr11	65387301	G	A	missense_variant	PCNXL3	ENST00000355703.3:c.1906G>A	ENSP00000347931.3:p.Ala636Thr	rs375121529		A:0.0002	A:2.813e-04	0	0	1	0	0	0	0	0	1	0	0	0	0	0	1	23.5
chr11	65394881	G	A	missense_variant	PCNXL3	ENST00000355703.3:c.3530G>A	ENSP00000347931.3:p.Arg1177Gln	rs117574905&COSM1219849	A:0.0016	A:0.0058	A:3.429e-03	0	0	0	0	1	0	0	0	0	0	0	0	1	0	1	26.8
chr11	65401748	G	A	missense_variant	PCNXL3	ENST00000355703.3:c.4622G>A	ENSP00000347931.3:p.Arg1541His	rs111565484		A:0.0007	A:6.686e-04	0	0	1	0	0	0	1	0	0	0	0	0	0	0	1	23.4
chr11	65404322	A	AC	frameshift_variant	PCNXL3	ENST00000355703.3:c.5979dupC	ENSP00000347931.3:p.Ile1994HisfsTer10					0	0	1	0	0	0	1	0	0	0	0	0	0	0	1	33
chr11	65410001	C	CG	frameshift_variant	SIPA1	ENST00000394224.3:c.875_876insG	ENSP00000377771.3:p.Arg293LysfsTer34					0	0	1	0	6	0	0	0	1	0	1	0	5	0	7	29.2
chr11	65425764	C	T	missense_variant	RELA	ENST00000406246.3:c.871G>A	ENSP00000384273.3:p.Asp291Asn	rs61759893	T:0.0028	T:0.0047	T:3.464e-03	0	0	0	0	3	0	0	0	0	0	2	0	1	0	3	23.1
chr2	65541063	C	G	missense_variant	SPRED2	ENST00000356388.4:c.829G>C	ENSP00000348753.4:p.Gly277Arg	rs148120209	G:0.0002	G:0.0042	G:2.118e-03	0	0	1	0	0	0	1	0	0	0	0	0	0	0	1	18.04
chr11	65545610	A	G	missense_variant	AP5B1	ENST00000532090.2:c.2354T>C	ENSP00000454303.1:p.Leu785Pro	rs200709135		G:0.0013	G:7.033e-04	0	0	0	0	1	0	0	0	0	0	0	0	1	0	1	26.9
chr11	65546372	G	A	missense_variant	AP5B1	ENST00000532090.2:c.1592C>T	ENSP00000454303.1:p.Pro531Leu	rs202134389	A:0.0010	A:0.0002	A:5.873e-04	1	2	0	0	1	0	0	0	0	0	1	0	0	0	1	17.99
chr11	65561574	C	T	missense_variant	OVOL1	ENST00000335987.3:c.173C>T	ENSP00000337862.3:p.Pro58Leu	rs138566993	T:0.0030	T:0.0091	T:7.017e-03	0	0	1	0	0	0	0	0	1	0	0	0	0	0	1	23.1
chr11	65562618	G	A	missense_variant	OVOL1	ENST00000335987.3:c.610G>A	ENSP00000337862.3:p.Ala204Thr	rs200722134	A:0.0002		A:1.400e-04	0	0	1	0	0	0	0	0	1	0	0	0	0	0	1	28.5
chr11	65632777	A	AC	frameshift_variant	MUS81	ENST00000308110.4:c.1488_1489insC	ENSP00000307853.4:p.Tyr497LeufsTer12					0	0	1	0	0	0	1	0	0	0	0	0	0	0	1	35
chr11	65638718	C	T	missense_variant	EFEMP2	ENST00000307998.6:c.277G>A	ENSP00000309953.6:p.Gly93Ser	rs2234462&COSM4035568	T:0.0006	T:0.0042	T:2.875e-03	0	0	2	0	0	0	1	0	1	0	0	0	0	0	2	14.05
chr11	65653033	A	G	missense_variant	FIBP	ENST00000338369.2:c.614T>C	ENSP00000344572.2:p.Leu205Pro	rs770222272			G:8.236e-06	0	0	0	0	1	0	0	0	0	0	0	0	1	0	1	22.5
chr11	65653071	C	A	missense_variant	FIBP	ENST00000338369.2:c.576G>T	ENSP00000344572.2:p.Gln192His	rs767516518			A:8.236e-06&G:1.647e-05	0	0	0	0	1	0	0	0	0	0	0	0	1	0	1	32
chr11	65653851	G	A	missense_variant	FIBP	ENST00000338369.2:c.454C>T	ENSP00000344572.2:p.Arg152Trp	rs11559154&COSM1676190	A:0.0006		A:8.236e-05	0	0	1	0	0	0	1	0	0	0	0	0	0	0	1	34
chr11	65744549	C	T	missense_variant	SART1	ENST00000312397.5:c.1922C>T	ENSP00000310448.5:p.Ala641Val					0	0	0	0	1	0	0	0	0	0	0	0	1	0	1	34
chr11	65771208	G	C	missense_variant	BANF1	ENST00000312175.2:c.235G>C	ENSP00000310275.2:p.Gly79Arg					0	0	0	0	1	0	0	0	0	0	1	0	0	0	1	16.55
chr11	65793163	G	A	missense_variant	CATSPER1	ENST00000312106.5:c.688C>T	ENSP00000309052.5:p.Arg230Cys	rs113202862	A:0.0062	A:0.0002	A:1.861e-03	0	0	1	0	0	0	0	0	1	0	0	0	0	0	1	14.01
chr11	65810612	G	T	missense_variant	GAL3ST3	ENST00000312006.4:c.662C>A	ENSP00000308591.3:p.Ala221Asp	rs35285455&COSM1356132	T:0.0132	T:0.0183	T:0.016	0	0	3	0	0	0	1	0	2	0	0	0	0	0	3	11.44
chr11	65819931	G	T	missense_variant	SF3B2	ENST00000322535.6:c.76G>T	ENSP00000318861.6:p.Ala26Ser	rs11554199	T:0.0032	T:0.0085	A:8.239e-06&T:6.599e-03	0	0	1	0	0	0	1	0	0	0	0	0	0	0	1	24
chr11	65988225	A	G	missense_variant	PACS1	ENST00000320580.4:c.1162A>G	ENSP00000316454.4:p.Thr388Ala					0	0	0	0	1	0	0	0	0	0	1	0	0	0	1	23.2
chr11	66001696	C	T	missense_variant	PACS1	ENST00000320580.4:c.2087C>T	ENSP00000316454.4:p.Ser696Leu	rs764689853			T:2.471e-05	0	0	0	0	1	0	0	0	0	0	1	0	0	0	1	23.6
chr11	66006712	C	T	missense_variant	PACS1	ENST00000320580.4:c.2393C>T	ENSP00000316454.4:p.Ser798Phe					0	0	0	0	1	0	0	0	0	0	0	0	1	0	1	28.8
chr1	67450263	T	C	missense_variant	MIER1	ENST00000401041.1:c.1378T>C	ENSP00000383820.1:p.Ser460Pro	rs189050888	C:0.0004	C:0.0023	C:1.813e-03	0	0	0	0	1	0	0	0	0	0	1	0	0	0	1	20.9
chr15	67473656	G	GC	frameshift_variant	SMAD3	ENST00000327367.4:c.736_737insC	ENSP00000332973.4:p.Glu246AlafsTer65					0	0	0	0	0	2	0	0	0	0	0	2	0	0	2	35
chr18	67531554	AC	A	frameshift_variant	CD226	ENST00000280200.4:c.1006delG	ENSP00000280200.4:p.Val336PhefsTer40					0	2	0	0	0	4	0	0	0	0	0	4	0	0	4	22.5
chr18	67531555	C	A	missense_variant	CD226	ENST00000280200.4:c.1006G>T	ENSP00000280200.4:p.Val336Phe					0	2	0	0	0	2	0	0	0	0	0	0	0	2	2	23
chr15	67555461	T	G	missense_variant&splice_region_variant	IQCH	ENST00000335894.4:c.176T>G	ENSP00000336861.4:p.Ile59Ser	rs137942706		G:0.0002	G:7.002e-04	0	0	1	0	0	0	1	0	0	0	0	0	0	0	1	23.2
chr15	67555487	G	C	missense_variant	IQCH	ENST00000335894.4:c.202G>C	ENSP00000336861.4:p.Val68Leu	rs62014646	C:0.0054	C:0.0163	A:1.648e-05&C:0.011	0	0	2	0	1	0	1	0	1	0	1	0	0	0	3	18.2
chr18	67563044	A	AG	frameshift_variant	CD226	ENST00000280200.4:c.619_620insC	ENSP00000280200.4:p.Ile207ThrfsTer38					0	0	1	0	0	2	0	0	1	0	0	0	0	2	3	23.8
chr1	67648596	G	A	missense_variant	IL23R	ENST00000347310.5:c.445G>A	ENSP00000321345.5:p.Gly149Arg	rs76418789&COSM4165292	A:0.0112	A:0.0041	A:7.083e-03	0	0	1	0	0	0	1	0	0	0	0	0	0	0	1	28.2
chr18	67673697	C	T	missense_variant	RTTN	ENST00000255674.6:c.6445G>A	ENSP00000255674.6:p.Ala2149Thr	rs34989098	T:0.0030	T:0.0081	T:5.712e-03	2	0	3	0	1	0	2	0	1	0	0	0	1	0	4	14.35
chr18	67794783	C	T	missense_variant	RTTN	ENST00000255674.6:c.3338G>A	ENSP00000255674.6:p.Cys1113Tyr	rs117774280	T:0.0012	T:0.0049	T:1.754e-03	0	0	1	0	0	0	0	0	1	0	0	0	0	0	1	13.85
chr16	68330397	A	G	missense_variant	SLC7A6	ENST00000566454.1:c.1250A>G	ENSP00000455064.1:p.Lys417Arg	rs79087422	G:0.0008	G:0.0019	G:1.713e-03	1	0	0	0	1	0	0	0	0	0	1	0	0	0	1	12.16
chr16	68338083	C	T	missense_variant	SLC7A6OS	ENST00000263997.6:c.524G>A	ENSP00000263997.5:p.Arg175Gln	rs34795337		T:0.0003	T:1.647e-04	1	0	0	0	1	0	0	0	0	0	1	0	0	0	1	32
chr16	68338089	C	T	missense_variant	SLC7A6OS	ENST00000263997.6:c.518G>A	ENSP00000263997.5:p.Arg173His	rs377372949		T:0.0001	T:2.471e-05	0	0	0	0	1	0	0	0	0	0	0	0	1	0	1	35
chr14	68352674	C	T	missense_variant	RAD51B	ENST00000487270.1:c.541C>T	ENSP00000419471.1:p.Arg181Trp	rs199981178	T:0.0006	T:0.0001	T:9.884e-04	0	0	1	0	0	0	1	0	0	0	0	0	0	0	1	24.9
chr16	68371434	C	T	missense_variant	PRMT7	ENST00000339507.5:c.464C>T	ENSP00000343103.5:p.Ala155Val	rs371750232&COSM369425		T:0.0001	T:5.765e-05	0	0	1	0	0	0	1	0	0	0	0	0	0	0	1	34
chr16	68373764	C	T	stop_gained	PRMT7	ENST00000339507.5:c.820C>T	ENSP00000343103.5:p.Arg274Ter	rs372375423		T:0.0001	T:2.471e-05&G:8.236e-06	0	0	1	0	0	0	1	0	0	0	0	0	0	0	1	37
chr16	68405079	G	A	missense_variant	SMPD3	ENST00000219334.5:c.1006C>T	ENSP00000219334.5:p.Arg336Cys	rs148788750	A:0.0006	A:0.0005	A:6.013e-04	0	0	0	0	1	0	0	0	0	0	0	0	1	0	1	25.7
chr16	68405190	G	A	missense_variant	SMPD3	ENST00000219334.5:c.895C>T	ENSP00000219334.5:p.Arg299Trp	rs201760728			A:1.485e-04	0	0	1	0	0	0	1	0	0	0	0	0	0	0	1	26
chr16	68405433	G	A	missense_variant	SMPD3	ENST00000219334.5:c.652C>T	ENSP00000219334.5:p.Arg218Trp	rs150123830	A:0.0004	A:0.0005	A:1.651e-04	2	0	1	0	0	0	1	0	0	0	0	0	0	0	1	23.5
chr16	68405505	C	T	missense_variant	SMPD3	ENST00000219334.5:c.580G>A	ENSP00000219334.5:p.Asp194Asn	rs144835673	T:0.0004	T:0.002	T:1.023e-03	0	0	1	0	0	0	1	0	0	0	0	0	0	0	1	25.2
chr16	68598549	G	A	missense_variant	ZFP90	ENST00000570495.1:c.1859G>A	ENSP00000460547.1:p.Arg620Gln	rs374577309	A:0.0002	A:0.0001	A:5.783e-05	0	0	0	0	1	0	0	0	0	0	1	0	0	0	1	20.8
chr16	68598588	G	A	missense_variant	ZFP90	ENST00000570495.1:c.1898G>A	ENSP00000460547.1:p.Arg633Gln	rs377592641&COSM972764			A:3.308e-05	0	0	0	0	1	0	0	0	0	0	0	0	1	0	1	26.8
chr16	68713825	T	A	missense_variant	CDH3	ENST00000264012.4:c.815T>A	ENSP00000264012.4:p.Ile272Asn					3	0	0	0	2	0	0	0	0	0	1	0	1	0	2	26.8
chr16	68718588	G	A	missense_variant	CDH3	ENST00000264012.4:c.1285G>A	ENSP00000264012.4:p.Val429Ile	rs34394404	A:0.0036	A:0.017	A:8.862e-03&T:2.471e-05	1	0	1	0	0	0	1	0	0	0	0	0	0	0	1	16.51
chr16	68732169	G	A	missense_variant	CDH3	ENST00000264012.4:c.2356G>A	ENSP00000264012.4:p.Gly786Ser	rs34813787	A:0.0004	A:0.0005	A:5.683e-04	0	0	1	0	0	0	0	0	1	0	0	0	0	0	1	27.7
chr16	68732289	G	A	missense_variant	CDH3	ENST00000264012.4:c.2476G>A	ENSP00000264012.4:p.Gly826Arg	rs561914735	A:0.0002		A:4.118e-05	0	0	0	0	1	0	0	0	0	0	0	0	1	0	1	26.9
chr16	68856099	C	T	missense_variant	CDH1	ENST00000261769.5:c.1907C>T	ENSP00000261769.4:p.Ala636Val					0	0	0	0	1	0	0	0	0	0	0	0	1	0	1	20.9
chr16	68867265	A	G	missense_variant	CDH1	ENST00000261769.5:c.2512A>G	ENSP00000261769.4:p.Ser838Gly	rs121964872&COSM19745			G:3.295e-05	0	0	0	0	1	0	0	0	0	0	0	0	1	0	1	19.08
chr14	69257119	G	T	missense_variant	ZFP36L1	ENST00000439696.2:c.148C>A	ENSP00000388402.2:p.Pro50Thr	rs35162541	T:0.0020	T:0.0001	T:1.260e-03	0	0	0	0	1	0	0	0	0	0	1	0	0	0	1	10.82
chr14	69341658	G	A	missense_variant	ACTN1	ENST00000394419.4:c.2663C>T	ENSP00000377941.4:p.Pro888Leu	rs77499007	A:0.0072	A:0.0264	A:0.020	0	0	4	0	1	0	0	0	4	0	1	0	0	0	5	25
chr14	69341662	C	T	missense_variant	ACTN1	ENST00000394419.4:c.2659G>A	ENSP00000377941.4:p.Ala887Thr	rs757585091			T:6.591e-05	0	0	1	0	0	0	0	0	1	0	0	0	0	0	1	22.8
chr14	69356918	C	T	missense_variant	ACTN1	ENST00000394419.4:c.1172G>A	ENSP00000377941.4:p.Arg391Gln	rs749845675			T:8.236e-06	0	0	1	0	0	0	0	0	1	0	0	0	0	0	1	24.9
chr17	70643758	C	T	missense_variant	SLC39A11	ENST00000542342.2:c.994G>A	ENSP00000445829.2:p.Val332Ile	rs763090885			T:1.647e-05	0	0	1	0	0	0	0	0	1	0	0	0	0	0	1	21.7
chr1	70742477	C	CCT	stop_gained&frameshift_variant	ANKRD13C	ENST00000370944.4:c.1265_1266insAG	ENSP00000359982.4:p.Trp422Ter					0	0	0	0	1	0	0	0	0	0	1	0	0	0	1	35
chr1	70819802	C	T	missense_variant	ANKRD13C	ENST00000370944.4:c.290G>A	ENSP00000359982.4:p.Gly97Asp	rs190962667	T:0.0002	T:0.001	A:8.237e-06&T:5.849e-04	0	0	1	0	0	0	0	0	1	0	0	0	0	0	1	17.64
chr17	70944008	C	T	missense_variant	SLC39A11	ENST00000542342.2:c.313G>A	ENSP00000445829.2:p.Ala105Thr	rs34970573	T:0.0028	T:0.0069	T:4.843e-03	0	0	2	0	0	0	0	0	2	0	0	0	0	0	2	18.05
chr5	72313079	T	C	missense_variant	FCHO2	ENST00000430046.2:c.740T>C	ENSP00000393776.2:p.Val247Ala	rs143520046	C:0.0012	C:0.0026	C:1.494e-03	0	0	0	0	1	0	0	0	0	0	1	0	0	0	1	18.65
chr5	72419402	G	A	missense_variant	TMEM171	ENST00000454765.2:c.202G>A	ENSP00000415030.2:p.Val68Met	rs149174030&COSM1069919	C:0.0002	A:0.001	A:1.425e-03&C:8.236e-06	0	0	1	0	0	0	1	0	0	0	0	0	0	0	1	20.8
chr4	74607285	G	T	stop_gained	IL8	ENST00000307407.3:c.91G>T	ENSP00000306512.3:p.Glu31Ter	rs188378669&COSM1057468	T:0.0002	T:0.001	A:8.237e-06&T:1.203e-03	0	0	2	0	0	0	1	0	1	0	0	0	0	0	2	36
chr4	74847143	G	T	missense_variant	PF4	ENST00000296029.3:c.209C>A	ENSP00000296029.3:p.Ala70Asp	rs139635008		A:0	T:4.118e-05	0	0	1	0	0	0	0	0	1	0	0	0	0	0	1	18.46
chr14	75471490	A	G	missense_variant	EIF2B2	ENST00000266126.5:c.484A>G	ENSP00000266126.5:p.Asn162Asp	rs753454455			G:8.236e-06	0	0	1	0	0	0	1	0	0	0	0	0	0	0	1	23.1
chr10	75506597	G	C	missense_variant	SEC24C	ENST00000339365.2:c.7G>C	ENSP00000343405.2:p.Val3Leu	rs112791997	C:0.0002	C:0.0006	C:5.930e-04	0	0	1	0	0	0	0	0	1	0	0	0	0	0	1	22.6
chr14	75514489	C	G	missense_variant	MLH3	ENST00000355774.2:c.1870G>C	ENSP00000348020.2:p.Glu624Gln	rs28756986	G:0.0042		G:7.281e-03	1	0	1	0	2	0	0	0	1	0	2	0	0	0	3	16.99
chr14	75515668	T	G	missense_variant	MLH3	ENST00000355774.2:c.691A>C	ENSP00000348020.2:p.Lys231Gln	rs28756981	G:0.0044	G:0.0192	G:0.012	2	0	0	0	2	0	0	0	0	0	0	0	2	0	2	12.4
chr10	75523278	C	T	missense_variant	SEC24C	ENST00000339365.2:c.1018C>T	ENSP00000343405.2:p.Arg340Trp	rs756665026			T:8.236e-06&G:8.236e-06	0	0	0	0	1	0	0	0	0	0	0	0	1	0	1	34
chr10	75532375	G	T	missense_variant	FUT11	ENST00000372841.3:c.284G>T	ENSP00000361932.3:p.Arg95Leu					0	0	0	0	1	0	0	0	0	0	1	0	0	0	1	23.1
chr14	75537523	T	TC	frameshift_variant	ZC2HC1C	ENST00000524913.1:c.247_248insC	ENSP00000435550.1:p.Tyr83SerfsTer17					0	0	0	0	1	0	0	0	0	0	0	0	1	0	1	15.58
chr14	75558163	G	A	missense_variant	NEK9	ENST00000238616.5:c.2252C>T	ENSP00000238616.5:p.Pro751Leu	rs112467144	A:0.0070	A:0.0127	A:0.013	1	2	2	0	1	0	1	0	1	0	1	0	0	0	3	22.9
chr10	75563667	G	C	missense_variant	NDST2	ENST00000309979.6:c.1951C>G	ENSP00000310657.6:p.His651Asp	rs75538123	C:0.0002	C:0.0009	C:7.001e-04	0	0	1	0	0	0	0	0	1	0	0	0	0	0	1	16.09
chr10	75671356	G	T	missense_variant	PLAU	ENST00000372764.3:c.43G>T	ENSP00000361850.3:p.Val15Leu	rs2227580&COSM4144860	T:0.0074	T:0.0115	T:0.011&C:8.238e-06	1	0	2	0	1	0	1	0	1	0	0	0	1	0	3	15
chr10	75671723	G	T	missense_variant	C10orf55	ENST00000409178.1:c.176C>A	ENSP00000386960.1:p.Pro59Gln					0	0	1	0	0	0	1	0	0	0	0	0	0	0	1	11.97
chr10	75675086	T	C	missense_variant	PLAU	ENST00000372764.3:c.1048T>C	ENSP00000361850.3:p.Tyr350His	rs72816325&COSM427925	C:0.0018	C:0.0058	A:1.647e-05&C:3.978e-03	0	0	1	0	1	0	0	0	1	0	0	0	1	0	2	26.4
chr14	75745754	CG	C	frameshift_variant	FOS	ENST00000303562.4:c.73delG	ENSP00000306245.4:p.Asp25IlefsTer88					0	0	0	0	0	2	0	0	0	0	0	2	0	0	2	35
chr14	75746805	A	G	missense_variant	FOS	ENST00000303562.4:c.367A>G	ENSP00000306245.4:p.Ile123Val	rs150427794	G:0.0004	G:0.0022	G:1.820e-03	0	0	1	0	1	0	1	0	0	0	0	0	1	0	2	10.77
chr11	76063571	C	T	missense_variant	PRKRIR	ENST00000260045.3:c.623G>A	ENSP00000260045.3:p.Arg208Gln					0	0	1	0	0	0	0	0	1	0	0	0	0	0	1	20.3
chr11	76257144	G	A	missense_variant	C11orf30	ENST00000529032.1:c.3577G>A	ENSP00000432327.1:p.Val1193Met	rs377079423		A:0.0003	A:8.236e-05	0	0	0	0	1	0	0	0	0	0	0	0	1	0	1	14.8
chr11	76371085	G	A	missense_variant	LRRC32	ENST00000407242.2:c.1552C>T	ENSP00000384126.2:p.Arg518Trp	rs142940671	A:0.0002	A:0.0008	A:5.683e-04	0	0	0	0	1	0	0	0	0	0	0	0	1	0	1	20.1
chr11	76372542	T	C	missense_variant	LRRC32	ENST00000407242.2:c.95A>G	ENSP00000384126.2:p.Lys32Arg					0	0	0	0	1	0	0	0	0	0	1	0	0	0	1	17.93
chr10	76430001	A	G	missense_variant	ADK	ENST00000286621.2:c.938A>G	ENSP00000286621.2:p.Asn313Ser	rs150113467	G:0.0002	G:0.0002	G:1.647e-04	1	0	1	0	0	0	1	0	0	0	0	0	0	0	1	23.2
chr11	76507644	G	C	missense_variant	TSKU	ENST00000527881.1:c.984G>C	ENSP00000434847.1:p.Arg328Ser	rs12805508	C:0.0128	C:0.0176	C:0.014	0	0	3	0	0	0	2	0	1	0	0	0	0	0	3	22.6
chr1	78395158	A	G	missense_variant	NEXN	ENST00000334785.7:c.1022A>G	ENSP00000333938.7:p.Lys341Arg					0	0	1	0	0	0	1	0	0	0	0	0	0	0	1	13.34
chr1	78408233	T	C	missense_variant	NEXN	ENST00000334785.7:c.1747T>C	ENSP00000333938.7:p.Trp583Arg					0	0	0	0	1	0	0	0	0	0	1	0	0	0	1	25
chr10	81056385	C	T	missense_variant	ZMIZ1	ENST00000334512.5:c.1388C>T	ENSP00000334474.5:p.Thr463Met	rs781519303&COSM1506083			T:2.473e-05	0	0	1	0	0	0	0	0	1	0	0	0	0	0	1	25
chr10	81272814	G	C	missense_variant	EIF5AL1	ENST00000520547.2:c.409G>C	ENSP00000430706.2:p.Val137Leu	rs200388618		C:0.0825	C:0.098	0	0	1	0	1	0	0	0	1	0	1	0	0	0	2	18.44
chr10	82269105	G	T	missense_variant	TSPAN14	ENST00000429989.3:c.328G>T	ENSP00000396270.2:p.Val110Leu					0	0	0	0	1	0	0	0	0	0	0	0	1	0	1	24.2
chr10	82363516	C	CGA	frameshift_variant	SH2D4B	ENST00000339284.2:c.825_826insGA	ENSP00000345295.2:p.Pro276AspfsTer85					0	0	3	0	0	0	3	0	0	0	0	0	0	0	3	25.1
chr16	85942708	C	T	missense_variant	IRF8	ENST00000268638.5:c.287C>T	ENSP00000268638.4:p.Thr96Met	rs145048966&COSM1581063	T:0.0002	T:0.0008	T:5.601e-04	0	0	0	0	1	0	0	0	0	0	1	0	0	0	1	33
chr14	88478021	C	T	missense_variant	GPR65	ENST00000267549.3:c.830C>T	ENSP00000267549.3:p.Ala277Val	rs776152660			T:3.295e-05	0	0	0	0	1	0	0	0	0	0	1	0	0	0	1	25.6
chr14	88651995	T	C	missense_variant	KCNK10	ENST00000319231.5:c.1516A>G	ENSP00000312811.5:p.Thr506Ala	rs78951360			C:5.765e-05	0	0	0	0	1	0	0	0	0	0	1	0	0	0	1	12.58
chr14	88658675	G	A	missense_variant	KCNK10	ENST00000319231.5:c.761C>T	ENSP00000312811.5:p.Thr254Met	rs138563185	A:0.0016	A:0.0022	A:1.688e-03	0	0	1	0	0	0	1	0	0	0	0	0	0	0	1	26.2
chr6	90660581	C	T	missense_variant	BACH2	ENST00000257749.4:c.1244G>A	ENSP00000257749.4:p.Gly415Glu	rs149898769	T:0.0010	T:0.0033	T:2.593e-03	0	0	0	0	1	0	0	0	0	0	1	0	0	0	1	16.26
chr6	90660672	A	AT	frameshift_variant	BACH2	ENST00000257749.4:c.1152_1153insA	ENSP00000257749.4:p.Tyr385IlefsTer37					0	0	2	0	0	0	0	0	2	0	0	0	0	0	2	30
chr6	90660954	G	C	missense_variant	BACH2	ENST00000257749.4:c.871C>G	ENSP00000257749.4:p.Leu291Val	rs61754114&COSM3762227&COSM3762228	C:0.0068	C:0.03	C:0.019	0	0	4	0	1	0	0	0	4	0	1	0	0	0	5	23.9
chr8	90983475	C	A	missense_variant	NBN	ENST00000265433.3:c.628G>T	ENSP00000265433.3:p.Val210Phe	rs61754796	A:0.0002	A:0.0014	A:4.861e-04	1	0	0	0	1	0	0	0	0	0	1	0	0	0	1	22.5
chr15	90984854	T	G	missense_variant	IQGAP1	ENST00000268182.5:c.766T>G	ENSP00000268182.5:p.Ser256Ala	rs12324924	G:0.0022	G:0.012	G:7.405e-03	0	0	0	0	1	0	0	0	0	0	0	0	1	0	1	12.31
chr8	90990521	T	C	missense_variant	NBN	ENST00000265433.3:c.511A>G	ENSP00000265433.3:p.Ile171Val	rs61754966	C:0.0004		C:1.392e-03	0	0	1	0	1	0	1	0	0	0	0	0	1	0	2	13.94
chr15	91025443	T	C	missense_variant	IQGAP1	ENST00000268182.5:c.3485T>C	ENSP00000268182.5:p.Phe1162Ser					0	0	1	0	0	0	0	0	1	0	0	0	0	0	1	28.5
chr8	91029395	C	G	missense_variant	DECR1	ENST00000220764.2:c.113C>G	ENSP00000220764.2:p.Ala38Gly					0	0	0	0	1	0	0	0	0	0	0	0	1	0	1	18.32
chr15	91030797	C	T	missense_variant	IQGAP1	ENST00000268182.5:c.4231C>T	ENSP00000268182.5:p.Pro1411Ser	rs138399745	T:0.0002	T:0.0014	T:9.390e-04	0	0	1	0	0	0	0	0	1	0	0	0	0	0	1	19.95
chr15	91304245	C	T	stop_gained	BLM	ENST00000355112.3:c.1642C>T	ENSP00000347232.3:p.Gln548Ter	rs200389141&BLMbase_D0004:g.44611C>T		T:0.0002&T:0.0002	T:1.812e-04&T:1.812e-04	0	0	0	0	1	0	0	0	0	0	0	0	1	0	1	35
chr15	91346922	C	CA	frameshift_variant	BLM	ENST00000355112.3:c.3530_3531insA	ENSP00000347232.3:p.Gln1178ProfsTer39					0	0	0	2	0	2	0	2	0	0	0	2	0	0	4	35
chr15	91347447	G	GT	frameshift_variant	BLM	ENST00000355112.3:c.3611dupT	ENSP00000347232.3:p.Leu1204PhefsTer13					0	0	1	0	0	0	0	0	1	0	0	0	0	0	1	35
chr15	91424926	G	A	missense_variant	FURIN	ENST00000268171.3:c.2203G>A	ENSP00000268171.2:p.Val735Ile	rs138586339		A:0.0001	A:3.295e-05	0	0	0	0	1	0	0	0	0	0	0	0	1	0	1	12.14
chr9	94118202	T	C	missense_variant	AUH	ENST00000375731.4:c.381A>G	ENSP00000364883.4:p.Ile127Met	rs146227896	C:0.0014	C:0.0007	C:1.680e-03	0	0	0	0	1	0	0	0	0	0	1	0	0	0	1	22.9
chr10	94234655	G	A	missense_variant	IDE	ENST00000265986.6:c.2059C>T	ENSP00000265986.6:p.Arg687Cys	rs142295768		A:0.0001	A:1.647e-05	0	0	0	0	1	0	0	0	0	0	1	0	0	0	1	25.3
chr11	95826052	C	A	missense_variant	MAML2	ENST00000524717.1:c.1143G>T	ENSP00000434552.1:p.Gln381His	rs201509772	A:0.0002	A:0.0013	A:7.860e-04	0	0	1	0	0	0	0	0	1	0	0	0	0	0	1	25
chr11	95826674	C	T	missense_variant	MAML2	ENST00000524717.1:c.521G>A	ENSP00000434552.1:p.Gly174Asp	rs61749254	T:0.0042	T:0.0153	T:0.011	1	0	2	0	0	0	1	0	1	0	0	0	0	0	2	26.1
chr11	96074983	C	G	missense_variant	MAML2	ENST00000524717.1:c.77G>C	ENSP00000434552.1:p.Gly26Ala	rs200971316	G:0.0004	G:0.0017	G:1.664e-03	0	0	1	0	0	0	1	0	0	0	0	0	0	0	1	25.3
chr11	96098196	A	C	missense_variant	CCDC82	ENST00000278520.5:c.1328T>G	ENSP00000278520.5:p.Leu443Trp	rs149992614		C:0.0001	C:1.647e-05	0	0	1	0	0	0	1	0	0	0	0	0	0	0	1	24.7
chr11	96098250	T	A	missense_variant	CCDC82	ENST00000278520.5:c.1274A>T	ENSP00000278520.5:p.Gln425Leu					0	0	0	0	1	0	0	0	0	0	1	0	0	0	1	31
chr11	96116597	T	A	missense_variant	CCDC82	ENST00000278520.5:c.827A>T	ENSP00000278520.5:p.Asp276Val	rs142006540	A:0.0016	A:0.0001	A:6.677e-04	0	0	0	0	1	0	0	0	0	0	1	0	0	0	1	11.05
chr5	96271863	G	GGA	frameshift_variant	LNPEP	ENST00000231368.5:c.4_5insGA	ENSP00000231368.5:p.Glu2GlyfsTer15					0	0	0	2	0	0	0	0	0	2	0	0	0	0	2	32
chr5	96314935	C	G	missense_variant	LNPEP	ENST00000231368.5:c.113C>G	ENSP00000231368.5:p.Pro38Arg	rs138619934	G:0.0004	G:0.0022	G:1.516e-03	0	0	1	0	0	0	1	0	0	0	0	0	0	0	1	25.6
chr5	96315250	A	T	missense_variant	LNPEP	ENST00000231368.5:c.428A>T	ENSP00000231368.5:p.Lys143Ile					0	0	0	0	1	0	0	0	0	0	1	0	0	0	1	23.5
chr5	96315568	A	G	missense_variant	LNPEP	ENST00000231368.5:c.746A>G	ENSP00000231368.5:p.Glu249Gly					1	0	0	0	0	2	0	0	0	0	0	0	0	2	2	24
chr5	96341912	C	T	missense_variant	LNPEP	ENST00000231368.5:c.1921C>T	ENSP00000231368.5:p.Pro641Ser	rs72775875&COSM3761397	T:0.0066	T:0.0158	T:0.015	1	0	2	0	1	0	2	0	0	0	1	0	0	0	3	16.88
chr5	96478219	G	A	missense_variant	LIX1	ENST00000274382.4:c.62C>T	ENSP00000274382.4:p.Pro21Leu	rs147763437&COSM1071513	A:0.0018	A:0.0079	A:5.601e-03	0	0	2	0	0	0	1	0	1	0	0	0	0	0	2	19.31
chr7	98495466	C	T	missense_variant	TRRAP	ENST00000359863.4:c.610C>T	ENSP00000352925.4:p.Arg204Cys	rs573134393			T:8.236e-06	0	0	1	0	0	0	0	0	1	0	0	0	0	0	1	24.2
chr7	98513383	T	C	missense_variant	TRRAP	ENST00000359863.4:c.2237T>C	ENSP00000352925.4:p.Leu746Pro					0	0	1	0	0	0	1	0	0	0	0	0	0	0	1	28.5
chr7	98564766	C	A	missense_variant	TRRAP	ENST00000359863.4:c.7258C>A	ENSP00000352925.4:p.Leu2420Ile	rs746484487			A:4.942e-05	0	0	1	0	0	0	1	0	0	0	0	0	0	0	1	23.6
chr7	98602014	C	T	missense_variant	TRRAP	ENST00000359863.4:c.10469C>T	ENSP00000352925.4:p.Thr3490Met	rs199634355			T:3.295e-05&G:8.236e-06	0	0	1	0	0	0	0	0	1	0	0	0	0	0	1	23.8
chr7	98786092	G	A	missense_variant	KPNA7	ENST00000327442.6:c.731C>T	ENSP00000330878.6:p.Pro244Leu	rs116916633	A:0.0024	A:0.0066	A:3.882e-03	0	0	1	0	1	0	1	0	0	0	1	0	0	0	2	27
chr7	98786174	G	A	missense_variant	KPNA7	ENST00000327442.6:c.649C>T	ENSP00000330878.6:p.Arg217Trp	rs746487289			A:1.985e-04	0	0	1	0	0	0	0	0	1	0	0	0	0	0	1	26.6
chr7	98984398	A	G	missense_variant	ARPC1B	ENST00000451682.1:c.155A>G	ENSP00000389631.1:p.Asn52Ser					0	0	1	0	0	0	0	0	1	0	0	0	0	0	1	16.86
chr7	98985687	C	G	missense_variant	ARPC1B	ENST00000451682.1:c.195C>G	ENSP00000389631.1:p.Asn65Lys	rs750749688			G:1.647e-05	0	0	1	0	0	0	0	0	1	0	0	0	0	0	1	23.5
chr7	98994319	A	G	missense_variant	PDAP1	ENST00000350498.3:c.532T>C	ENSP00000222968.4:p.Ser178Pro	rs146420545	G:0.0012	G:0.0015	G:2.907e-03	0	0	1	0	0	0	1	0	0	0	0	0	0	0	1	28.6
chr13	99452616	G	A	missense_variant	DOCK9	ENST00000376460.1:c.5884C>T	ENSP00000365643.1:p.Arg1962Trp	rs377181227		A:0.0001	A:3.301e-05	0	0	1	0	0	0	1	0	0	0	0	0	0	0	1	35
chr13	99500879	T	C	missense_variant	DOCK9	ENST00000376460.1:c.4028A>G	ENSP00000365643.1:p.Gln1343Arg	rs147025665	C:0.0068	C:0.0016	C:3.763e-03	0	0	2	0	0	0	1	0	1	0	0	0	0	0	2	29.3
chr13	99520490	T	A	missense_variant	DOCK9	ENST00000376460.1:c.3085A>T	ENSP00000365643.1:p.Ile1029Phe	rs201047354		A:0.0006	A:2.150e-04	0	0	0	0	1	0	0	0	0	0	1	0	0	0	1	26.6
chr13	99890684	A	C	missense_variant	UBAC2	ENST00000403766.3:c.35A>C	ENSP00000383911.3:p.Lys12Thr					0	0	1	0	0	0	0	0	1	0	0	0	0	0	1	27.8
chr13	99907568	G	T	missense_variant	GPR18	ENST00000340807.3:c.559C>A	ENSP00000343428.3:p.Leu187Met	rs41279138	T:0.0018	T:0.006	T:3.204e-03	0	0	0	0	1	0	0	0	0	0	1	0	0	0	1	11.83
chr13	99907672	G	A	missense_variant	GPR18	ENST00000340807.3:c.455C>T	ENSP00000343428.3:p.Thr152Met	rs376476131&COSM949227		A:0.0003	A:4.942e-05&T:8.236e-06	0	0	0	0	1	0	0	0	0	0	1	0	0	0	1	23.1
chr7	100071904	C	T	missense_variant	TSC22D4	ENST00000300181.2:c.922G>A	ENSP00000300181.2:p.Asp308Asn	rs151058099	T:0.0004	T:0.0008	T:6.589e-04	0	0	1	0	0	0	1	0	0	0	0	0	0	0	1	27.5
chr7	100071982	G	A	missense_variant	TSC22D4	ENST00000300181.2:c.844C>T	ENSP00000300181.2:p.Pro282Ser					0	0	1	0	0	0	1	0	0	0	0	0	0	0	1	25.8
chr7	100084452	A	AC	frameshift_variant	NYAP1	ENST00000300179.2:c.77_78insC	ENSP00000300179.2:p.Lys26AsnfsTer144					1	0	0	0	1	0	0	0	0	0	1	0	0	0	1	27.7
chr7	100086482	C	T	missense_variant	NYAP1	ENST00000300179.2:c.1138C>T	ENSP00000300179.2:p.Arg380Trp	rs200499928&COSM1453438		T:0.0001	T:9.079e-05	0	0	1	0	0	0	1	0	0	0	0	0	0	0	1	29.3
chr7	100086599	C	T	missense_variant	NYAP1	ENST00000300179.2:c.1255C>T	ENSP00000300179.2:p.Arg419Trp	rs12532726	T:0.0004		T:1.591e-03	0	0	0	0	1	0	0	0	0	0	0	0	1	0	1	28.2
chr7	100175010	C	T	missense_variant&splice_region_variant	LRCH4	ENST00000310300.6:c.1181G>A	ENSP00000309689.6:p.Arg394Gln	rs140761835	T:0.0050	T:0.0164	T:0.012	1	0	1	0	0	0	0	0	1	0	0	0	0	0	1	23
chr7	100175472	GT	G	frameshift_variant	LRCH4	ENST00000310300.6:c.1011delA	ENSP00000309689.6:p.Arg339GlufsTer41					0	0	0	0	1	0	0	0	0	0	1	0	0	0	1	15.96
chr7	100175476	CCG	C	frameshift_variant	LRCH4	ENST00000310300.6:c.1006_1007delCG	ENSP00000309689.6:p.Arg336GlyfsTer19					0	2	0	2	0	2	0	0	0	2	0	0	0	2	4	33
chr7	100183609	C	T	missense_variant	LRCH4	ENST00000310300.6:c.115G>A	ENSP00000309689.6:p.Glu39Lys	rs149959065	T:0.0004	T:0.0007	T:6.432e-04	1	0	0	0	2	0	0	0	0	0	2	0	0	0	2	33
chr7	100192117	G	A	missense_variant	FBXO24	ENST00000427939.2:c.1019G>A	ENSP00000416558.2:p.Arg340His	rs7801492	A:0.0042	A:0.0081	A:6.828e-03	1	0	1	0	0	0	0	0	1	0	0	0	0	0	1	25.2
chr13	100199335	A	G	missense_variant	TM9SF2	ENST00000376387.4:c.1247A>G	ENSP00000365567.3:p.Tyr416Cys	rs756682067			T:8.236e-06&G:3.295e-05	0	0	1	0	0	0	0	0	1	0	0	0	0	0	1	32
chr7	100205706	G	C	missense_variant	PCOLCE	ENST00000223061.5:c.1330G>C	ENSP00000223061.5:p.Ala444Pro	rs61739556	C:0.0044	C:0.015	C:9.374e-03	0	0	3	0	1	0	1	0	2	0	0	0	1	0	4	15.27
chr7	100228655	G	T	missense_variant	TFR2	ENST00000462107.1:c.1127C>A	ENSP00000420525.1:p.Ala376Asp	rs41303495	T:0.0008	T:0.0042	T:2.551e-03	0	0	0	0	1	0	0	0	0	0	1	0	0	0	1	26.5
chr7	100240925	A	G	missense_variant	ACTL6B	ENST00000160382.5:c.1225T>C	ENSP00000160382.5:p.Ser409Pro					0	0	1	0	0	0	0	0	1	0	0	0	0	0	1	32
chr7	100275787	G	C	missense_variant	GNB2	ENST00000303210.4:c.564G>C	ENSP00000305260.4:p.Met188Ile					0	0	1	0	0	0	0	0	1	0	0	0	0	0	1	24
chr7	100284962	T	TAGC	inframe_insertion	GIGYF1	ENST00000275732.5:c.440_441insGCT	ENSP00000275732.4:p.Arg147_Ser148insLeu					0	0	3	0	0	0	0	0	3	0	0	0	0	0	3	18.53
chr7	100334232	CCG	C	frameshift_variant	ZAN	ENST00000546292.1:c.234_235delCG	ENSP00000445943.1:p.Gly80ValfsTer3					1	0	1	0	0	0	1	0	0	0	0	0	0	0	1	32
chr7	100349899	C	A	missense_variant	ZAN	ENST00000546292.1:c.2171C>A	ENSP00000445943.1:p.Pro724His					0	0	0	0	0	2	0	0	0	0	0	0	0	2	2	14.23
chr7	100350099	A	C	missense_variant	ZAN	ENST00000546292.1:c.2371A>C	ENSP00000445943.1:p.Thr791Pro					0	0	0	0	1	0	0	0	0	0	0	0	1	0	1	12.7
chr7	100350145	A	AC	frameshift_variant	ZAN	ENST00000546292.1:c.2417_2418insC	ENSP00000445943.1:p.Glu806AspfsTer22					0	0	1	0	0	0	1	0	0	0	0	0	0	0	1	23.3
chr7	100350383	C	CG	frameshift_variant	ZAN	ENST00000546292.1:c.2655_2656insG	ENSP00000445943.1:p.Thr886AspfsTer5					0	0	0	0	1	0	0	0	0	0	0	0	1	0	1	23.1
chr7	100355885	C	T	missense_variant	ZAN	ENST00000546292.1:c.3370C>T	ENSP00000445943.1:p.Arg1124Trp	rs147589227	T:0.0050	T:0.0162	T:0.012	0	0	1	0	0	0	0	0	1	0	0	0	0	0	1	22.7
chr7	100369548	G	A	missense_variant	ZAN	ENST00000546292.1:c.5330G>A	ENSP00000445943.1:p.Gly1777Asp	rs774854566			A:8.255e-06	0	0	0	0	1	0	0	0	0	0	1	0	0	0	1	24.1
chr7	100386901	G	C	missense_variant	ZAN	ENST00000546292.1:c.7286G>C	ENSP00000445943.1:p.Trp2429Ser					2	0	3	0	3	0	3	0	0	0	3	0	0	0	6	18.14
chr7	100390149	G	A	missense_variant	ZAN	ENST00000546292.1:c.7832G>A	ENSP00000445943.1:p.Arg2611Gln	rs148236040	A:0.0078	A:0.0191	A:0.014	2	0	4	0	1	0	3	0	1	0	0	0	1	0	5	25.4
chr7	100403131	C	A	missense_variant	EPHB4	ENST00000358173.3:c.2670G>T	ENSP00000350896.3:p.Glu890Asp	rs35638378	A:0.0026	A:0.0093	A:5.935e-03	0	0	1	0	0	0	0	0	1	0	0	0	0	0	1	14.98
chr7	100404067	G	A	missense_variant	EPHB4	ENST00000358173.3:c.2459C>T	ENSP00000350896.3:p.Pro820Leu					0	0	0	0	1	0	0	0	0	0	0	0	1	0	1	34
chr7	100417233	A	AC	frameshift_variant	EPHB4	ENST00000358173.3:c.1242_1243insG	ENSP00000350896.3:p.Leu415ValfsTer9					0	0	1	0	0	0	0	0	1	0	0	0	0	0	1	25.1
chr7	100421340	C	T	missense_variant	EPHB4	ENST00000358173.3:c.337G>A	ENSP00000350896.3:p.Val113Ile	rs55866373	T:0.0002	T:0.0001	T:3.542e-04	0	0	2	0	0	0	1	0	1	0	0	0	0	0	2	25.2
chr7	100465761	C	CG	frameshift_variant	TRIP6	ENST00000200457.4:c.269_270insG	ENSP00000200457.4:p.Gly91TrpfsTer34					0	0	1	0	0	0	0	0	1	0	0	0	0	0	1	24.1
chr7	100468078	G	C	missense_variant	TRIP6	ENST00000200457.4:c.822G>C	ENSP00000200457.4:p.Glu274Asp	rs76826261	C:0.0008	C:0.0012	C:9.719e-04	0	0	0	0	1	0	0	0	0	0	1	0	0	0	1	12.66
chr7	100479341	G	T	missense_variant	SRRT	ENST00000347433.4:c.313G>T	ENSP00000314491.5:p.Gly105Trp					0	0	0	0	2	0	0	0	0	0	2	0	0	0	2	24.4
chr7	100491436	T	TG	frameshift_variant	ACHE	ENST00000302913.4:c.417_418insC	ENSP00000303211.4:p.Thr140HisfsTer85					0	0	1	0	0	0	1	0	0	0	0	0	0	0	1	21.4
chr10	101089356	T	TGC	frameshift_variant	CNNM1	ENST00000356713.4:c.212_213insGC	ENSP00000349147.4:p.Leu72ProfsTer163					0	2	0	4	1	12	0	0	0	4	1	2	0	10	17	27.2
chr2	102642617	T	C	missense_variant	IL1R2	ENST00000332549.3:c.932T>C	ENSP00000330959.3:p.Ile311Thr	rs144482163	C:0.0030	C:0.001	C:2.800e-03	0	0	0	2	0	0	0	0	0	2	0	0	0	0	2	26.1
chr4	102751014	G	C	missense_variant	BANK1	ENST00000322953.4:c.120G>C	ENSP00000320509.4:p.Trp40Cys	rs35978636	C:0.0040	C:0.0179	C:0.010	0	0	1	0	1	0	0	0	1	0	1	0	0	0	2	28.3
chr4	102951333	G	A	missense_variant	BANK1	ENST00000322953.4:c.1811G>A	ENSP00000320509.4:p.Arg604Gln	rs76745970&COSM4158713	A:0.0038	A:0.0222	A:0.011&T:8.236e-06	1	0	1	0	1	0	0	0	1	0	0	0	1	0	2	24.3
chr2	102965574	C	T	missense_variant	IL1RL1	ENST00000233954.1:c.1153C>T	ENSP00000233954.1:p.Arg385Trp	rs187567035	T:0.0004		T:1.565e-04	0	0	0	0	1	0	0	0	0	0	0	0	1	0	1	32
chr2	103095530	A	AC	frameshift_variant	SLC9A4	ENST00000295269.4:c.489_490insC	ENSP00000295269.4:p.Ala166GlyfsTer51					0	0	1	0	0	0	1	0	0	0	0	0	0	0	1	21.9
chr4	103184239	G	A	missense_variant	SLC39A8	ENST00000394833.2:c.1345C>T	ENSP00000378310.2:p.Leu449Phe	rs112519623	A:0.0048	A:0.0153	A:0.011	0	0	1	0	1	0	1	0	0	0	0	0	1	0	2	31
chr4	103225569	G	C	missense_variant	SLC39A8	ENST00000394833.2:c.745C>G	ENSP00000378310.2:p.Pro249Ala	rs147912552	C:0.0012	C:0.0028	C:1.491e-03	0	0	1	0	0	0	1	0	0	0	0	0	0	0	1	10.93
chr2	103300658	T	C	missense_variant	SLC9A2	ENST00000233969.2:c.1288T>C	ENSP00000233969.2:p.Phe430Leu					0	0	1	0	0	0	0	0	1	0	0	0	0	0	1	25.1
chr2	103324820	G	A	missense_variant	SLC9A2	ENST00000233969.2:c.2311G>A	ENSP00000233969.2:p.Asp771Asn	rs56156264	A:0.0016	A:0.0053	A:4.266e-03	1	0	1	0	1	0	1	0	0	0	1	0	0	0	2	10.86
chr4	103527745	G	T	missense_variant	NFKB1	ENST00000226574.4:c.1845G>T	ENSP00000226574.4:p.Leu615Phe	rs149211506	T:0.0016	T:0.003	T:1.944e-03	0	0	0	0	1	0	0	0	0	0	1	0	0	0	1	11.79
chr4	103537672	C	A	missense_variant	NFKB1	ENST00000226574.4:c.2831C>A	ENSP00000226574.4:p.Thr944Asn	rs143882681		A:0.0006	A:3.624e-04	1	0	0	0	1	0	0	0	0	0	1	0	0	0	1	12.27
chr4	103578936	T	C	missense_variant	MANBA	ENST00000226578.4:c.1607A>G	ENSP00000226578.4:p.Tyr536Cys	rs765939499			C:8.236e-06	0	0	1	0	0	0	1	0	0	0	0	0	0	0	1	27.9
chr6	106553096	G	A	missense_variant	PRDM1	ENST00000369096.4:c.1061G>A	ENSP00000358092.4:p.Ser354Asn	rs143040512	A:0.0060	A:0.0177	A:0.011	0	0	0	0	2	0	0	0	0	0	0	0	2	0	2	15.3
chr6	106554271	A	G	missense_variant	PRDM1	ENST00000369096.4:c.1799A>G	ENSP00000358092.4:p.Glu600Gly					0	0	0	0	1	0	0	0	0	0	1	0	0	0	1	32
chr6	106554342	G	GCT	frameshift_variant	PRDM1	ENST00000369096.4:c.1870_1871insCT	ENSP00000358092.4:p.Val624AlafsTer52					0	0	1	0	0	0	1	0	0	0	0	0	0	0	1	35
chr7	106851555	A	C	missense_variant	COG5	ENST00000297135.3:c.2377T>G	ENSP00000297135.3:p.Ser793Ala					0	0	0	0	1	0	0	0	0	0	0	0	1	0	1	25.8
chr7	106851567	C	T	missense_variant	COG5	ENST00000297135.3:c.2365G>A	ENSP00000297135.3:p.Ala789Thr	rs370066143	T:0.0002	T:0.0001	T:1.647e-05	0	0	1	0	0	0	0	0	1	0	0	0	0	0	1	16.53
chr7	107329499	T	C	missense_variant&splice_region_variant	SLC26A4	ENST00000265715.3:c.1003T>C	ENSP00000265715.3:p.Phe335Leu	rs111033212	C:0.0008		A:8.237e-06&C:8.649e-04	0	0	1	0	0	0	1	0	0	0	0	0	0	0	1	24.3
chr7	107399379	A	AG	frameshift_variant	CBLL1	ENST00000440859.3:c.1232_1233insG	ENSP00000401277.2:p.His411GlnfsTer15					1	0	1	0	2	0	0	0	1	0	0	0	2	0	3	33
chr7	107545813	A	G	missense_variant	DLD	ENST00000205402.5:c.446A>G	ENSP00000205402.3:p.His149Arg					0	0	1	0	0	0	1	0	0	0	0	0	0	0	1	16.61
chr7	107594185	C	T	missense_variant	LAMB1	ENST00000222399.6:c.2869G>A	ENSP00000222399.6:p.Asp957Asn	rs61751041	T:0.0066	T:0.0236	T:0.015	0	0	2	0	1	0	2	0	0	0	1	0	0	0	3	22.7
chr7	107596023	G	A	missense_variant	LAMB1	ENST00000222399.6:c.2743C>T	ENSP00000222399.6:p.Arg915Cys	rs745741181			A:1.318e-04	0	0	0	0	1	0	0	0	0	0	1	0	0	0	1	35
chr7	107596043	A	G	missense_variant	LAMB1	ENST00000222399.6:c.2723T>C	ENSP00000222399.6:p.Ile908Thr	rs139487685	G:0.0004	G:0.002	G:7.166e-04	0	0	0	0	1	0	0	0	0	0	0	0	1	0	1	24.4
chr7	107600211	G	C	missense_variant	LAMB1	ENST00000222399.6:c.2383C>G	ENSP00000222399.6:p.Arg795Gly	rs80095409	C:0.0038	C:0.015	A:1.647e-05&C:0.011	1	0	1	0	1	0	1	0	0	0	1	0	0	0	2	34
chr7	107613476	C	T	missense_variant	LAMB1	ENST00000222399.6:c.1523G>A	ENSP00000222399.6:p.Arg508Gln	rs371601447	T:0.0002	G:0	T:2.471e-05&G:8.236e-06	0	0	1	0	0	0	1	0	0	0	0	0	0	0	1	35
chr7	107613509	T	C	missense_variant	LAMB1	ENST00000222399.6:c.1490A>G	ENSP00000222399.6:p.His497Arg	rs201671821	C:0.0002			0	0	0	0	1	0	0	0	0	0	0	0	1	0	1	24.7
chr7	107621253	A	G	missense_variant	LAMB1	ENST00000222399.6:c.680T>C	ENSP00000222399.6:p.Leu227Ser	rs139759735	G:0.0004	G:0.0009	G:1.194e-03	0	0	1	0	2	0	0	0	1	0	0	0	2	0	3	25.4
chr7	107746309	G	A	missense_variant	LAMB4	ENST00000388781.3:c.823C>T	ENSP00000373433.3:p.Arg275Cys	rs201628267		A:0.0002		0	0	0	0	1	0	0	0	0	0	1	0	0	0	1	24.3
chr7	107746971	T	C	missense_variant	LAMB4	ENST00000388781.3:c.638A>G	ENSP00000373433.3:p.Tyr213Cys					0	0	0	0	1	0	0	0	0	0	1	0	0	0	1	26.6
chr6	111583530	G	C	missense_variant	KIAA1919	ENST00000368847.4:c.98G>C	ENSP00000357840.4:p.Ser33Thr	rs147451538	C:0.0080	C:0.0213	A:1.647e-05&C:0.018	2	0	1	0	1	0	0	0	1	0	1	0	0	0	2	12.56
chr6	111650736	T	C	missense_variant&splice_region_variant	REV3L	ENST00000358835.3:c.8240A>G	ENSP00000351697.3:p.Glu2747Gly					0	0	0	0	1	0	0	0	0	0	1	0	0	0	1	27
chr6	111912641	G	T	missense_variant	TRAF3IP2	ENST00000368761.5:c.649C>A	ENSP00000357750.5:p.Pro217Thr	rs139282334	T:0.0026	T:0.01	T:6.147e-03	1	0	0	0	1	0	0	0	0	0	1	0	0	0	1	14.03
chr6	111913157	T	TG	frameshift_variant	TRAF3IP2	ENST00000368761.5:c.132dupC	ENSP00000357750.5:p.Asn45GlnfsTer48					0	0	0	0	1	0	0	0	0	0	1	0	0	0	1	25.3
chr1	114133195	T	C	missense_variant	MAGI3	ENST00000307546.9:c.853T>C	ENSP00000304604.9:p.Tyr285His	rs149597924	C:0.0022	C:0.0078	C:5.436e-03	0	0	1	0	0	0	1	0	0	0	0	0	0	0	1	23.2
chr1	114184853	G	A	missense_variant	MAGI3	ENST00000307546.9:c.1681G>A	ENSP00000304604.9:p.Glu561Lys					0	0	1	0	0	0	1	0	0	0	0	0	0	0	1	23.5
chr1	114414170	T	A	missense_variant	PTPN22	ENST00000359785.5:c.76A>T	ENSP00000352833.5:p.Asn26Tyr					0	0	0	0	1	0	0	0	0	0	1	0	0	0	1	23.2
chr1	114441394	A	G	missense_variant	AP4B1	ENST00000369569.1:c.1144T>C	ENSP00000358582.1:p.Cys382Arg	rs781635999			G:8.237e-06	0	0	1	0	0	0	0	0	1	0	0	0	0	0	1	28.3
chr1	114454742	A	T	missense_variant	DCLRE1B	ENST00000369563.3:c.1528A>T	ENSP00000358576.3:p.Asn510Tyr	rs35397235	T:0.0002	T:0.0023	T:1.829e-03	0	0	1	0	0	0	0	0	1	0	0	0	0	0	1	23.3
chr7	117062332	C	T	missense_variant	ASZ1	ENST00000284629.2:c.287G>A	ENSP00000284629.2:p.Arg96Gln	rs140466585	T:0.0002	T:0.0009	A:8.236e-06&T:8.319e-04	0	0	1	0	1	0	1	0	0	0	0	0	1	0	2	23
chr7	117232305	A	G	missense_variant	CFTR	ENST00000003084.6:c.2084A>G	ENSP00000003084.6:p.Glu695Gly	rs755388239			G:8.237e-06	3	0	2	0	4	0	1	0	1	0	1	0	3	0	6	26.9
chr7	117267592	G	T	missense_variant	CFTR	ENST00000003084.6:c.3485G>T	ENSP00000003084.6:p.Arg1162Leu					0	0	0	0	1	0	0	0	0	0	1	0	0	0	1	35
chr9	117354840	C	T	missense_variant	ATP6V1G1	ENST00000374050.3:c.91C>T	ENSP00000363162.3:p.Arg31Trp	rs748762523			T:1.680e-05	0	0	1	0	0	0	0	0	1	0	0	0	0	0	1	31
chr9	117354865	A	C	missense_variant	ATP6V1G1	ENST00000374050.3:c.116A>C	ENSP00000363162.3:p.Glu39Ala	rs72752535&COSM1496988	C:0.0012	C:0.0036	C:1.642e-03	0	0	1	0	0	0	0	0	1	0	0	0	0	0	1	19.2
chr9	117826096	G	T	missense_variant	TNC	ENST00000350763.4:c.3739C>A	ENSP00000265131.4:p.Leu1247Ile	rs113301777	T:0.0066	T:0.0203	T:0.013	0	0	1	0	2	0	0	0	1	0	1	0	1	0	3	21.6
chr9	117844081	C	A	missense_variant	TNC	ENST00000350763.4:c.2374G>T	ENSP00000265131.4:p.Gly792Cys	rs150868783		A:0.0007	A:5.436e-04	1	0	2	0	0	0	1	0	1	0	0	0	0	0	2	34
chr9	117848368	C	T	missense_variant	TNC	ENST00000350763.4:c.1642G>A	ENSP00000265131.4:p.Val548Met	rs61729478	T:0.0064	T:0.0143	T:9.851e-03	1	0	1	0	1	0	0	0	1	0	1	0	0	0	2	13.7
chr9	117848668	G	C	missense_variant	TNC	ENST00000350763.4:c.1342C>G	ENSP00000265131.4:p.Arg448Gly	rs145086096&COSM328254	C:0.0020	C:0.0067	C:4.357e-03	0	0	1	0	0	0	0	0	1	0	0	0	0	0	1	18.68
chr9	117849402	C	A	missense_variant	TNC	ENST00000350763.4:c.608G>T	ENSP00000265131.4:p.Gly203Val	rs149986851		A:0.0007	A:2.059e-04	0	0	1	0	0	0	0	0	1	0	0	0	0	0	1	25.4
chr11	118498834	G	A	missense_variant	PHLDB1	ENST00000361417.2:c.1295G>A	ENSP00000354498.2:p.Gly432Glu	rs141245340	C:0.0002	A:0.0002	A:8.237e-05&C:4.118e-05	0	0	1	0	0	0	0	0	1	0	0	0	0	0	1	17.01
chr11	118499010	C	T	missense_variant	PHLDB1	ENST00000361417.2:c.1471C>T	ENSP00000354498.2:p.Arg491Trp	rs267602717		T:0.0001	T:1.648e-05	0	0	5	0	8	0	4	0	1	0	3	0	5	0	13	27.1
chr11	118499073	C	T	missense_variant	PHLDB1	ENST00000361417.2:c.1534C>T	ENSP00000354498.2:p.Arg512Trp	rs375467835&COSM3375671		T:0.0001	T:6.600e-05	0	0	0	0	1	0	0	0	0	0	0	0	1	0	1	32
chr11	118769893	C	A	missense_variant	BCL9L	ENST00000334801.3:c.3731G>T	ENSP00000335320.3:p.Gly1244Val					0	0	0	0	1	0	0	0	0	0	1	0	0	0	1	18.24
chr11	118827987	G	A	missense_variant	UPK2	ENST00000264031.2:c.278G>A	ENSP00000264031.2:p.Gly93Asp	rs141565726	A:0.0052	A:0.0008	A:5.296e-03	0	0	0	0	3	0	0	0	0	0	0	0	3	0	3	24
chr11	118869792	T	G	missense_variant	CCDC84	ENST00000334418.1:c.356T>G	ENSP00000334767.1:p.Phe119Cys					0	0	0	0	1	0	0	0	0	0	0	0	1	0	1	24.9
chr11	118889593	A	C	missense_variant	TRAPPC4	ENST00000533632.1:c.88A>C	ENSP00000436005.1:p.Lys30Gln					3	0	5	0	5	0	2	0	3	0	2	0	3	0	10	23.1
chr11	118889596	A	G	missense_variant	TRAPPC4	ENST00000533632.1:c.91A>G	ENSP00000436005.1:p.Thr31Ala					0	0	1	0	0	0	1	0	0	0	0	0	0	0	1	23.8
chr11	118917355	T	C	missense_variant	HYOU1	ENST00000404233.3:c.2755A>G	ENSP00000384144.3:p.Lys919Glu	rs140010748		C:0.0014	C:5.271e-04	0	0	0	0	1	0	0	0	0	0	0	0	1	0	1	20.3
chr11	118921835	T	A	missense_variant	HYOU1	ENST00000404233.3:c.1577A>T	ENSP00000384144.3:p.Asp526Val	rs199618551		A:0.0001	A:9.060e-05	0	0	1	0	0	0	0	0	1	0	0	0	0	0	1	22.9
chr11	118922814	T	C	missense_variant	HYOU1	ENST00000404233.3:c.1193A>G	ENSP00000384144.3:p.Lys398Arg	rs118151170	C:0.0022	C:0.0054	C:5.708e-03	0	0	0	0	1	0	0	0	0	0	0	0	1	0	1	23
chr11	118949953	G	A	missense_variant	VPS11	ENST00000300793.6:c.2378G>A	ENSP00000475301.1:p.Arg793Gln	rs370850156		A:0.0001	A:8.275e-05	0	0	0	0	1	0	0	0	0	0	0	0	1	0	1	21.8
chr11	118968185	A	C	missense_variant	DPAGT1	ENST00000409993.2:c.994T>G	ENSP00000386597.2:p.Phe332Val	rs138544311	C:0.0006	C:0.0023	C:1.087e-03	0	0	1	0	0	0	1	0	0	0	0	0	0	0	1	14.5
chr11	118978785	G	A	missense_variant	C2CD2L	ENST00000336702.3:c.334G>A	ENSP00000338885.3:p.Glu112Lys	rs140064567	A:0.0012	A:0.001	A:2.007e-03	0	0	1	0	2	0	1	0	0	0	2	0	0	0	3	28.6
chr11	118981343	G	GC	frameshift_variant	C2CD2L	ENST00000336702.3:c.523_524insC	ENSP00000338885.3:p.Val175AlafsTer27					0	0	1	0	0	0	1	0	0	0	0	0	0	0	1	33
chr1	120341132	T	A	missense_variant	REG4	ENST00000354219.1:c.397A>T	ENSP00000346158.1:p.Ser133Cys	rs752087560			A:1.647e-05	0	0	1	0	0	0	1	0	0	0	0	0	0	0	1	13.48
chr1	120458122	A	T	missense_variant	NOTCH2	ENST00000256646.2:c.7223T>A	ENSP00000256646.2:p.Leu2408His	rs35586704	T:0.0008	T:0.0026	T:1.787e-03	2	0	2	0	0	0	2	0	0	0	0	0	0	0	2	25.5
chr1	120459122	C	T	missense_variant	NOTCH2	ENST00000256646.2:c.6223G>A	ENSP00000256646.2:p.Val2075Met	rs150516342&COSM30497	T:0.0002	T:0.0021	T:1.161e-03	0	0	2	0	0	0	1	0	1	0	0	0	0	0	2	11.89
chr1	120465364	C	T	missense_variant	NOTCH2	ENST00000256646.2:c.4897G>A	ENSP00000256646.2:p.Val1633Ile	rs116321057	T:0.0002	T:0.0013	T:4.365e-04	0	0	2	0	0	0	0	0	2	0	0	0	0	0	2	20.2
chr1	120548095	C	A	missense_variant	NOTCH2	ENST00000256646.2:c.272G>T	ENSP00000256646.2:p.Arg91Leu	rs143195893	A:0.0030	A:0.0107	A:7.627e-03&T:1.647e-05	0	0	2	0	1	0	2	0	0	0	0	0	1	0	3	22.2
chr4	123109119	A	G	missense_variant	KIAA1109	ENST00000264501.4:c.697A>G	ENSP00000264501.4:p.Thr233Ala	rs201183349		G:0.0002	G:1.076e-04	0	0	1	0	0	0	1	0	0	0	0	0	0	0	1	24
chr4	123132207	T	C	missense_variant	KIAA1109	ENST00000264501.4:c.2204T>C	ENSP00000264501.4:p.Ile735Thr	rs780986016			C:8.280e-06	0	0	1	0	0	0	1	0	0	0	0	0	0	0	1	23.4
chr4	123167847	T	C	missense_variant	KIAA1109	ENST00000264501.4:c.5194T>C	ENSP00000264501.4:p.Cys1732Arg	rs75923324		C:0.0023	C:1.796e-03	0	0	1	0	0	0	1	0	0	0	0	0	0	0	1	28
chr4	123192240	A	C	missense_variant	KIAA1109	ENST00000264501.4:c.7561A>C	ENSP00000264501.4:p.Ser2521Arg	rs45608936	C:0.0050	C:0.014	C:0.011	1	0	1	0	0	0	1	0	0	0	0	0	0	0	1	19.99
chr4	123249392	C	T	missense_variant	KIAA1109	ENST00000264501.4:c.11129C>T	ENSP00000264501.4:p.Pro3710Leu	rs75040092	T:0.0002	T:0.0009	T:8.526e-04	0	0	0	0	2	0	0	0	0	0	1	0	1	0	2	22.7
chr4	123329095	G	A	missense_variant	ADAD1	ENST00000296513.2:c.757G>A	ENSP00000296513.2:p.Gly253Ser					0	0	0	0	1	0	0	0	0	0	0	0	1	0	1	32
chr6	128134465	T	C	missense_variant	THEMIS	ENST00000543064.1:c.1321A>G	ENSP00000439594.1:p.Lys441Glu	rs764553952			C:1.647e-05	0	0	1	0	0	0	0	0	1	0	0	0	0	0	1	22.8
chr6	128304409	C	T	missense_variant	PTPRK	ENST00000368213.5:c.3383G>A	ENSP00000357196.5:p.Arg1128His	rs758400881&COSM1440341&COSM1440340			T:8.238e-06	0	0	1	0	0	0	0	0	1	0	0	0	0	0	1	35
chr7	128317659	G	A	missense_variant	FAM71F2	ENST00000480462.1:c.407G>A	ENSP00000420140.1:p.Arg136Gln	rs186458943	A:0.0004	A:0.0019	A:5.542e-04	0	0	1	0	0	0	0	0	1	0	0	0	0	0	1	17.51
chr7	128317797	C	T	missense_variant	FAM71F2	ENST00000480462.1:c.545C>T	ENSP00000420140.1:p.Thr182Ile	rs201533178	T:0.0074	T:0.008	T:9.721e-03	0	0	0	0	1	0	0	0	0	0	0	0	1	0	1	28.9
chr7	128370003	C	T	missense_variant	FAM71F1	ENST00000315184.5:c.901C>T	ENSP00000326652.4:p.Arg301Cys	rs140953386&COSM3411567	T:0.0002	T:0.0012	T:3.624e-04	0	0	1	0	0	0	1	0	0	0	0	0	0	0	1	23.1
chr7	128409204	C	T	missense_variant	CALU	ENST00000542996.2:c.955C>T	ENSP00000438248.1:p.Arg319Trp	rs764782444			T:8.236e-06	0	0	0	0	1	0	0	0	0	0	1	0	0	0	1	34
chr7	128432446	G	T	5_prime_UTR_variant	CCDC136	ENST00000297788.4:c.-20G>T		rs201807209	T:0.0002	T:0.0012	A:8.274e-06&T:5.544e-04	0	0	1	0	0	0	0	0	1	0	0	0	0	0	1	16.55
chr7	128455834	A	T	missense_variant	CCDC136	ENST00000297788.4:c.3212A>T	ENSP00000297788.4:p.Glu1071Val	rs189812175	T:0.0008	T:0.0079	T:4.861e-03	0	0	0	0	1	0	0	0	0	0	1	0	0	0	1	20.5
chr7	128480652	G	A	missense_variant	FLNC	ENST00000325888.8:c.1600G>A	ENSP00000327145.8:p.Glu534Lys	rs201905890	A:0.0002	A:0.0011	A:8.085e-04	0	0	0	0	2	0	0	0	0	0	0	0	2	0	2	18.96
chr7	128480709	G	A	missense_variant	FLNC	ENST00000325888.8:c.1657G>A	ENSP00000327145.8:p.Gly553Ser	rs201572079		A:0.0004	A:3.055e-04	0	0	0	0	1	0	0	0	0	0	1	0	0	0	1	29.3
chr7	128481578	A	C	missense_variant	FLNC	ENST00000325888.8:c.2078A>C	ENSP00000327145.8:p.Asp693Ala	rs34972246	C:0.0020	C:0.0054	C:3.695e-03	0	0	3	0	0	0	1	0	2	0	0	0	0	0	3	28.9
chr7	128485240	C	T	missense_variant	FLNC	ENST00000325888.8:c.3721C>T	ENSP00000327145.8:p.Arg1241Cys	rs146953558&COSM3762367	T:0.0020	T:0.0095	T:6.237e-03	0	0	3	0	1	0	1	0	2	0	1	0	0	0	4	27
chr7	128494547	G	A	missense_variant	FLNC	ENST00000325888.8:c.6808G>A	ENSP00000327145.8:p.Glu2270Lys	rs202223616	A:0.0002	A:0.0009	A:7.761e-04&C:1.651e-05	0	0	0	0	1	0	0	0	0	0	0	0	1	0	1	23.9
chr6	128505654	C	T	missense_variant	PTPRK	ENST00000368213.5:c.1085G>A	ENSP00000357196.5:p.Arg362Gln	rs762135502&COSM1073072&COSM1595802			T:8.236e-06	0	0	0	0	1	0	0	0	0	0	0	0	1	0	1	27.9
chr7	128520087	C	T	non_coding_transcript_exon_variant&non_coding_transcript_variant	KCP	ENST00000476647.2:n.3855G>A		rs540072693				0	0	1	0	0	0	1	0	0	0	0	0	0	0	1	11.47
chr7	128520118	G	A	non_coding_transcript_exon_variant&non_coding_transcript_variant	KCP	ENST00000476647.2:n.3824C>T		rs147956620	A:0.0036		A:7.265e-03	0	0	2	0	2	0	0	0	2	0	1	0	1	0	4	13.57
chr7	128526549	G	A	non_coding_transcript_exon_variant&non_coding_transcript_variant	KCP	ENST00000476647.2:n.2878C>T		rs75892815	A:0.0052	A:0.0176	A:5.232e-03	0	0	1	0	0	0	1	0	0	0	0	0	0	0	1	12.87
chr7	128531536	G	A	non_coding_transcript_exon_variant&non_coding_transcript_variant	KCP	ENST00000476647.2:n.1890C>T						0	0	0	0	1	0	0	0	0	0	0	0	1	0	1	18.74
chr7	128531537	G	A	non_coding_transcript_exon_variant&non_coding_transcript_variant	KCP	ENST00000476647.2:n.1889C>T						0	0	0	0	1	0	0	0	0	0	0	0	1	0	1	17.77
chr6	128643194	T	C	missense_variant	PTPRK	ENST00000368213.5:c.485A>G	ENSP00000357196.5:p.Asn162Ser	rs61757812	C:0.0014	C:0.0073	C:5.263e-03	0	0	3	0	0	0	1	0	2	0	0	0	0	0	3	13.98
chr8	130788466	C	A	missense_variant	GSDMC	ENST00000276708.4:c.286G>T	ENSP00000276708.4:p.Gly96Cys	rs79403769	A:0.0008	A:0.0016	A:1.565e-03&T:1.647e-05	0	0	2	0	0	0	1	0	1	0	0	0	0	0	2	18.49
chr5	130791561	T	A	missense_variant	RAPGEF6	ENST00000296859.6:c.3009A>T	ENSP00000296859.6:p.Gln1003His					0	0	1	0	0	0	1	0	0	0	0	0	0	0	1	23.2
chr5	130825257	C	G	missense_variant	RAPGEF6	ENST00000296859.6:c.1822G>C	ENSP00000296859.6:p.Val608Leu					0	0	1	0	0	0	1	0	0	0	0	0	0	0	1	24.9
chr5	131007425	G	C	missense_variant	FNIP1	ENST00000510461.1:c.2712C>G	ENSP00000421985.1:p.Asp904Glu	rs144448122		C:0.0008	C:5.189e-04	0	0	1	0	0	0	0	0	1	0	0	0	0	0	1	12.13
chr5	131008177	C	T	missense_variant	FNIP1	ENST00000510461.1:c.1960G>A	ENSP00000421985.1:p.Asp654Asn					0	0	1	0	0	0	0	0	1	0	0	0	0	0	1	16.04
chr5	131013450	T	C	missense_variant	FNIP1	ENST00000510461.1:c.1465A>G	ENSP00000421985.1:p.Ser489Gly					0	0	0	0	1	0	0	0	0	0	1	0	0	0	1	25.5
chr5	131411454	C	T	missense_variant	CSF2	ENST00000296871.2:c.344C>T	ENSP00000296871.2:p.Thr115Ile	rs2069640	T:0.0004	T:0.0029	T:1.129e-03	0	0	0	0	1	0	0	0	0	0	0	0	1	0	1	17.58
chr5	131729368	G	T	missense_variant&splice_region_variant	SLC22A5	ENST00000245407.3:c.1451G>T	ENSP00000245407.3:p.Gly484Val	rs28383480		T:0.0006	T:4.777e-04	1	0	0	0	1	0	0	0	0	0	1	0	0	0	1	28
chr5	131915022	G	A	missense_variant	RAD50	ENST00000265335.6:c.379G>A	ENSP00000265335.6:p.Val127Ile	rs28903086	A:0.0004	A:0.0024	A:1.647e-03	0	0	0	0	1	0	0	0	0	0	0	0	1	0	1	24.4
chr5	131923709	C	T	missense_variant	RAD50	ENST00000265335.6:c.979C>T	ENSP00000265335.6:p.Arg327Cys					0	0	1	0	0	0	1	0	0	0	0	0	0	0	1	34
chr5	131930588	T	A	missense_variant	RAD50	ENST00000265335.6:c.1821T>A	ENSP00000265335.6:p.Asn607Lys					1	0	0	0	1	0	0	0	0	0	1	0	0	0	1	20.2
chr5	134190619	C	A	missense_variant	C5orf24	ENST00000394976.3:c.29C>A	ENSP00000378427.3:p.Pro10Gln	rs757690818			A:8.236e-06	0	0	1	0	0	0	1	0	0	0	0	0	0	0	1	11.71
chr5	134345062	A	G	missense_variant&splice_region_variant	CATSPER3	ENST00000282611.6:c.818A>G	ENSP00000282611.6:p.Asp273Gly	rs72800379	G:0.0004	G:0.003	T:8.236e-06&G:1.425e-03	0	0	0	0	1	0	0	0	0	0	1	0	0	0	1	14.12
chr5	134345125	A	G	missense_variant	CATSPER3	ENST00000282611.6:c.881A>G	ENSP00000282611.6:p.Lys294Arg	rs142494932	G:0.0010	G:0.0062	G:5.214e-03	0	0	1	0	0	0	0	0	1	0	0	0	0	0	1	22.6
chr6	137815120	G	A	missense_variant	OLIG3	ENST00000367734.2:c.188C>T	ENSP00000356708.2:p.Ala63Val	rs62434134	A:0.0058	A:0.0108	A:0.010	0	0	0	0	1	0	0	0	0	0	0	0	1	0	1	15.36
chr6	138202173	G	A	missense_variant&splice_region_variant	TNFAIP3	ENST00000237289.4:c.2090G>A	ENSP00000237289.4:p.Arg697Lys	rs201429571	A:0.0004	A:0.0002	A:2.471e-04	0	0	1	0	0	0	0	0	1	0	0	0	0	0	1	23.9
chr9	139100579	C	T	missense_variant	QSOX2	ENST00000358701.5:c.2092G>A	ENSP00000351536.5:p.Val698Met	rs369747427		T:0.0001	T:2.471e-05	0	0	0	0	1	0	0	0	0	0	0	0	1	0	1	28.7
chr9	139101101	G	A	missense_variant	QSOX2	ENST00000358701.5:c.1570C>T	ENSP00000351536.5:p.Arg524Trp	rs55964657	A:0.0024	A:0.007	A:4.674e-03	0	0	1	0	2	0	0	0	1	0	1	0	1	0	3	28.6
chr9	139110556	G	A	missense_variant	QSOX2	ENST00000358701.5:c.1055C>T	ENSP00000351536.5:p.Thr352Met	rs61744120&COSM1461038	A:0.0040	A:0.006	A:7.248e-03	0	0	0	0	1	0	0	0	0	0	0	0	1	0	1	25
chr9	139233113	G	A	missense_variant	GPSM1	ENST00000440944.1:c.920G>A	ENSP00000392828.1:p.Arg307His	rs140120230	A:0.0028	A:0	A:1.250e-03	0	0	1	0	0	0	1	0	0	0	0	0	0	0	1	25.6
chr9	139244192	G	A	missense_variant	GPSM1	ENST00000440944.1:c.1432G>A	ENSP00000392828.1:p.Val478Ile	rs182017963	A:0.0010	A:0.0029	A:1.730e-03	0	0	1	0	0	0	0	0	1	0	0	0	0	0	1	11.66
chr9	139257508	G	A	missense_variant	DNLZ	ENST00000371738.3:c.301C>T	ENSP00000360803.3:p.Pro101Ser	rs145299967	A:0.0006	A:0.002	A:8.649e-04	0	0	1	0	0	0	1	0	0	0	0	0	0	0	1	22.1
chr9	139276383	C	T	missense_variant	SNAPC4	ENST00000298532.2:c.2210G>A	ENSP00000298532.2:p.Arg737Gln	rs142145346	T:0.0006	T:0.0012	T:9.648e-04	0	0	1	0	0	0	1	0	0	0	0	0	0	0	1	28.3
chr9	139276736	C	G	missense_variant	SNAPC4	ENST00000298532.2:c.2036G>C	ENSP00000298532.2:p.Arg679Thr					0	0	0	0	1	0	0	0	0	0	1	0	0	0	1	16.89
chr9	139292751	C	T	missense_variant&splice_region_variant	SNAPC4	ENST00000298532.2:c.130G>A	ENSP00000298532.2:p.Asp44Asn	rs7031489&COSM3699545	T:0.0072	T:0.0014	T:2.430e-03	0	0	0	0	1	0	0	0	0	0	0	0	1	0	1	24
chr9	139299545	T	C	missense_variant&splice_region_variant	SDCCAG3	ENST00000357365.3:c.1003A>G	ENSP00000349929.3:p.Thr335Ala					0	0	0	0	1	0	0	0	0	0	0	0	1	0	1	24
chr9	139317712	G	A	missense_variant	PMPCA	ENST00000371717.3:c.1574G>A	ENSP00000360782.3:p.Arg525Gln	rs748306818			A:3.296e-05	0	0	1	0	0	0	0	0	1	0	0	0	0	0	1	34
chr9	139324757	G	A	missense_variant	INPP5E	ENST00000371712.3:c.1774C>T	ENSP00000360777.3:p.Arg592Trp					0	0	0	0	1	0	0	0	0	0	0	0	1	0	1	35
chr9	139329253	C	T	missense_variant	INPP5E	ENST00000371712.3:c.875G>A	ENSP00000360777.3:p.Arg292His	rs199873582&COSM753174	T:0.0002		T:2.983e-04	0	0	1	0	0	0	0	0	1	0	0	0	0	0	1	28.8
chr9	139338295	T	C	missense_variant	SEC16A	ENST00000313050.7:c.6985A>G	ENSP00000325827.7:p.Asn2329Asp					0	0	2	0	0	0	2	0	0	0	0	0	0	0	2	23.1
chr9	139342047	G	A	missense_variant	SEC16A	ENST00000313050.7:c.6533C>T	ENSP00000325827.7:p.Pro2178Leu	rs199835518&COSM231194&COSM231195	A:0.0002	A:0.0011	A:4.385e-04	0	0	1	0	0	0	1	0	0	0	0	0	0	0	1	18.86
chr9	139342568	C	G	missense_variant	SEC16A	ENST00000313050.7:c.6358G>C	ENSP00000325827.7:p.Glu2120Gln					0	0	1	0	0	0	0	0	1	0	0	0	0	0	1	32
chr9	139348749	G	A	missense_variant	SEC16A	ENST00000313050.7:c.5888C>T	ENSP00000325827.7:p.Ala1963Val	rs79974534	A:0.0068	A:0.0195	A:0.014	0	0	1	0	0	0	1	0	0	0	0	0	0	0	1	22.6
chr9	139350516	G	A	missense_variant	SEC16A	ENST00000313050.7:c.5653C>T	ENSP00000325827.7:p.Arg1885Trp	rs45464197&COSM3719809&COSM3719810	A:0.0002	A:0.003	A:1.332e-03	0	0	0	0	3	0	0	0	0	0	1	0	2	0	3	26.9
chr9	139357366	C	A	missense_variant	SEC16A	ENST00000313050.7:c.4866G>T	ENSP00000325827.7:p.Arg1622Ser					0	0	0	0	1	0	0	0	0	0	1	0	0	0	1	24.7
chr9	139369066	G	A	missense_variant	SEC16A	ENST00000313050.7:c.3002C>T	ENSP00000325827.7:p.Thr1001Ile	rs148167113&COSM1194891&COSM1194890	A:0.0050	A:0.0193	A:0.013	4	0	3	0	3	0	1	0	2	0	1	0	2	0	6	10.11
chr9	139371104	C	T	missense_variant	SEC16A	ENST00000313050.7:c.964G>A	ENSP00000325827.7:p.Gly322Arg					0	0	0	0	1	0	0	0	0	0	0	0	1	0	1	23.3
chr9	139371340	C	CA	frameshift_variant	SEC16A	ENST00000313050.7:c.727dupT	ENSP00000325827.7:p.Cys243LeufsTer21					0	0	0	4	0	4	0	0	0	4	0	2	0	2	8	21
chr9	139407512	C	T	missense_variant	NOTCH1	ENST00000277541.6:c.2428G>A	ENSP00000277541.6:p.Val810Ile	COSM1316726&COSM1316725				0	0	0	0	1	0	0	0	0	0	1	0	0	0	1	18.59
chr9	139413090	T	C	missense_variant	NOTCH1	ENST00000277541.6:c.1052A>G	ENSP00000277541.6:p.His351Arg					0	0	0	0	1	0	0	0	0	0	0	0	1	0	1	23
chr9	139564438	G	A	stop_gained	EGFL7	ENST00000371699.1:c.386G>A	ENSP00000360764.1:p.Trp129Ter	rs750468942			A:1.663e-05	0	0	1	0	0	0	0	0	1	0	0	0	0	0	1	38
chr9	139566442	C	T	missense_variant	EGFL7	ENST00000371699.1:c.701C>T	ENSP00000360764.1:p.Pro234Leu	rs200483435	T:0.0002	T:0.0003	T:8.808e-05	0	0	0	0	1	0	0	0	0	0	0	0	1	0	1	14.04
chr9	139571430	G	A	missense_variant	AGPAT2	ENST00000371696.2:c.475C>T	ENSP00000360761.2:p.Arg159Cys	rs142993240&COSM4163570	A:0.0030	A:0.0056	A:5.446e-03	0	0	1	0	0	0	0	0	1	0	0	0	0	0	1	25.5
chr9	139571541	C	G	missense_variant	AGPAT2	ENST00000371696.2:c.364G>C	ENSP00000360761.2:p.Glu122Gln					0	0	0	0	1	0	0	0	0	0	0	0	1	0	1	27.5
chr9	139636333	C	T	missense_variant&splice_region_variant	LCN10	ENST00000497771.1:c.257G>A	ENSP00000418491.1:p.Arg86Gln	rs761032317			T:2.477e-05	0	0	0	0	1	0	0	0	0	0	1	0	0	0	1	26
chr5	141335796	C	T	missense_variant	PCDH12	ENST00000231484.3:c.1621G>A	ENSP00000231484.3:p.Gly541Arg	rs765074227&COSM241057			T:3.295e-05	0	0	0	0	1	0	0	0	0	0	0	0	1	0	1	26.8
chr5	141336590	T	C	missense_variant	PCDH12	ENST00000231484.3:c.827A>G	ENSP00000231484.3:p.Asn276Ser	rs143217665	C:0.0002	C:0.0003	C:2.059e-04	0	0	0	0	1	0	0	0	0	0	1	0	0	0	1	24
chr5	141336635	G	A	missense_variant	PCDH12	ENST00000231484.3:c.782C>T	ENSP00000231484.3:p.Thr261Met	rs151002555	A:0.0038	A:0.0048	A:4.085e-03	0	0	1	0	0	0	0	0	1	0	0	0	0	0	1	27
chr5	141357942	G	A	missense_variant	RNF14	ENST00000394520.2:c.381G>A	ENSP00000378028.2:p.Met127Ile	rs748754648			A:8.236e-06	0	0	0	0	1	0	0	0	0	0	0	0	1	0	1	11.36
chr5	141694021	G	T	missense_variant	SPRY4	ENST00000344120.4:c.722C>A	ENSP00000344967.4:p.Ser241Tyr	rs139512218	T:0.0024	T:0.0062	T:4.571e-03	0	0	1	0	1	0	1	0	0	0	1	0	0	0	2	27.3
chr5	141694117	C	T	missense_variant	SPRY4	ENST00000344120.4:c.626G>A	ENSP00000344967.4:p.Cys209Tyr	rs148983803	T:0.0020	T:0.0035	T:2.520e-03	0	0	1	0	0	0	1	0	0	0	0	0	0	0	1	26.4
chr6	143828535	G	A	missense_variant	FUCA2	ENST00000002165.6:c.251C>T	ENSP00000002165.5:p.Pro84Leu	rs572351835	A:0.0002		A:6.589e-05&T:2.471e-05	0	0	1	0	0	0	0	0	1	0	0	0	0	0	1	13.6
chr6	144033158	G	A	missense_variant	PHACTR2	ENST00000440869.2:c.52G>A	ENSP00000417038.2:p.Gly18Arg	rs758727073			A:2.483e-05	0	0	0	0	1	0	0	0	0	0	0	0	1	0	1	34
chr5	150029165	C	T	missense_variant	SYNPO	ENST00000394243.1:c.2060C>T	ENSP00000377789.1:p.Ala687Val	rs564710386			T:8.253e-06	0	0	0	0	1	0	0	0	0	0	1	0	0	0	1	17.28
chr5	150090781	C	T	missense_variant	DCTN4	ENST00000446090.2:c.1334G>A	ENSP00000414906.2:p.Ser445Asn	rs3733923	T:0.0186		T:7.503e-03	0	0	0	0	1	0	0	0	0	0	1	0	0	0	1	16.5
chr5	150110239	T	C	missense_variant	DCTN4	ENST00000446090.2:c.809A>G	ENSP00000414906.2:p.Tyr270Cys	rs35772018	C:0.0052	C:0.0177	C:0.013	0	0	1	0	1	0	1	0	0	0	0	0	1	0	2	24.2
chr5	150111036	C	T	missense_variant	DCTN4	ENST00000446090.2:c.574G>A	ENSP00000414906.2:p.Gly192Arg	rs755934669			T:8.236e-06	0	0	0	0	1	0	0	0	0	0	0	0	1	0	1	23
chr5	150413217	C	G	missense_variant	TNIP1	ENST00000389378.2:c.1731G>C	ENSP00000374029.2:p.Met577Ile					0	0	2	0	0	0	2	0	0	0	0	0	0	0	2	21
chr5	150413333	G	A	missense_variant	TNIP1	ENST00000389378.2:c.1615C>T	ENSP00000374029.2:p.Pro539Ser	rs146625793		A:0.0007	A:4.796e-04	0	0	1	0	0	0	1	0	0	0	0	0	0	0	1	12.72
chr5	150444577	C	T	missense_variant	TNIP1	ENST00000389378.2:c.80G>A	ENSP00000374029.2:p.Arg27His	rs367712477		T:0.0001	T:1.318e-04	0	0	0	0	1	0	0	0	0	0	0	0	1	0	1	27.9
chr5	150496701	C	T	missense_variant	ANXA6	ENST00000354546.5:c.1559G>A	ENSP00000346550.5:p.Arg520Gln	rs200015828	T:0.0006	T:0.0014	T:1.290e-03	2	0	2	0	1	0	1	0	1	0	0	0	1	0	3	22.8
chr1	151542176	C	T	missense_variant	TUFT1	ENST00000368849.3:c.524C>T	ENSP00000357842.3:p.Thr175Met	rs41310883	T:0.0082	T:0.0133	T:0.012&G:8.236e-06	0	0	1	0	1	0	0	0	1	0	1	0	0	0	2	17.81
chr1	151638469	G	A	missense_variant	SNX27	ENST00000368843.3:c.967G>A	ENSP00000357836.3:p.Val323Met	rs61762678	A:0.0012	A:0.003	A:3.632e-03	1	0	0	0	1	0	0	0	0	0	1	0	0	0	1	22.9
chr1	151665424	G	T	missense_variant	SNX27	ENST00000368843.3:c.1427G>T	ENSP00000357836.3:p.Arg476Leu	rs200106732		T:0.0002	A:8.236e-06&T:1.894e-04	0	0	1	0	0	0	0	0	1	0	0	0	0	0	1	28.7
chr1	151679660	G	A	missense_variant	CELF3	ENST00000290583.4:c.883C>T	ENSP00000290583.4:p.Pro295Ser	rs141982710	A:0.0008	A:0.0022	A:1.531e-03	0	0	1	0	0	0	1	0	0	0	0	0	0	0	1	13.31
chr1	151687134	T	C	missense_variant	CELF3	ENST00000290583.4:c.164A>G	ENSP00000290583.4:p.Tyr55Cys					0	0	1	0	0	0	0	0	1	0	0	0	0	0	1	26.7
chr1	151694588	G	C	missense_variant	RIIAD1	ENST00000479191.1:c.111G>C	ENSP00000419249.1:p.Lys37Asn	rs193236517	C:0.0006		C:4.038e-04	0	0	1	0	0	0	0	0	1	0	0	0	0	0	1	24.1
chr1	151748992	T	C	missense_variant	TDRKH	ENST00000368822.1:c.967A>G	ENSP00000357812.1:p.Ile323Val	rs184923169	C:0.0030	C:0.0058	C:5.419e-03	0	0	1	0	0	0	0	0	1	0	0	0	0	0	1	23.5
chr1	151773748	T	C	missense_variant	LINGO4	ENST00000368820.3:c.1433A>G	ENSP00000357810.3:p.Asp478Gly	rs141742830		C:0.0001	C:9.884e-05	0	0	0	0	1	0	0	0	0	0	0	0	1	0	1	25.6
chr1	151774271	C	T	missense_variant	LINGO4	ENST00000368820.3:c.910G>A	ENSP00000357810.3:p.Glu304Lys					1	0	0	0	1	0	0	0	0	0	1	0	0	0	1	28.9
chr1	151774330	G	A	missense_variant	LINGO4	ENST00000368820.3:c.851C>T	ENSP00000357810.3:p.Ser284Phe	rs151205204	A:0.0018	A:0.0045	A:4.044e-03	0	0	0	0	1	0	0	0	0	0	0	0	1	0	1	25.4
chr1	151774462	G	C	missense_variant	LINGO4	ENST00000368820.3:c.719C>G	ENSP00000357810.3:p.Ser240Cys					0	0	1	0	0	0	0	0	1	0	0	0	0	0	1	10.94
chr1	151774502	G	T	missense_variant	LINGO4	ENST00000368820.3:c.679C>A	ENSP00000357810.3:p.Leu227Met	rs142979234	T:0.0002	T:0.0002	T:2.142e-04	0	0	0	0	1	0	0	0	0	0	1	0	0	0	1	24.1
chr1	151785771	T	C	missense_variant	RORC	ENST00000318247.6:c.1118A>G	ENSP00000327025.6:p.Asn373Ser	rs201629608	C:0.0002		C:1.647e-04	0	0	1	0	0	0	0	0	1	0	0	0	0	0	1	24.9
chr1	151810944	C	CAG	frameshift_variant	C2CD4D	ENST00000454109.1:c.521_522insCT	ENSP00000389554.1:p.Ser175Ter					0	0	0	0	0	2	0	0	0	0	0	0	0	2	2	25.2
chr1	152006266	G	A	missense_variant	S100A11	ENST00000271638.2:c.14C>T	ENSP00000271638.2:p.Ser5Phe	rs116828313	A:0.0008	A:0.0022	A:2.076e-03	0	0	0	0	1	0	0	0	0	0	0	0	1	0	1	19.34
chr1	155217643	C	T	missense_variant	FAM189B	ENST00000361361.2:c.1937G>A	ENSP00000354958.2:p.Arg646His	rs2072648	T:0.0096	T:0.0002	T:4.390e-03	0	0	0	0	1	0	0	0	0	0	0	0	1	0	1	34
chr1	155218011	G	A	missense_variant	FAM189B	ENST00000361361.2:c.1663C>T	ENSP00000354958.2:p.Arg555Cys	rs150296362	A:0.0024	A:0.0006	A:1.186e-03	0	0	1	0	1	0	1	0	0	0	0	0	1	0	2	29.7
chr1	155218067	C	T	missense_variant	FAM189B	ENST00000361361.2:c.1607G>A	ENSP00000354958.2:p.Arg536His	rs41264929	T:0.0006	T:0.003	T:2.438e-03	0	0	0	0	1	0	0	0	0	0	0	0	1	0	1	23.1
chr1	155220114	A	G	missense_variant	FAM189B	ENST00000361361.2:c.1463T>C	ENSP00000354958.2:p.Leu488Pro	rs142630415	G:0.0066	G:0.0028	G:9.714e-03	0	0	1	0	0	0	0	0	1	0	0	0	0	0	1	27.8
chr1	155231927	C	T	missense_variant	SCAMP3	ENST00000302631.3:c.16G>A	ENSP00000307275.3:p.Asp6Asn	rs141316726	T:0.0034	T:0.0158	T:7.734e-03	3	0	2	0	1	0	0	0	2	0	1	0	0	0	3	22.4
chr1	155240602	C	T	missense_variant	CLK2	ENST00000361168.5:c.167G>A	ENSP00000354856.5:p.Arg56Gln	rs146590055		T:0.0012	T:6.013e-04	0	0	1	0	1	0	0	0	1	0	1	0	0	0	2	24.6
chr1	155247587	A	G	missense_variant	HCN3	ENST00000368358.3:c.206A>G	ENSP00000357342.3:p.Lys69Arg	rs61812063	G:0.0034	G:0.0172	G:0.011	0	0	1	0	1	0	0	0	1	0	0	0	1	0	2	21.1
chr1	155255058	G	A	missense_variant	HCN3	ENST00000368358.3:c.1192G>A	ENSP00000357342.3:p.Asp398Asn	rs200186877	A:0.0004	T:0	A:8.236e-05&T:6.589e-05	0	0	0	0	1	0	0	0	0	0	1	0	0	0	1	23.1
chr1	155255673	G	A	missense_variant	HCN3	ENST00000368358.3:c.1395G>A	ENSP00000357342.3:p.Met465Ile	rs141817871	A:0.0002	A:0.0007	A:3.706e-04	0	0	1	0	0	0	1	0	0	0	0	0	0	0	1	31
chr1	155282185	T	C	missense_variant&splice_region_variant	FDPS	ENST00000356657.6:c.479T>C	ENSP00000349078.6:p.Leu160Pro	rs770189684			C:8.236e-06	0	0	0	0	1	0	0	0	0	0	1	0	0	0	1	25.1
chr1	155287789	G	A	missense_variant	FDPS	ENST00000356657.6:c.538G>A	ENSP00000349078.6:p.Gly180Arg	rs762376502			A:8.236e-06	0	0	1	0	0	0	0	0	1	0	0	0	0	0	1	26.1
chr1	155290261	T	A	missense_variant	FDPS	ENST00000356657.6:c.1121T>A	ENSP00000349078.6:p.Leu374Gln	rs61740152	A:0.0012	A:0.0027	A:2.150e-03	0	0	0	0	2	0	0	0	0	0	1	0	1	0	2	25.5
chr1	155451382	C	T	missense_variant	ASH1L	ENST00000392403.3:c.1279G>A	ENSP00000376204.3:p.Glu427Lys	rs146518998	T:0.0006	T:0.0008	T:7.660e-04	0	0	1	0	0	0	1	0	0	0	0	0	0	0	1	24.5
chr1	155679584	G	A	missense_variant	DAP3	ENST00000368336.5:c.14G>A	ENSP00000357320.5:p.Gly5Glu	rs61755343	A:0.0028	A:0.0042	A:4.588e-03&T:8.236e-06	1	0	0	0	1	0	0	0	0	0	0	0	1	0	1	11.14
chr1	155706776	G	A	missense_variant	DAP3	ENST00000368336.5:c.1033G>A	ENSP00000357320.5:p.Val345Ile	rs41264967	A:0.0028	A:0.0069	A:5.164e-03	1	0	0	0	1	0	0	0	0	0	1	0	0	0	1	24.6
chr1	155721911	C	T	missense_variant	GON4L	ENST00000437809.1:c.6310G>A	ENSP00000396117.1:p.Glu2104Lys	rs201235180	T:0.0058	T:0.0034	T:6.133e-03	0	0	1	0	1	0	0	0	1	0	0	0	1	0	2	23.8
chr1	155735219	T	C	missense_variant	GON4L	ENST00000437809.1:c.4045A>G	ENSP00000396117.1:p.Lys1349Glu	rs748719220			C:1.647e-05	0	0	0	0	1	0	0	0	0	0	0	0	1	0	1	24
chr1	155735887	T	G	missense_variant	GON4L	ENST00000437809.1:c.3377A>C	ENSP00000396117.1:p.Lys1126Thr	rs141121842	G:0.0004	G:0.0022	G:1.853e-03	1	0	0	0	1	0	0	0	0	0	1	0	0	0	1	25.3
chr1	155747536	C	T	missense_variant	GON4L	ENST00000437809.1:c.1968G>A	ENSP00000396117.1:p.Met656Ile	rs754906709			T:8.236e-06	0	0	1	0	0	0	0	0	1	0	0	0	0	0	1	25.2
chr1	155790401	C	G	missense_variant	GON4L	ENST00000437809.1:c.1010G>C	ENSP00000396117.1:p.Gly337Ala					0	0	1	0	0	0	1	0	0	0	0	0	0	0	1	27.1
chr1	155896514	C	T	missense_variant	KIAA0907	ENST00000368321.3:c.634G>A	ENSP00000357304.3:p.Ala212Thr	rs116935123	T:0.0020	T:0	T:8.072e-04	1	0	0	0	1	0	0	0	0	0	0	0	1	0	1	12.22
chr1	155934882	C	T	missense_variant	ARHGEF2	ENST00000361247.4:c.621G>A	ENSP00000354837.4:p.Met207Ile					0	0	0	0	1	0	0	0	0	0	1	0	0	0	1	16.19
chr1	156107470	G	A	missense_variant	LMNA	ENST00000368300.4:c.1634G>A	ENSP00000357283.4:p.Arg545His	rs142191737	A:0.0002	A:0.0004	A:1.041e-04	0	0	0	0	1	0	0	0	0	0	0	0	1	0	1	24
chr1	156146546	C	T	missense_variant	SEMA4A	ENST00000368285.3:c.2044C>T	ENSP00000357268.3:p.Pro682Ser	rs76381440	T:0.0066	T:0.0191	A:8.236e-06&T:9.126e-03	1	0	2	0	0	0	1	0	1	0	0	0	0	0	2	16.71
chr5	158601006	A	G	missense_variant	RNF145	ENST00000518802.1:c.872T>C	ENSP00000430955.1:p.Phe291Ser					0	0	1	0	0	0	1	0	0	0	0	0	0	0	1	27.5
chr5	158630513	A	ATTTC	frameshift_variant	RNF145	ENST00000518802.1:c.202_203insGAAA	ENSP00000430955.1:p.Ile68ArgfsTer6					0	0	0	0	2	0	0	0	0	0	1	0	1	0	2	33
chr5	158745850	C	T	missense_variant	IL12B	ENST00000231228.2:c.749G>A	ENSP00000231228.2:p.Arg250Gln	rs74644143	T:0.0018	T:0	T:5.848e-04	0	0	1	0	0	0	1	0	0	0	0	0	0	0	1	11.96
chr5	158749502	A	T	missense_variant	IL12B	ENST00000231228.2:c.382T>A	ENSP00000231228.2:p.Phe128Ile	rs750634348			T:8.236e-06	0	0	0	0	1	0	0	0	0	0	0	0	1	0	1	29.3
chr6	159646674	A	T	missense_variant	FNDC1	ENST00000297267.9:c.992A>T	ENSP00000297267.9:p.Tyr331Phe					0	0	1	0	0	0	1	0	0	0	0	0	0	0	1	24.1
chr6	159653513	C	T	missense_variant	FNDC1	ENST00000297267.9:c.1969C>T	ENSP00000297267.9:p.Leu657Phe					0	0	0	0	1	0	0	0	0	0	0	0	1	0	1	19.77
chr6	159653921	G	A	missense_variant	FNDC1	ENST00000297267.9:c.2377G>A	ENSP00000297267.9:p.Asp793Asn	rs186422799&COSM3921006	A:0.0022	A:0.0013	A:3.133e-03	0	0	0	0	1	0	0	0	0	0	1	0	0	0	1	13.33
chr6	159655190	G	A	missense_variant	FNDC1	ENST00000297267.9:c.3646G>A	ENSP00000297267.9:p.Asp1216Asn	rs192765104&COSM1311774	A:0.0074	A:0.0125	A:0.012	1	0	1	0	2	0	0	0	1	0	1	0	1	0	3	13.72
chr1	160846458	C	G	missense_variant	ITLN1	ENST00000326245.3:c.938G>C	ENSP00000323587.3:p.Arg313Pro	rs8144	G:0.0022	G:0.0057	T:6.589e-05&G:3.888e-03	0	0	2	0	0	0	1	0	1	0	0	0	0	0	2	22.9
chr1	161018268	T	C	missense_variant	ARHGAP30	ENST00000368013.3:c.2543A>G	ENSP00000356992.3:p.Asp848Gly	rs148375678	C:0.0030	C:0.0038	C:3.303e-03	0	0	0	0	1	0	0	0	0	0	1	0	0	0	1	14.91
chr1	161019057	G	A	missense_variant	ARHGAP30	ENST00000368013.3:c.1754C>T	ENSP00000356992.3:p.Ala585Val	rs139973145	A:0.0002	A:0.0007	A:5.765e-04	0	0	1	0	0	0	1	0	0	0	0	0	0	0	1	26.4
chr1	161049383	G	T	missense_variant	PVRL4	ENST00000368012.3:c.436C>A	ENSP00000356991.3:p.Leu146Met	rs77444104	T:0.0052	T:0.0182	T:0.015	0	0	1	0	0	0	0	0	1	0	0	0	0	0	1	12.64
chr1	161089669	G	T	missense_variant	NIT1	ENST00000368009.2:c.518G>T	ENSP00000356988.2:p.Gly173Val	rs144687370	T:0.0002	T:0.0001	T:9.884e-05	0	0	0	0	1	0	0	0	0	0	1	0	0	0	1	10.68
chr1	161254246	A	G	missense_variant	PCP4L1	ENST00000504449.1:c.182A>G	ENSP00000426296.1:p.Lys61Arg	rs41270859	G:0.0054	G:0.0201	G:0.012	0	0	4	0	1	0	2	0	2	0	0	0	1	0	5	20.7
chr1	161275684	A	AC	frameshift_variant	MPZ	ENST00000533357.1:c.728_729insG	ENSP00000432943.1:p.Arg244SerfsTer4					0	0	1	0	0	0	1	0	0	0	0	0	0	0	1	35
chr1	161275906	C	G	missense_variant	MPZ	ENST00000533357.1:c.637G>C	ENSP00000432943.1:p.Gly213Arg	rs202176679&IPNMDB_557	T:0.0002		T:1.647e-05&G:9.060e-05	0	0	1	0	0	0	1	0	0	0	0	0	0	0	1	28.9
chr1	161495757	C	T	stop_gained	HSPA6	ENST00000309758.4:c.1309C>T	ENSP00000310219.4:p.Gln437Ter	rs140320557	T:0.0004	T:0.004	T:2.380e-03&G:8.237e-06	0	0	0	0	1	0	0	0	0	0	1	0	0	0	1	35
chr1	161512873	T	A	missense_variant	FCGR3A	ENST00000367969.3:c.802A>T	ENSP00000356946.3:p.Asn268Tyr	rs115866423	A:0.0058	A:0.0116	A:0.011	2	0	0	0	1	0	0	0	0	0	0	0	1	0	1	12.74
chr1	161599699	T	C	missense_variant	FCGR3B	ENST00000531221.1:c.296A>G	ENSP00000433642.1:p.Asn99Ser	rs750461683			A:8.266e-06&C:8.266e-06	0	0	0	2	0	0	0	0	0	2	0	0	0	0	2	19.16
chr1	161642792	T	TC	frameshift_variant	FCGR2B	ENST00000358671.5:c.419_420insC	ENSP00000351497.5:p.Glu141GlyfsTer53					0	0	0	0	0	2	0	0	0	0	0	0	0	2	2	23.3
chr1	161693366	C	T	missense_variant	FCRLB	ENST00000367948.2:c.262C>T	ENSP00000356925.2:p.Arg88Trp	rs201479109			T:9.060e-05	0	0	0	0	1	0	0	0	0	0	0	0	1	0	1	34
chr1	161722212	A	G	missense_variant	DUSP12	ENST00000367943.4:c.632A>G	ENSP00000356920.4:p.Gln211Arg					0	0	1	0	0	0	1	0	0	0	0	0	0	0	1	19.84
chr2	163002159	A	G	missense_variant	GCG	ENST00000418842.2:c.283T>C	ENSP00000387662.2:p.Phe95Leu	rs756602276			G:8.276e-06	0	0	1	0	0	0	1	0	0	0	0	0	0	0	1	18.71
chr2	163074619	C	T	stop_gained	FAP	ENST00000188790.4:c.639G>A	ENSP00000188790.4:p.Trp213Ter					0	0	1	0	0	0	0	0	1	0	0	0	0	0	1	39
chr2	163075627	A	G	missense_variant	FAP	ENST00000188790.4:c.553T>C	ENSP00000188790.4:p.Phe185Leu	rs78722278	G:0.0038	G:0.0062	G:5.659e-03	0	0	2	0	0	0	2	0	0	0	0	0	0	0	2	16.95
chr2	163080161	A	G	missense_variant	FAP	ENST00000188790.4:c.370T>C	ENSP00000188790.4:p.Tyr124His	rs149591141		G:0.0012	G:6.260e-04	0	0	1	0	0	0	1	0	0	0	0	0	0	0	1	11.56
chr2	163124637	T	C	missense_variant	IFIH1	ENST00000263642.2:c.2767A>G	ENSP00000263642.2:p.Ile923Val	rs35667974	C:0.0024	C:0.0163	C:0.012	0	0	1	0	0	0	1	0	0	0	0	0	0	0	1	23.6
chr2	163128887	C	T	missense_variant	IFIH1	ENST00000263642.2:c.2465G>A	ENSP00000263642.2:p.Arg822Gln					0	0	0	0	1	0	0	0	0	0	0	0	1	0	1	35
chr2	163134090	C	A	stop_gained	IFIH1	ENST00000263642.2:c.1879G>T	ENSP00000263642.2:p.Glu627Ter					1	0	3	0	1	2	0	0	3	0	1	0	0	2	6	38
chr2	163230011	T	C	missense_variant	KCNH7	ENST00000332142.5:c.3293A>G	ENSP00000331727.5:p.Lys1098Arg	rs79262587&COSM3757712	C:0.0034	C:0.0137	C:8.039e-03	1	0	3	0	2	0	1	0	2	0	1	0	1	0	5	15.31
chr2	163291831	T	C	missense_variant	KCNH7	ENST00000332142.5:c.1831A>G	ENSP00000331727.5:p.Lys611Glu	rs748350152			C:8.237e-06	0	0	0	0	1	0	0	0	0	0	0	0	1	0	1	24.6
chr2	163360961	C	T	missense_variant	KCNH7	ENST00000332142.5:c.1120G>A	ENSP00000331727.5:p.Val374Met	rs140283570	T:0.0008	T:0.0036	T:2.932e-03	0	0	1	0	1	0	0	0	1	0	0	0	1	0	2	28.8
chr2	163361158	T	A	missense_variant	KCNH7	ENST00000332142.5:c.923A>T	ENSP00000331727.5:p.Asn308Ile	rs41268653	A:0.0008	A:0.0058	A:4.679e-03	0	0	1	0	1	0	0	0	1	0	0	0	1	0	2	24.2
chr6	166883360	C	T	missense_variant	RPS6KA2	ENST00000503859.1:c.965G>A	ENSP00000427015.1:p.Arg322His	rs759240466&COSM3860387&COSM3860386&COSM3860388			T:1.647e-05	0	0	1	0	0	0	0	0	1	0	0	0	0	0	1	34
chr6	167343204	C	T	missense_variant	RNASET2	ENST00000508775.1:c.643G>A	ENSP00000426455.1:p.Glu215Lys	rs41269593	T:0.0014	T:0.0079	T:3.995e-03&G:8.236e-06	0	0	2	0	0	0	1	0	1	0	0	0	0	0	2	15.6
chr6	167587420	A	AC	frameshift_variant	TCP10L2	ENST00000366832.2:c.324_325insC	ENSP00000355797.2:p.Ala109ArgfsTer27					0	2	0	0	1	0	0	0	0	0	0	0	1	0	1	22.6
chr1	172628355	T	C	missense_variant	FASLG	ENST00000367721.2:c.14T>C	ENSP00000356694.2:p.Phe5Ser					0	0	0	0	1	0	0	0	0	0	0	0	1	0	1	20.9
chr1	172628529	T	TC	frameshift_variant	FASLG	ENST00000367721.2:c.188_189insC	ENSP00000356694.2:p.Pro64AlafsTer76					1	0	0	0	2	0	0	0	0	0	2	0	0	0	2	23.3
chr5	176700748	A	AC	frameshift_variant	NSD1	ENST00000439151.2:c.5585_5586insC	ENSP00000395929.2:p.Lys1862AsnfsTer3					0	0	1	0	0	0	0	0	1	0	0	0	0	0	1	35
chr5	176721267	G	A	missense_variant	NSD1	ENST00000439151.2:c.6898G>A	ENSP00000395929.2:p.Ala2300Thr	rs745572501&COSM313373&COSM313374			A:1.647e-05	0	0	1	0	0	0	0	0	1	0	0	0	0	0	1	23.5
chr5	176759170	C	T	missense_variant	LMAN2	ENST00000303127.7:c.988G>A	ENSP00000303366.7:p.Ala330Thr	rs150674852&COSM1066337	T:0.0032	T:0.009	T:5.365e-03&G:1.648e-05	0	0	1	0	1	0	1	0	0	0	0	0	1	0	2	23.1
chr5	176793784	G	A	missense_variant	RGS14	ENST00000408923.3:c.322G>A	ENSP00000386229.3:p.Ala108Thr					0	0	0	0	1	0	0	0	0	0	0	0	1	0	1	25
chr5	176813253	T	TG	frameshift_variant	SLC34A1	ENST00000324417.5:c.293dupG	ENSP00000321424.4:p.Ala99ArgfsTer37	rs770369911		G:0.0254		0	0	4	0	2	0	2	0	2	0	1	0	1	0	6	18.79
chr5	176823815	G	A	missense_variant	SLC34A1	ENST00000324417.5:c.1256G>A	ENSP00000321424.4:p.Ser419Asn	rs780548761			A:8.236e-06	0	0	0	0	1	0	0	0	0	0	1	0	0	0	1	24.9
chr5	176825220	A	G	missense_variant	SLC34A1	ENST00000324417.5:c.1853A>G	ENSP00000321424.4:p.Glu618Gly					0	0	1	0	0	0	1	0	0	0	0	0	0	0	1	22.3
chr5	176885316	C	T	missense_variant	DBN1	ENST00000292385.5:c.1525G>A	ENSP00000292385.5:p.Ala509Thr					0	0	1	0	0	0	1	0	0	0	0	0	0	0	1	17.7
chr5	176886140	G	A	missense_variant	DBN1	ENST00000292385.5:c.1091C>T	ENSP00000292385.5:p.Ser364Leu	rs375373491		A:0.0003	A:1.565e-04	0	0	1	0	0	0	1	0	0	0	0	0	0	0	1	10.29
chr5	176887694	C	T	missense_variant	DBN1	ENST00000292385.5:c.788G>A	ENSP00000292385.5:p.Arg263Gln	rs776167710			T:8.237e-05	0	0	0	0	1	0	0	0	0	0	0	0	1	0	1	23
chr5	176893942	C	T	missense_variant	DBN1	ENST00000292385.5:c.683G>A	ENSP00000292385.5:p.Arg228Gln	rs146597348&COSM220979	T:0.0028	T:0.0121	T:8.023e-03	0	0	1	0	0	0	0	0	1	0	0	0	0	0	1	29.5
chr5	176931288	T	C	missense_variant	DOK3	ENST00000357198.4:c.1187A>G	ENSP00000349727.4:p.His396Arg					0	0	0	0	1	0	0	0	0	0	1	0	0	0	1	18.51
chr5	176931562	C	T	missense_variant	DOK3	ENST00000357198.4:c.913G>A	ENSP00000349727.4:p.Gly305Arg	rs61758441		T:0.0001	T:1.085e-04	0	0	1	0	0	0	0	0	1	0	0	0	0	0	1	12.61
chr5	177031361	G	C	missense_variant	B4GALT7	ENST00000029410.5:c.232G>C	ENSP00000029410.5:p.Glu78Gln					0	0	0	0	1	0	0	0	0	0	0	0	1	0	1	11.17
chr5	177036601	C	T	missense_variant	B4GALT7	ENST00000029410.5:c.889C>T	ENSP00000029410.5:p.Arg297Cys	rs749289544			A:2.471e-05&T:2.471e-05	0	0	1	0	0	0	1	0	0	0	0	0	0	0	1	34
chr2	191929596	C	T	missense_variant	STAT4	ENST00000392320.2:c.719G>A	ENSP00000376134.2:p.Arg240Gln	rs61756200&COSM3736230	T:0.0004	T:0.0027	T:1.433e-03	0	0	0	0	1	0	0	0	0	0	0	0	1	0	1	24.4
chr1	197237571	T	C	missense_variant	CRB1	ENST00000367400.3:c.29T>C	ENSP00000356370.3:p.Leu10Pro	rs201609001	C:0.0002	C:0.0002	C:4.695e-04	0	0	1	0	0	0	1	0	0	0	0	0	0	0	1	25.5
chr1	197403836	G	A	missense_variant&splice_region_variant	CRB1	ENST00000367400.3:c.2843G>A	ENSP00000356370.3:p.Cys948Tyr	rs62645748&RISN_CRB1:c.2843G>A		A:0.0003&A:0.0003	A:2.060e-04&A:2.060e-04	1	0	0	0	1	0	0	0	0	0	1	0	0	0	1	24.5
chr2	198265527	C	G	missense_variant	SF3B1	ENST00000335508.6:c.2630G>C	ENSP00000335321.5:p.Gly877Ala					0	0	2	0	1	0	2	0	0	0	0	0	1	0	3	12.38
chr2	198327414	T	C	missense_variant	COQ10B	ENST00000263960.2:c.406T>C	ENSP00000263960.2:p.Tyr136His					0	0	1	0	0	0	0	0	1	0	0	0	0	0	1	29.3
chr2	198480675	G	A	missense_variant	RFTN2	ENST00000295049.4:c.1079C>T	ENSP00000295049.3:p.Pro360Leu	rs148997802	A:0.0002	A:0.0008	A:4.005e-04	0	0	0	0	1	0	0	0	0	0	0	0	1	0	1	33
chr2	198495767	A	G	missense_variant	RFTN2	ENST00000295049.4:c.896T>C	ENSP00000295049.3:p.Ile299Thr	rs147133320	G:0.0006	G:0.0034	G:1.969e-03	1	0	0	0	1	0	0	0	0	0	0	0	1	0	1	18.3
chr2	198570727	G	A	missense_variant	MARS2	ENST00000282276.6:c.598G>A	ENSP00000282276.6:p.Gly200Arg	rs761092076			A:8.236e-06	0	0	0	0	1	0	0	0	0	0	1	0	0	0	1	26.3
chr2	198607802	G	T	missense_variant	BOLL	ENST00000321801.7:c.847C>A	ENSP00000314792.7:p.Gln283Lys					0	0	1	0	0	0	1	0	0	0	0	0	0	0	1	28.4
chr2	198949074	C	T	missense_variant	PLCL1	ENST00000428675.1:c.833C>T	ENSP00000402861.1:p.Ala278Val	rs61752178&COSM1404340&COSM1404339	T:0.0004	T:0.0031	T:1.969e-03	1	0	0	0	1	0	0	0	0	0	0	0	1	0	1	15.78
chr2	198949671	A	T	missense_variant	PLCL1	ENST00000428675.1:c.1430A>T	ENSP00000402861.1:p.Lys477Ile	rs201977873		T:0.0001	T:7.413e-05	0	0	1	0	0	0	0	0	1	0	0	0	0	0	1	25.1
chr1	200017764	A	G	missense_variant	NR5A2	ENST00000367362.3:c.928A>G	ENSP00000356331.3:p.Lys310Glu					0	0	0	0	1	0	0	0	0	0	1	0	0	0	1	18.93
chr1	200017864	G	A	missense_variant	NR5A2	ENST00000367362.3:c.1028G>A	ENSP00000356331.3:p.Gly343Glu	rs756542971&COSM361433			A:8.236e-06	0	0	0	0	1	0	0	0	0	0	1	0	0	0	1	23.8
chr1	200080445	A	G	missense_variant	NR5A2	ENST00000367362.3:c.1226A>G	ENSP00000356331.3:p.Gln409Arg	rs777379743			G:2.471e-05	0	0	0	0	1	0	0	0	0	0	0	0	1	0	1	22.3
chr1	200617625	C	T	missense_variant	DDX59	ENST00000331314.6:c.1538G>A	ENSP00000330460.6:p.Ser513Asn	rs142176836&COSM390004&COSM390003	T:0.0006	T:0.0005	T:2.257e-03	0	0	0	0	1	0	0	0	0	0	0	0	1	0	1	12.88
chr1	200619614	C	T	missense_variant	DDX59	ENST00000331314.6:c.1253G>A	ENSP00000330460.6:p.Arg418His	rs78882239	T:0.0006	T:0.0031	T:1.688e-03&G:8.236e-06	0	0	1	0	0	0	0	0	1	0	0	0	0	0	1	35
chr1	200818980	C	G	missense_variant	CAMSAP2	ENST00000358823.2:c.3083C>G	ENSP00000351684.2:p.Pro1028Arg	rs6674599	G:0.0050	G:0.01	G:8.039e-03	0	0	0	0	2	0	0	0	0	0	1	0	1	0	2	23.2
chr1	200819229	A	G	missense_variant	CAMSAP2	ENST00000358823.2:c.3332A>G	ENSP00000351684.2:p.Asn1111Ser	rs150711965	G:0.0006	G:0.0012	G:8.978e-04	0	0	1	0	0	0	0	0	1	0	0	0	0	0	1	10.04
chr1	200867572	T	A	missense_variant	C1orf106	ENST00000413687.2:c.44T>A	ENSP00000392105.2:p.Ile15Asn	rs41269923&COSM3750742	A:0.0044	A:0.0115	A:7.421e-03&C:1.647e-05	0	0	1	0	0	2	0	0	1	0	0	2	0	0	3	33
chr1	200882687	G	A	missense_variant	C1orf106	ENST00000413687.2:c.1667G>A	ENSP00000392105.2:p.Arg556Gln	rs143834031		A:0.0016	A:7.660e-04	0	0	0	0	1	0	0	0	0	0	1	0	0	0	1	23.1
chr1	200967583	T	C	missense_variant	KIF21B	ENST00000422435.2:c.2006A>G	ENSP00000411831.2:p.Glu669Gly					0	0	0	0	1	0	0	0	0	0	1	0	0	0	1	31
chr1	200978027	G	A	missense_variant	KIF21B	ENST00000422435.2:c.317C>T	ENSP00000411831.2:p.Ser106Leu	rs140589352	A:0.0084	A:0.0224	A:0.015	0	0	2	0	1	0	1	0	1	0	0	0	1	0	3	14.92
chr1	201046058	C	T	missense_variant	CACNA1S	ENST00000362061.3:c.1817G>A	ENSP00000355192.3:p.Ser606Asn	rs142356235	T:0.0048	T:0.0115	T:8.764e-03	0	0	4	0	3	0	4	0	0	0	2	0	1	0	7	26.8
chr1	201046184	A	G	missense_variant	CACNA1S	ENST00000362061.3:c.1691T>C	ENSP00000355192.3:p.Leu564Pro					2	0	15	0	14	0	9	0	6	0	8	0	6	0	29	28.8
chr1	201047034	C	T	missense_variant	CACNA1S	ENST00000362061.3:c.1592G>A	ENSP00000355192.3:p.Arg531His	rs748711395&COSM902084			T:9.884e-05	0	0	0	0	2	0	0	0	0	0	1	0	1	0	2	35
chr1	201054144	T	A	missense_variant	CACNA1S	ENST00000362061.3:c.1166A>T	ENSP00000355192.3:p.Asp389Val	rs148770452		A:0.0003	A:2.059e-04	1	0	0	0	1	0	0	0	0	0	1	0	0	0	1	24
chr1	201058513	C	T	missense_variant	CACNA1S	ENST00000362061.3:c.773G>A	ENSP00000355192.3:p.Gly258Asp	rs35534614	T:0.0038	T:0.011	A:2.800e-04&T:7.388e-03	0	0	1	0	1	0	0	0	1	0	1	0	0	0	2	23.2
chr1	201061111	G	A	missense_variant	CACNA1S	ENST00000362061.3:c.530C>T	ENSP00000355192.3:p.Ser177Leu	rs141204958	A:0.0004	A:0.0008	A:4.448e-04	0	0	1	0	0	0	0	0	1	0	0	0	0	0	1	34
chr1	206772388	T	C	missense_variant	EIF2D	ENST00000271764.2:c.1261A>G	ENSP00000271764.2:p.Lys421Glu	rs116454317	C:0.0004	C:0.0024	C:1.796e-03	0	0	1	0	1	0	0	0	1	0	0	0	1	0	2	21.7
chr1	206945738	C	T	missense_variant	IL10	ENST00000423557.1:c.43G>A	ENSP00000412237.1:p.Gly15Arg	rs145922845	T:0.0002	T:0.0029	T:1.886e-03	0	0	1	0	0	0	1	0	0	0	0	0	0	0	1	10.96
chr1	207073701	C	T	missense_variant&splice_region_variant	IL24	ENST00000391929.3:c.305C>T	ENSP00000375795.3:p.Ser102Leu	rs142816743	T:0.0012	T:0.0021	T:1.705e-03	0	0	1	0	0	0	0	0	1	0	0	0	0	0	1	24
chr1	207074893	G	A	missense_variant	IL24	ENST00000391929.3:c.361G>A	ENSP00000375795.3:p.Val121Ile	rs747796116			A:8.236e-06	0	0	0	0	1	0	0	0	0	0	1	0	0	0	1	17.44
chr1	207110449	C	T	missense_variant	PIGR	ENST00000356495.4:c.1036G>A	ENSP00000348888.4:p.Val346Ile	rs12748810	T:0.0028	T:0.0056	T:4.893e-03	0	0	0	0	1	0	0	0	0	0	0	0	1	0	1	22.5
chr1	207133093	T	C	missense_variant	FCAMR	ENST00000324852.4:c.1504A>G	ENSP00000316491.4:p.Thr502Ala	rs151021758&COSM3750829&COSM3750828	C:0.0048	C:0.0119	C:9.005e-03	1	0	3	0	1	0	1	0	2	0	1	0	0	0	4	10.52
chr1	207133833	G	T	missense_variant	FCAMR	ENST00000324852.4:c.1388C>A	ENSP00000316491.4:p.Ala463Glu	rs750242459				0	0	0	0	1	0	0	0	0	0	0	0	1	0	1	21.9
chr1	207135828	G	A	missense_variant	FCAMR	ENST00000324852.4:c.382C>T	ENSP00000316491.4:p.His128Tyr	rs147389157	A:0.0018	A:0.0091	A:4.317e-03	0	0	1	0	0	0	0	0	1	0	0	0	0	0	1	19.94
chr1	207135887	G	A	missense_variant	FCAMR	ENST00000324852.4:c.323C>T	ENSP00000316491.4:p.Ser108Leu	rs375632066	A:0.0002	A:0	A:2.495e-05	0	0	1	0	0	0	1	0	0	0	0	0	0	0	1	17.42
chr2	218954697	C	T	3_prime_UTR_variant	RUFY4	ENST00000374155.3:c.*137C>T		rs200265451	T:0.0004	T:0.0007	T:4.388e-04	0	0	0	0	1	0	0	0	0	0	0	0	1	0	1	14.4
chr2	219000230	C	T	missense_variant	CXCR2	ENST00000318507.2:c.706C>T	ENSP00000319635.2:p.Arg236Cys	rs10201766	T:0.0004	T:0.0016	A:8.236e-06&T:1.211e-03	0	0	1	0	0	0	0	0	1	0	0	0	0	0	1	15.64
chr2	219000267	G	A	missense_variant	CXCR2	ENST00000318507.2:c.743G>A	ENSP00000319635.2:p.Arg248Gln	rs61733609	A:0.0004	A:0.0019	A:1.153e-03	0	0	1	0	0	0	1	0	0	0	0	0	0	0	1	27.5
chr2	219127889	C	T	missense_variant	GPBAR1	ENST00000522678.1:c.442C>T	ENSP00000430886.1:p.His148Tyr	rs201881617		T:0.0005	T:1.652e-04	0	0	1	0	0	0	1	0	0	0	0	0	0	0	1	23.3
chr2	219144799	C	T	missense_variant	TMBIM1	ENST00000444881.1:c.253G>A	ENSP00000409738.1:p.Gly85Arg	rs748185606			T:1.647e-05&G:8.236e-06	0	0	1	0	0	0	0	0	1	0	0	0	0	0	1	18.85
chr2	219146663	C	T	missense_variant&splice_region_variant	TMBIM1	ENST00000444881.1:c.202G>A	ENSP00000409738.1:p.Gly68Ser	rs143066899	T:0.0036	T:0.0036	T:2.914e-03	0	0	0	0	1	0	0	0	0	0	1	0	0	0	1	21.4
chr2	219146782	T	A	missense_variant	TMBIM1	ENST00000444881.1:c.83A>T	ENSP00000409738.1:p.Gln28Leu	rs777446555			A:1.652e-05	0	0	0	0	1	0	0	0	0	0	0	0	1	0	1	24.9
chr2	219227599	G	A	missense_variant	C2orf62	ENST00000289388.3:c.604G>A	ENSP00000289388.3:p.Glu202Lys	rs138318485	A:0.0006	A:0.0028	A:1.367e-03	0	0	1	0	0	0	1	0	0	0	0	0	0	0	1	24.6
chr2	219249024	T	C	missense_variant	SLC11A1	ENST00000233202.6:c.209T>C	ENSP00000233202.6:p.Ile70Thr	rs142874131	C:0.0004	C:0	C:1.483e-04	0	0	1	0	0	0	1	0	0	0	0	0	0	0	1	26.8
chr2	219254723	C	T	missense_variant	SLC11A1	ENST00000233202.6:c.926C>T	ENSP00000233202.6:p.Ala309Val	rs777180010			T:2.471e-05	0	0	0	0	1	0	0	0	0	0	1	0	0	0	1	27.2
chr2	219256102	G	A	missense_variant	SLC11A1	ENST00000233202.6:c.1048G>A	ENSP00000233202.6:p.Val350Met	rs141861983	A:0.0010	A:0.0027	A:1.994e-03	0	0	1	0	1	0	1	0	0	0	0	0	1	0	2	24.1
chr2	219258856	T	C	missense_variant	SLC11A1	ENST00000233202.6:c.1328T>C	ENSP00000233202.6:p.Val443Ala	rs17215556	C:0.0070	C:0.0105	C:8.442e-03	0	0	1	0	2	0	1	0	0	0	0	0	2	0	3	24.4
chr2	219266399	GC	G	frameshift_variant	CTDSP1	ENST00000273062.2:c.184delC	ENSP00000273062.2:p.Leu62CysfsTer48					0	0	0	0	0	2	0	0	0	0	0	0	0	2	2	32
chr2	219292759	T	C	missense_variant	VIL1	ENST00000248444.5:c.419T>C	ENSP00000248444.5:p.Leu140Pro	rs769850990			C:3.295e-05	0	0	1	0	0	0	1	0	0	0	0	0	0	0	1	27.3
chr2	219294045	G	A	missense_variant	VIL1	ENST00000248444.5:c.605G>A	ENSP00000248444.5:p.Arg202Gln	rs143650132	T:0.0002	A:0.0003	A:4.942e-05&T:8.236e-06	0	0	1	0	0	0	1	0	0	0	0	0	0	0	1	34
chr2	219319666	C	T	missense_variant	USP37	ENST00000258399.3:c.2927G>A	ENSP00000258399.3:p.Arg976His	rs61752208&COSM1326420	T:0.0032	T:0.0067	T:5.329e-03	0	0	1	0	2	0	0	0	1	0	0	0	2	0	3	21.9
chr2	219341618	C	G	missense_variant	USP37	ENST00000258399.3:c.1988G>C	ENSP00000258399.3:p.Ser663Thr	rs61752209	G:0.0036	G:0.0217	G:0.014	0	0	2	0	0	0	0	0	2	0	0	0	0	0	2	17.31
chr2	219414560	C	G	missense_variant	USP37	ENST00000258399.3:c.401G>C	ENSP00000258399.3:p.Ser134Thr	rs150600881	G:0.0038	G:0.0043	G:4.341e-03	0	0	0	0	1	0	0	0	0	0	0	0	1	0	1	13.27
chr2	230875545	G	A	missense_variant	FBXO36	ENST00000283946.3:c.512G>A	ENSP00000283946.3:p.Arg171Gln	rs747143681			A:1.647e-05	0	0	0	0	1	0	0	0	0	0	0	0	1	0	1	19.58
chr2	231042873	C	T	missense_variant&splice_region_variant	SP110	ENST00000258381.6:c.1447G>A	ENSP00000258381.6:p.Gly483Arg	rs149485401	T:0.0050	T:0.0093	T:7.463e-03	0	0	2	0	1	0	1	0	1	0	0	0	1	0	3	28.6
chr2	231150484	G	A	missense_variant	SP140	ENST00000392045.3:c.1582G>A	ENSP00000375899.3:p.Gly528Ser	rs776385432			A:1.738e-04	0	0	0	0	1	0	0	0	0	0	1	0	0	0	1	20.5
chr2	233785078	C	G	missense_variant	NGEF	ENST00000264051.3:c.744G>C	ENSP00000264051.3:p.Arg248Ser	rs139590629	G:0.0002	G:0.0009	G:3.377e-04	0	0	1	0	0	0	1	0	0	0	0	0	0	0	1	14.8
chr2	233990575	G	A	missense_variant	INPP5D	ENST00000359570.5:c.470G>A	ENSP00000352575.5:p.Arg157Gln	rs200834931	A:0.0016	A:0.0032	A:1.588e-03	1	0	0	0	1	0	0	0	0	0	0	0	1	0	1	17.75
chr2	234079736	A	G	missense_variant	INPP5D	ENST00000359570.5:c.1891A>G	ENSP00000352575.5:p.Thr631Ala	rs757318469			G:8.274e-06	0	0	0	0	1	0	0	0	0	0	1	0	0	0	1	26.6
chr2	234368933	G	A	missense_variant	DGKD	ENST00000264057.2:c.2923G>A	ENSP00000264057.2:p.Glu975Lys					0	0	1	0	0	0	0	0	1	0	0	0	0	0	1	24.1
chr2	234474175	T	G	missense_variant	USP40	ENST00000450966.1:c.62A>C	ENSP00000415434.1:p.Glu21Ala					0	0	1	0	0	0	0	0	1	0	0	0	0	0	1	23.6
chr2	241439525	G	A	missense_variant	ANKMY1	ENST00000391987.1:c.2389C>T	ENSP00000375847.1:p.Arg797Cys	rs149558313	A:0.0008	A:0.0036	A:2.665e-03	0	0	0	0	1	0	0	0	0	0	1	0	0	0	1	25.9
chr2	241452326	C	T	missense_variant	ANKMY1	ENST00000391987.1:c.1771G>A	ENSP00000375847.1:p.Ala591Thr	rs777607206&COSM1018712&COSM1591996			A:1.647e-05&T:4.118e-05	0	0	1	0	0	0	1	0	0	0	0	0	0	0	1	24.1
chr2	241459829	T	C	missense_variant	ANKMY1	ENST00000391987.1:c.1687A>G	ENSP00000375847.1:p.Arg563Gly					0	0	0	0	1	0	0	0	0	0	0	0	1	0	1	18.75
chr2	241494368	T	C	5_prime_UTR_variant	ANKMY1	ENST00000391987.1:c.-17A>G		rs749920571			C:5.765e-05	0	0	1	0	0	0	0	0	1	0	0	0	0	0	1	13.79
chr2	241512581	G	A	missense_variant	RNPEPL1	ENST00000270357.4:c.31G>A	ENSP00000270357.3:p.Glu11Lys	rs112339259	A:0.0038	A:0.0119	A:8.989e-03	0	0	1	0	2	0	0	0	1	0	1	0	1	0	3	10.64
chr2	241513199	G	A	missense_variant	RNPEPL1	ENST00000270357.4:c.136G>A	ENSP00000270357.3:p.Val46Met	rs77689801			A:2.278e-05	0	0	0	0	1	0	0	0	0	0	0	0	1	0	1	24.7
chr2	241526428	C	G	missense_variant	CAPN10	ENST00000391984.2:c.100C>G	ENSP00000375844.2:p.Leu34Val	rs138005500&COSM3695382&COSM3695384&COSM3695383&COSM3695381	G:0.0036	G:0.0057	G:2.927e-03	1	0	1	0	1	0	0	0	1	0	1	0	0	0	2	18.84
chr2	241533354	C	CG	frameshift_variant	CAPN10	ENST00000391984.2:c.720_721insG	ENSP00000375844.2:p.Ile241AspfsTer39					0	0	0	0	1	0	0	0	0	0	0	0	1	0	1	32
chr2	241533433	C	T	missense_variant	CAPN10	ENST00000391984.2:c.799C>T	ENSP00000375844.2:p.Arg267Trp	rs775291536			T:1.648e-05	0	0	1	0	0	0	0	0	1	0	0	0	0	0	1	35
chr2	241535749	G	A	missense_variant	CAPN10	ENST00000391984.2:c.1292G>A	ENSP00000375844.2:p.Arg431Gln	rs201807668			A:3.228e-04	0	0	0	0	1	0	0	0	0	0	1	0	0	0	1	25
chr2	241535877	C	A	missense_variant	CAPN10	ENST00000391984.2:c.1420C>A	ENSP00000375844.2:p.Leu474Met	rs114535069	A:0.0046	A:0.0001	A:1.191e-03	0	0	0	0	1	0	0	0	0	0	0	0	1	0	1	23.3
chr2	241536126	AC	A	frameshift_variant	CAPN10	ENST00000391984.2:c.1515delC	ENSP00000375844.2:p.Ala507GlnfsTer95					0	0	0	0	0	2	0	0	0	0	0	2	0	0	2	10.34
chr2	241536279	C	T	missense_variant	CAPN10	ENST00000391984.2:c.1663C>T	ENSP00000375844.2:p.Arg555Cys	rs201157354	T:0.0004	T:0.0038	T:3.133e-03	0	0	0	0	1	0	0	0	0	0	0	0	1	0	1	33
chr2	241570196	A	G	missense_variant	GPR35	ENST00000438013.2:c.920A>G	ENSP00000415890.2:p.Tyr307Cys					0	0	0	0	1	0	0	0	0	0	0	0	1	0	1	26.1
chr2	241621747	C	T	missense_variant	AQP12B	ENST00000407834.3:c.508G>A	ENSP00000384894.3:p.Ala170Thr	rs201329918&COSM4133672			T:0.031	0	0	3	0	0	0	3	0	0	0	0	0	0	0	3	13.37
chr2	241621869	G	A	missense_variant	AQP12B	ENST00000407834.3:c.386C>T	ENSP00000384894.3:p.Thr129Met	rs74882485&COSM442620			A:0.213&C:8.275e-06	3	0	3	0	2	4	3	0	0	0	1	2	1	2	9	16.31
chr2	241661934	G	A	missense_variant	KIF1A	ENST00000498729.2:c.4604C>T	ENSP00000438388.1:p.Ala1535Val	rs141441058	A:0.0008	A:0.0052	A:1.504e-03	0	0	0	0	1	0	0	0	0	0	1	0	0	0	1	16.56
chr2	241679745	C	T	missense_variant	KIF1A	ENST00000498729.2:c.3786G>A	ENSP00000438388.1:p.Met1262Ile					0	0	1	0	0	0	0	0	1	0	0	0	0	0	1	22.9
chr2	241680767	G	A	missense_variant	KIF1A	ENST00000498729.2:c.3668C>T	ENSP00000438388.1:p.Thr1223Met	rs374873057		A:0.0001	A:1.326e-04	0	0	1	0	0	0	0	0	1	0	0	0	0	0	1	23.8
chr2	241696868	TCCTC	T	frameshift_variant	KIF1A	ENST00000498729.2:c.2722_2725delGAGG	ENSP00000438388.1:p.Glu908ArgfsTer42					0	0	1	0	6	0	0	0	1	0	0	0	6	0	7	27.1
chr2	241727494	T	G	missense_variant	KIF1A	ENST00000498729.2:c.337A>C	ENSP00000438388.1:p.Lys113Gln					0	0	1	0	0	0	0	0	1	0	0	0	0	0	1	18.14
chr2	241808317	A	AC	frameshift_variant	AGXT	ENST00000307503.3:c.35_36insC	ENSP00000302620.3:p.Lys12AsnfsTer156					1	0	0	0	1	0	0	0	0	0	1	0	0	0	1	22.6
chr2	241826548	C	T	missense_variant	C2orf54	ENST00000388934.4:c.1283G>A	ENSP00000373586.4:p.Arg428Gln	rs373154669&COSM3782166&COSM3782167		T:0.0002	T:3.309e-05	0	0	1	0	0	0	1	0	0	0	0	0	0	0	1	30
chr2	241834996	C	T	missense_variant	C2orf54	ENST00000388934.4:c.419G>A	ENSP00000373586.4:p.Arg140His	rs200882977	T:0.0002	T:0.0033	T:1.948e-03	1	0	0	0	2	0	0	0	0	0	2	0	0	0	2	21.5

## Sheet: Table S7
Table S7. Deleterious variants in genes associated with the innate immune system according to Reactome. CHROM: chromosome in hg19 assembly; POS: position in hg19 assembly; REF: reference base; ALT: alternative base; Consequence: consequence of variant; SYMBOL: gene symbol; HGVSc: HGV notation for coding DNA (Ensembl transcript collection); HGVSp: HGV notation for protein (Ensembl protein collecti…
CHROM	POS	REF	ALT	Consequence.x	SYMBOL	HGVSc	HGVSp	Existing_variation	GMAF	EA_MAF	ExAC_MAF	HC.het	HC.hom	adult_IBD.het	adult_IBD.hom	pediatric_IBD.het	pediatric_IBD.hom	adult_UC.het	adultc_UC.hom	adult_CD.het	adult_CD.hom	pediatric_UC.het	pediatric_UC.hom	pediatric_CD.het	pediatric_CD.hom	sum	PHRED
chr20	68396	C	T	missense_variant	DEFB125	ENST00000382410.2:c.46C>T	ENSP00000371847.2:p.Arg16Trp	rs138777928	T:0.0006	T:0.0016	T:1.911e-03	0	0	0	0	1	0	0	0	0	0	1	0	0	0	1	21.5
chr20	168558	A	G	missense_variant	DEFB128	ENST00000334391.4:c.251T>C	ENSP00000335382.4:p.Ile84Thr	rs74181522	G:0.0040	G:0.0135	G:9.184e-03	1	0	0	0	2	0	0	0	0	0	2	0	0	0	2	10.6
chr20	210048	T	C	missense_variant	DEFB129	ENST00000246105.4:c.188T>C	ENSP00000246105.4:p.Ile63Thr	rs142429237	C:0.0010	C:0.0035	C:2.034e-03	0	0	0	0	1	0	0	0	0	0	0	0	1	0	1	22.7
chr11	247329	C	T	missense_variant	PSMD13	ENST00000431206.2:c.455C>T	ENSP00000396937.2:p.Ser152Leu	rs28927679	T:0.0044	T:0.0084	T:7.643e-03	0	0	1	0	1	0	0	0	1	0	1	0	0	0	2	24
chr11	248826	G	A	missense_variant	PSMD13	ENST00000431206.2:c.625G>A	ENSP00000396937.2:p.Gly209Ser	rs151305149		A:0.0003	A:1.483e-04	0	0	1	0	0	0	1	0	0	0	0	0	0	0	1	28.2
chr11	249027	C	G	missense_variant	PSMD13	ENST00000431206.2:c.750C>G	ENSP00000396937.2:p.Phe250Leu	rs201506453			G:3.295e-05	0	0	1	0	0	0	0	0	1	0	0	0	0	0	1	25.3
chr20	368761	G	A	missense_variant	TRIB3	ENST00000217233.3:c.107G>A	ENSP00000217233.3:p.Arg36Gln	rs139296889&COSM1026630	A:0.0008	A:0.0007	A:1.565e-03	0	0	2	0	0	0	1	0	1	0	0	0	0	0	2	19
chr20	371958	G	A	missense_variant	TRIB3	ENST00000217233.3:c.319G>A	ENSP00000217233.3:p.Val107Met	rs138380491	A:0.0008	A:0.0037	A:2.357e-03	0	0	1	0	0	0	1	0	0	0	0	0	0	0	1	23.4
chr20	372076	G	A	missense_variant	TRIB3	ENST00000217233.3:c.437G>A	ENSP00000217233.3:p.Ser146Asn	rs41281850	A:0.0026	A:0.0101	A:4.711e-03	0	0	2	0	0	0	1	0	1	0	0	0	0	0	2	26.8
chr20	372084	C	T	stop_gained	TRIB3	ENST00000217233.3:c.445C>T	ENSP00000217233.3:p.Arg149Ter	rs752911865			T:8.237e-06&G:7.414e-05	0	0	1	0	0	0	0	0	1	0	0	0	0	0	1	40
chr20	372097	G	A	missense_variant	TRIB3	ENST00000217233.3:c.458G>A	ENSP00000217233.3:p.Arg153His	rs35051116&COSM3766622	A:0.0080	A:0.0143	A:0.016	0	0	0	0	1	0	0	0	0	0	0	0	1	0	1	22.7
chr20	376879	G	T	missense_variant	TRIB3	ENST00000217233.3:c.622G>T	ENSP00000217233.3:p.Val208Leu					0	0	0	0	1	0	0	0	0	0	0	0	1	0	1	20.6
chr11	406047	G	C	missense_variant	SIGIRR	ENST00000431843.2:c.1082C>G	ENSP00000403104.2:p.Pro361Arg					1	0	1	0	2	0	1	0	0	0	1	0	1	0	3	21.3
chr11	406059	C	G	missense_variant&splice_region_variant	SIGIRR	ENST00000431843.2:c.1070G>C	ENSP00000403104.2:p.Gly357Ala	rs557414638	G:0.0002		G:8.453e-06	1	0	0	0	1	0	0	0	0	0	1	0	0	0	1	23.3
chr11	406436	T	C	missense_variant	SIGIRR	ENST00000431843.2:c.982A>G	ENSP00000403104.2:p.Lys328Glu					0	0	0	0	1	0	0	0	0	0	1	0	0	0	1	23
chr19	501791	C	T	missense_variant	MADCAM1	ENST00000215637.3:c.790C>T	ENSP00000215637.2:p.Pro264Ser	rs201080795			T:4.401e-05	4	2	5	0	18	2	2	0	3	0	9	0	9	2	25	16.2
chr11	613087	C	G	missense_variant	IRF7	ENST00000397566.1:c.1307G>C	ENSP00000380697.1:p.Arg436Pro	rs149039709	G:0.0002	G:0.0005	T:1.648e-05&G:2.060e-04	0	0	1	0	0	0	1	0	0	0	0	0	0	0	1	11.64
chr19	643250	G	A	missense_variant	FGF22	ENST00000215530.5:c.230G>A	ENSP00000215530.4:p.Arg77His	rs138373700	A:0.0012	A:0.0026	A:1.929e-03	0	0	1	0	0	0	0	0	1	0	0	0	0	0	1	23.5
chr19	643579	A	G	missense_variant	FGF22	ENST00000215530.5:c.488A>G	ENSP00000215530.4:p.His163Arg					0	0	0	0	1	0	0	0	0	0	1	0	0	0	1	24.3
chr18	724470	T	C	missense_variant	YES1	ENST00000584307.1:c.1586A>G	ENSP00000462468.1:p.Tyr529Cys	rs777706059			C:8.236e-06	0	0	1	0	0	0	1	0	0	0	0	0	0	0	1	24.9
chr18	751739	T	G	missense_variant	YES1	ENST00000584307.1:c.337A>C	ENSP00000462468.1:p.Lys113Gln	rs117449313	G:0.0018	G:0.008	G:5.444e-03	0	0	0	0	2	0	0	0	0	0	2	0	0	0	2	22.1
chr11	985542	G	A	missense_variant	AP2A2	ENST00000448903.2:c.922G>A	ENSP00000413234.2:p.Val308Met					0	0	1	0	0	0	1	0	0	0	0	0	0	0	1	26.3
chr11	994235	C	T	missense_variant	AP2A2	ENST00000448903.2:c.1946C>T	ENSP00000413234.2:p.Thr649Ile	rs373979756		T:0.0001	T:2.479e-05	0	0	0	0	1	0	0	0	0	0	0	0	1	0	1	13.73
chr17	1372839	C	T	missense_variant	MYO1C	ENST00000359786.5:c.2596G>A	ENSP00000352834.5:p.Glu866Lys	rs61753655	T:0.0040	T:0.0076	T:6.754e-03	0	0	1	0	0	0	1	0	0	0	0	0	0	0	1	29.4
chr17	1373519	G	C	missense_variant	MYO1C	ENST00000359786.5:c.2476C>G	ENSP00000352834.5:p.Gln826Glu	rs373290454		A:0	A:1.655e-05	1	0	1	0	6	0	1	0	0	0	6	0	0	0	7	10.36
chr17	1373742	G	T	missense_variant	MYO1C	ENST00000359786.5:c.2353C>A	ENSP00000352834.5:p.Gln785Lys	rs140604493	T:0.0024	T:0.0068	T:1.923e-03	0	0	2	0	0	2	0	0	2	0	0	0	0	2	4	10.31
chr17	1382987	T	A	missense_variant	MYO1C	ENST00000359786.5:c.919A>T	ENSP00000352834.5:p.Ile307Phe	rs779849945			A:2.225e-04	0	0	1	0	0	0	1	0	0	0	0	0	0	0	1	24.8
chr17	1383858	G	C	missense_variant	MYO1C	ENST00000359786.5:c.869C>G	ENSP00000352834.5:p.Ala290Gly	rs201395025	C:0.0008	C:0.0002		0	0	0	0	1	0	0	0	0	0	1	0	0	0	1	26
chr17	1383868	C	T	missense_variant	MYO1C	ENST00000359786.5:c.859G>A	ENSP00000352834.5:p.Val287Ile	rs117696188	T:0.0008	T:0.0044	T:2.133e-03	0	0	1	0	1	0	1	0	0	0	1	0	0	0	2	26.7
chr17	1386183	C	T	missense_variant	MYO1C	ENST00000359786.5:c.518G>A	ENSP00000352834.5:p.Arg173Gln	rs148694544	T:0.0006	T:0.0007	T:1.097e-03	0	0	1	0	1	0	0	0	1	0	0	0	1	0	2	15.02
chr17	1386932	C	T	missense_variant	MYO1C	ENST00000359786.5:c.319G>A	ENSP00000352834.5:p.Val107Ile	rs140549082	T:0.0010	T:0.0048	T:2.374e-03	0	0	1	0	0	2	0	0	1	0	0	0	0	2	3	20.9
chr17	1549777	C	T	missense_variant	RILP	ENST00000301336.6:c.1165G>A	ENSP00000301336.6:p.Glu389Lys	rs750685599			T:4.118e-05	0	0	1	0	1	0	1	0	0	0	0	0	1	0	2	19.45
chr20	1551564	T	C	missense_variant	SIRPB1	ENST00000381605.4:c.971A>G	ENSP00000371018.4:p.Asp324Gly	rs41297640&COSM3758448&COSM3758449	C:0.0066	C:0.0235	C:0.015	1	0	1	0	1	0	1	0	0	0	1	0	0	0	2	13.02
chr20	1559233	C	A	missense_variant	SIRPB1	ENST00000381605.4:c.184G>T	ENSP00000371018.4:p.Val62Leu	rs41275424	A:0.0038	A:0.0167	A:8.849e-03	0	0	3	0	0	0	1	0	2	0	0	0	0	0	3	12.54
chr11	1774804	T	C	missense_variant	CTSD	ENST00000236671.2:c.1168A>G	ENSP00000236671.2:p.Ile390Val					0	0	1	0	0	0	1	0	0	0	0	0	0	0	1	26
chr4	1806131	T	C	missense_variant	FGFR3	ENST00000340107.4:c.1156T>C	ENSP00000339824.4:p.Phe386Leu	rs17881656&COSM724&COSM1539830	C:0.0008	C:0.005	A:8.237e-06&C:3.031e-03	0	0	0	0	1	0	0	0	0	0	0	0	1	0	1	12.67
chr16	2104372	G	A	missense_variant	TSC2	ENST00000219476.3:c.412G>A	ENSP00000219476.3:p.Glu138Lys					0	0	1	0	0	0	0	0	1	0	0	0	0	0	1	23.9
chr16	2256192	C	T	missense_variant	MLST8	ENST00000569417.1:c.106C>T	ENSP00000456405.1:p.Arg36Trp					0	0	0	0	1	0	0	0	0	0	1	0	0	0	1	34
chr11	2415354	G	A	missense_variant	CD81	ENST00000263645.5:c.211G>A	ENSP00000263645.4:p.Val71Ile					0	0	0	0	1	0	0	0	0	0	1	0	0	0	1	24.4
chr4	2749525	C	T	missense_variant	TNIP2	ENST00000315423.7:c.424G>A	ENSP00000321203.7:p.Val142Ile	rs138986059		T:0.0009	T:5.601e-04	0	0	1	0	0	0	0	0	1	0	0	0	0	0	1	13.62
chr4	2757799	CG	C	frameshift_variant	TNIP2	ENST00000315423.7:c.217delC	ENSP00000321203.7:p.Arg73AlafsTer25					1	0	1	0	2	0	0	0	1	0	0	0	2	0	3	32
chr7	2951848	G	C	missense_variant	CARD11	ENST00000396946.4:c.3102C>G	ENSP00000380150.4:p.Phe1034Leu					0	0	0	0	1	0	0	0	0	0	0	0	1	0	1	11.09
chr7	2951925	C	T	missense_variant	CARD11	ENST00000396946.4:c.3025G>A	ENSP00000380150.4:p.Val1009Ile	rs147381531	T:0.0030	T:0.0006	T:7.827e-04	0	0	0	0	1	0	0	0	0	0	1	0	0	0	1	22.5
chr3	3111941	C	T	missense_variant	IL5RA	ENST00000446632.2:c.1231G>A	ENSP00000412209.2:p.Gly411Arg	rs768267736			T:8.236e-06	0	0	1	0	0	0	0	0	1	0	0	0	0	0	1	23.6
chr11	3681483	C	G	missense_variant	ART1	ENST00000250693.1:c.734C>G	ENSP00000250693.1:p.Pro245Arg					0	0	2	0	0	0	1	0	1	0	0	0	0	0	2	26.5
chr11	3700876	C	T	missense_variant	NUP98	ENST00000324932.7:c.4981G>A	ENSP00000316032.7:p.Glu1661Lys	rs34446357	T:0.0108	T:0.0164	T:0.020	0	0	2	0	0	0	1	0	1	0	0	0	0	0	2	29.8
chr11	3704478	C	T	missense_variant	NUP98	ENST00000324932.7:c.4870G>A	ENSP00000316032.7:p.Glu1624Lys	rs150686761	T:0.0002	T:0.0001	T:1.021e-03	0	0	0	0	1	0	0	0	0	0	0	0	1	0	1	19.74
chr11	3723897	C	T	missense_variant	NUP98	ENST00000324932.7:c.3308G>A	ENSP00000316032.7:p.Arg1103His	rs150762999	T:0.0004	T:0.0002	T:1.318e-04&G:3.295e-05	0	0	0	0	1	0	0	0	0	0	1	0	0	0	1	27.8
chr16	3777997	A	AG	frameshift_variant	CREBBP	ENST00000262367.5:c.7050_7051insC	ENSP00000262367.5:p.Ser2351LeufsTer96					0	0	0	0	1	0	0	0	0	0	1	0	0	0	1	35
chr16	3779222	C	CG	frameshift_variant	CREBBP	ENST00000262367.5:c.5825_5826insC	ENSP00000262367.5:p.Pro1943AlafsTer23					0	0	2	0	0	0	1	0	1	0	0	0	0	0	2	33
chr16	3779560	C	T	missense_variant	CREBBP	ENST00000262367.5:c.5488G>A	ENSP00000262367.5:p.Ala1830Thr					0	0	0	0	1	0	0	0	0	0	0	0	1	0	1	25.4
chr16	3786145	A	C	missense_variant	CREBBP	ENST00000262367.5:c.4620T>G	ENSP00000262367.5:p.Phe1540Leu					0	0	0	0	1	0	0	0	0	0	1	0	0	0	1	23.6
chr20	3842983	A	AT	frameshift_variant	MAVS	ENST00000428216.2:c.548_549insT	ENSP00000401980.2:p.Leu184ProfsTer87					0	0	0	0	1	0	0	0	0	0	0	0	1	0	1	25.5
chr11	4076828	C	T	missense_variant	STIM1	ENST00000300737.4:c.458C>T	ENSP00000300737.4:p.Thr153Ile	rs144602692	T:0.0002	T:0.0006	T:1.979e-04	0	0	1	0	0	0	1	0	0	0	0	0	0	0	1	24.4
chr11	4103418	G	A	missense_variant	STIM1	ENST00000300737.4:c.974G>A	ENSP00000300737.4:p.Arg325Gln	rs746960459			A:1.647e-05&T:8.236e-06	0	0	1	0	0	0	0	0	1	0	0	0	0	0	1	33
chr11	4112541	C	T	missense_variant	STIM1	ENST00000300737.4:c.1571C>T	ENSP00000300737.4:p.Ser524Phe	rs141215990	T:0.0008	T:0.0022	T:1.606e-03	1	0	1	0	0	0	1	0	0	0	0	0	0	0	1	27.5
chr16	4165257	C	A	missense_variant	ADCY9	ENST00000294016.3:c.187G>T	ENSP00000294016.3:p.Val63Phe	rs147045155	A:0.0028	A:0.0169	A:0.010	0	0	0	0	4	0	0	0	0	0	1	0	3	0	4	12.09
chr11	4411471	G	A	missense_variant	TRIM21	ENST00000254436.7:c.169C>T	ENSP00000254436.7:p.Arg57Cys	rs200488796	A:0.0002	A:0.002	A:1.189e-03	0	0	1	0	0	0	1	0	0	0	0	0	0	0	1	11.4
chr11	4411527	T	C	missense_variant	TRIM21	ENST00000254436.7:c.113A>G	ENSP00000254436.7:p.Glu38Gly	rs199774486	C:0.0004	C:0.0029	C:2.327e-03	0	0	0	0	1	0	0	0	0	0	1	0	0	0	1	14.39
chr12	4554597	G	A	missense_variant	FGF6	ENST00000228837.2:c.140C>T	ENSP00000228837.2:p.Thr47Met					0	0	1	0	0	0	0	0	1	0	0	0	0	0	1	25.4
chr11	4622276	C	G	missense_variant	TRIM68	ENST00000300747.5:c.888G>C	ENSP00000300747.5:p.Glu296Asp					0	0	1	0	0	0	1	0	0	0	0	0	0	0	1	13.13
chr17	4701677	A	G	missense_variant	PSMB6	ENST00000270586.3:c.680A>G	ENSP00000270586.3:p.Gln227Arg					0	0	1	0	0	0	0	0	1	0	0	0	0	0	1	21.2
chr3	4704816	G	A	missense_variant	ITPR1	ENST00000302640.8:c.1435G>A	ENSP00000306253.8:p.Val479Ile	rs41289628	A:0.0024	A:0.0065	A:4.864e-03	0	0	3	0	2	0	3	0	0	0	1	0	1	0	5	22.2
chr17	4721316	G	A	missense_variant	PLD2	ENST00000263088.6:c.1835G>A	ENSP00000263088.5:p.Arg612His	rs199707726			A:4.942e-05	0	0	1	0	0	0	0	0	1	0	0	0	0	0	1	23.8
chr3	4725165	T	C	missense_variant	ITPR1	ENST00000302640.8:c.3212T>C	ENSP00000306253.8:p.Val1071Ala					0	0	0	0	1	0	0	0	0	0	0	0	1	0	1	24.5
chr16	4727491	C	T	missense_variant	MGRN1	ENST00000262370.7:c.983C>T	ENSP00000262370.6:p.Ala328Val	rs556808615	T:0.0002		T:8.274e-06	0	0	0	0	1	0	0	0	0	0	1	0	0	0	1	31
chr16	4733253	C	T	missense_variant	MGRN1	ENST00000262370.7:c.1511C>T	ENSP00000262370.6:p.Ser504Leu	rs61734739	T:0.0060	T:0.0217	A:8.263e-06&T:0.014	1	0	1	0	0	0	0	0	1	0	0	0	0	0	1	13.44
chr3	4808290	T	G	missense_variant	ITPR1	ENST00000302640.8:c.5576T>G	ENSP00000306253.8:p.Val1859Gly	rs143093165	G:0.0020	G:0.0024	G:2.764e-03	0	0	1	0	0	0	0	0	1	0	0	0	0	0	1	16.44
chr19	4816829	C	T	missense_variant	TICAM1	ENST00000248244.5:c.1561G>A	ENSP00000248244.4:p.Ala521Thr	rs150740529	T:0.0002	T:0.0019	A:1.647e-05&T:1.656e-03	0	0	0	0	1	0	0	0	0	0	0	0	1	0	1	12.8
chr19	4817806	C	T	missense_variant	TICAM1	ENST00000248244.5:c.584G>A	ENSP00000248244.4:p.Arg195Gln	rs779250040			T:9.062e-05	0	0	0	0	1	0	0	0	0	0	0	0	1	0	1	13.71
chr3	4842276	G	A	missense_variant	ITPR1	ENST00000302640.8:c.7054G>A	ENSP00000306253.8:p.Ala2352Thr	rs201144431&COSM282026&COSM1566742&COSM1566743	A:0.0000	A:0.0012	A:8.191e-04	0	0	0	0	1	0	0	0	0	0	0	0	1	0	1	23.5
chr9	5126343	G	A	missense_variant	JAK2	ENST00000381652.3:c.3188G>A	ENSP00000371067.3:p.Arg1063His	rs41316003	A:0.0018	A:0.0056	A:4.325e-03	1	0	1	0	2	0	1	0	0	0	1	0	1	0	3	26.4
chr17	5291126	T	C	missense_variant	NUP88	ENST00000573584.1:c.1742A>G	ENSP00000458954.1:p.Asp581Gly	rs149760662	C:0.0010	C:0.0051	C:2.710e-03	0	0	1	0	0	0	0	0	1	0	0	0	0	0	1	22.5
chr17	5307460	G	A	missense_variant	NUP88	ENST00000573584.1:c.1151C>T	ENSP00000458954.1:p.Pro384Leu	rs745853210			A:3.295e-05	0	0	0	0	1	0	0	0	0	0	0	0	1	0	1	24.4
chr17	5424983	A	G	missense_variant	NLRP1	ENST00000572272.1:c.3644T>C	ENSP00000460475.1:p.Leu1215Ser					1	0	1	0	0	0	0	0	1	0	0	0	0	0	1	23.6
chr17	5442790	C	T	missense_variant	NLRP1	ENST00000572272.1:c.2815G>A	ENSP00000460475.1:p.Val939Met	rs61754791	T:0.0116	T:0.0156	A:1.647e-05&T:0.015	0	0	1	0	0	0	0	0	1	0	0	0	0	0	1	23.8
chr17	5462417	C	A	missense_variant	NLRP1	ENST00000572272.1:c.1599G>T	ENSP00000460475.1:p.Gln533His	rs112191372	A:0.0022	A:0.0077	A:4.266e-03	0	0	0	0	2	0	0	0	0	0	0	0	2	0	2	26.2
chr9	5462876	C	G	missense_variant	CD274	ENST00000381577.3:c.437C>G	ENSP00000370989.3:p.Pro146Arg	rs17718883	G:0.0026	G:0.0051	G:3.673e-03	0	0	0	0	1	0	0	0	0	0	0	0	1	0	1	23
chr11	5626659	G	T	missense_variant	TRIM6	ENST00000380097.3:c.696G>T	ENSP00000369440.3:p.Lys232Asn	rs200396157	T:0.0002	T:0.0002	T:1.730e-04	0	0	1	0	0	0	1	0	0	0	0	0	0	0	1	23.7
chr11	5632121	A	G	missense_variant	TRIM6	ENST00000380097.3:c.1100A>G	ENSP00000369440.3:p.His367Arg	rs150778640	G:0.0028	G:0.0058	G:4.118e-03	0	0	0	0	1	0	0	0	0	0	1	0	0	0	1	11.21
chr10	5693260	A	G	missense_variant	ASB13	ENST00000357700.6:c.298T>C	ENSP00000350331.6:p.Cys100Arg	rs139712171		G:0.0001	G:2.471e-05	0	0	0	0	1	0	0	0	0	0	1	0	0	0	1	26.5
chr11	5730588	C	T	missense_variant	TRIM22	ENST00000379965.3:c.1207C>T	ENSP00000369299.3:p.Pro403Ser	rs375595000		A:0.0001	A:4.130e-05&T:1.652e-05	0	0	0	0	1	0	0	0	0	0	1	0	0	0	1	26.7
chr11	5730705	C	T	missense_variant	TRIM22	ENST00000379965.3:c.1324C>T	ENSP00000369299.3:p.Arg442Cys	rs187416296	T:0.0036	T:0.0073	T:5.362e-03	0	0	0	0	1	0	0	0	0	0	0	0	1	0	1	23.8
chr11	6472638	G	A	missense_variant	TRIM3	ENST00000525074.1:c.1564C>T	ENSP00000433102.1:p.Arg522Cys	rs754559037			A:8.236e-06	0	0	0	0	1	0	0	0	0	0	0	0	1	0	1	33
chr19	6495416	G	A	missense_variant	TUBB4A	ENST00000264071.2:c.1094C>T	ENSP00000264071.1:p.Ala365Val	rs1053267				0	0	0	0	1	0	0	0	0	0	0	0	1	0	1	20.7
chr17	6676442	G	A	missense_variant	XAF1	ENST00000361842.3:c.860G>A	ENSP00000354822.3:p.Arg287Gln	rs147129551	A:0.0008	A:0.0002	A:2.389e-04	0	0	0	0	1	0	0	0	0	0	0	0	1	0	1	12.09
chr12	7177488	C	T	missense_variant	C1S	ENST00000406697.1:c.1600C>T	ENSP00000385035.1:p.Arg534Trp	rs121909582			T:1.400e-04	0	0	1	0	0	0	0	0	1	0	0	0	0	0	1	34
chr19	7810436	T	TC	stop_gained&frameshift_variant	CD209	ENST00000315599.7:c.715_716insG	ENSP00000315477.6:p.Tyr239Ter					0	0	1	0	0	0	0	0	1	0	0	0	0	0	1	22.9
chr19	7810460	T	TC	frameshift_variant	CD209	ENST00000315599.7:c.691dupG	ENSP00000315477.6:p.Glu231GlyfsTer4					1	0	1	0	1	0	1	0	0	0	0	0	1	0	2	22.8
chr19	7810491	G	GA	frameshift_variant	CD209	ENST00000315599.7:c.660_661insT	ENSP00000315477.6:p.Arg221SerfsTer8					5	0	4	0	11	0	4	0	0	0	5	0	6	0	15	23.5
chr19	7810794	G	T	missense_variant	CD209	ENST00000315599.7:c.358C>A	ENSP00000315477.6:p.Leu120Met	rs368449315&COSM319337&COSM319338		T:0.0001		0	0	0	0	1	0	0	0	0	0	0	0	1	0	1	10.28
chr19	7811388	G	A	stop_gained	CD209	ENST00000315599.7:c.136C>T	ENSP00000315477.6:p.Gln46Ter					0	0	0	0	1	0	0	0	0	0	0	0	1	0	1	23.9
chr19	7976153	C	A	missense_variant	MAP2K7	ENST00000397979.3:c.874C>A	ENSP00000381066.3:p.Pro292Thr					0	0	0	0	1	0	0	0	0	0	1	0	0	0	1	24.8
chr19	7977278	G	A	missense_variant	MAP2K7	ENST00000397979.3:c.1222G>A	ENSP00000381066.3:p.Gly408Ser	rs745460007			A:7.439e-05	0	0	0	0	1	0	0	0	0	0	0	0	1	0	1	17.1
chr1	9415990	A	C	missense_variant	SPSB1	ENST00000328089.6:c.40A>C	ENSP00000330221.6:p.Met14Leu	rs140283035		C:0.0001	C:4.942e-05	0	0	0	0	1	0	0	0	0	0	1	0	0	0	1	13.32
chr1	9415996	G	A	missense_variant	SPSB1	ENST00000328089.6:c.46G>A	ENSP00000330221.6:p.Asp16Asn					0	0	1	0	0	0	0	0	1	0	0	0	0	0	1	17.73
chr2	9630541	G	A	missense_variant	ADAM17	ENST00000310823.3:c.2240C>T	ENSP00000309968.3:p.Ser747Leu	rs55796712&COSM3695643	A:0.0054	A:0.0184	A:0.012	1	0	1	0	0	0	0	0	1	0	0	0	0	0	1	13.62
chr2	9683364	T	C	missense_variant	ADAM17	ENST00000310823.3:c.148A>G	ENSP00000309968.3:p.Ile50Val	rs61754178	C:0.0018	C:0.0042	C:3.682e-03	0	0	0	0	1	0	0	0	0	0	1	0	0	0	1	17.73
chr1	9782313	G	A	missense_variant	PIK3CD	ENST00000377346.4:c.2246G>A	ENSP00000366563.4:p.Cys749Tyr					0	0	1	0	0	0	1	0	0	0	0	0	0	0	1	29.2
chr3	9845672	T	C	missense_variant	ARPC4	ENST00000433034.1:c.533T>C	ENSP00000388169.1:p.Ile178Thr	rs749275458			C:8.273e-06	0	0	0	0	1	0	0	0	0	0	0	0	1	0	1	15.56
chr12	10275908	G	A	missense_variant	CLEC7A	ENST00000304084.8:c.547C>T	ENSP00000302569.8:p.Leu183Phe	rs140318683&COSM3870560&COSM3870559	A:0.0010	A:0.0041	A:3.673e-03	1	0	1	0	2	0	0	0	1	0	2	0	0	0	3	26.2
chr19	10394300	C	T	missense_variant	ICAM1	ENST00000264832.3:c.475C>T	ENSP00000264832.2:p.Arg159Trp	rs375107327		T:0	T:4.118e-05	0	0	1	0	0	0	1	0	0	0	0	0	0	0	1	26.3
chr19	10395316	G	A	missense_variant	ICAM1	ENST00000264832.3:c.1163G>A	ENSP00000264832.2:p.Arg388Gln	rs770432918			A:4.118e-05	0	0	1	0	0	0	1	0	0	0	0	0	0	0	1	14.62
chr19	10395468	G	A	missense_variant	ICAM1	ENST00000264832.3:c.1190G>A	ENSP00000264832.2:p.Arg397Gln	rs5497	A:0.0104	A:0.0009	A:3.196e-03&T:8.236e-06	0	0	1	0	0	0	0	0	1	0	0	0	0	0	1	18.65
chr17	10436860	A	G	missense_variant	MYH2	ENST00000245503.5:c.2270T>C	ENSP00000245503.5:p.Ile757Thr	rs117390537	G:0.0012	G:0.0016	G:9.637e-04	0	0	1	0	0	0	1	0	0	0	0	0	0	0	1	25.6
chr17	10438507	C	A	missense_variant&splice_region_variant	MYH2	ENST00000245503.5:c.2063G>T	ENSP00000245503.5:p.Gly688Val					0	0	0	0	1	0	0	0	0	0	1	0	0	0	1	31
chr19	10444558	C	A	missense_variant	ICAM3	ENST00000160262.5:c.1619G>T	ENSP00000160262.3:p.Gly540Val	rs144533070	A:0.0012	A:0.0022	A:1.359e-03	0	0	0	0	2	0	0	0	0	0	1	0	1	0	2	15.14
chr19	10446494	C	T	missense_variant	ICAM3	ENST00000160262.5:c.502G>A	ENSP00000160262.3:p.Glu168Lys	rs148431551		T:0.0007	T:6.436e-04	0	0	1	0	0	0	0	0	1	0	0	0	0	0	1	13.04
chr19	10461586	T	C	missense_variant	TYK2	ENST00000525621.1:c.3488A>G	ENSP00000431885.1:p.Glu1163Gly	rs55886939	C:0.0066	C:0.0037	C:6.704e-03	0	0	1	0	2	0	0	0	1	0	2	0	0	0	3	16.82
chr19	10475595	G	A	missense_variant	TYK2	ENST00000525621.1:c.1141C>T	ENSP00000431885.1:p.Arg381Trp	rs201240289	A:0.0002	A:0.0003	A:2.306e-04	0	0	0	0	1	0	0	0	0	0	1	0	0	0	1	28.8
chr12	10586487	T	C	missense_variant	KLRC2	ENST00000381902.2:c.386A>G	ENSP00000371327.2:p.Tyr129Cys	rs145844403	C:0.0006	C:0.0024	C:1.404e-03	0	0	0	0	1	0	0	0	0	0	1	0	0	0	1	22.3
chr19	10690471	C	T	missense_variant	AP1M2	ENST00000250244.6:c.737G>A	ENSP00000250244.5:p.Arg246His					0	0	1	0	0	0	0	0	1	0	0	0	0	0	1	31
chr16	11000846	CG	C	frameshift_variant	CIITA	ENST00000324288.8:c.1499delG	ENSP00000316328.8:p.Gly500AlafsTer58					0	0	1	0	0	0	0	0	1	0	0	0	0	0	1	26.1
chr1	11105542	C	T	missense_variant	MASP2	ENST00000400897.3:c.467G>A	ENSP00000383690.3:p.Cys156Tyr	rs41307788	T:0.0032	T:0.0097	T:6.359e-03	0	0	2	0	0	0	2	0	0	0	0	0	0	0	2	28.8
chr1	11272478	T	C	missense_variant	MTOR	ENST00000361445.4:c.3452A>G	ENSP00000354558.4:p.Tyr1151Cys	rs151082401&COSM527373	C:0.0002	C:0.0002	C:2.059e-04	0	2	1	0	0	0	0	0	1	0	0	0	0	0	1	24.8
chr3	11389450	G	T	missense_variant	ATG7	ENST00000354449.3:c.1225G>T	ENSP00000346437.3:p.Gly409Cys					0	0	0	0	1	0	0	0	0	0	1	0	0	0	1	26
chr3	11402163	G	A	missense_variant	ATG7	ENST00000354449.3:c.1588G>A	ENSP00000346437.3:p.Ala530Thr	rs35807939&COSM1291579	A:0.0016	A:0.0008	A:1.021e-03	0	0	1	0	0	0	0	0	1	0	0	0	0	0	1	12.45
chr8	11412934	G	A	missense_variant	BLK	ENST00000259089.4:c.713G>A	ENSP00000259089.4:p.Arg238Gln	rs141865425&COSM1246130	A:0.0014	A:0.0052	A:3.253e-03	0	0	1	0	1	0	1	0	0	0	0	0	1	0	2	33
chr8	11412953	C	CG	frameshift_variant	BLK	ENST00000259089.4:c.732_733insG	ENSP00000259089.4:p.Arg245GlufsTer25					0	0	0	0	1	0	0	0	0	0	0	0	1	0	1	31
chr19	11552158	C	T	missense_variant	PRKCSH	ENST00000252455.2:c.454C>T	ENSP00000252455.2:p.Arg152Trp	rs151207349		T:0.0013	T:7.166e-04	0	0	0	0	1	0	0	0	0	0	0	0	1	0	1	25.4
chr19	11556233	G	A	missense_variant	PRKCSH	ENST00000252455.2:c.628G>A	ENSP00000252455.2:p.Glu210Lys	rs200168017&COSM2814516	A:0.0004	A:0.0001	A:3.624e-04&C:8.237e-06	0	0	1	0	0	0	1	0	0	0	0	0	0	0	1	23.2
chr8	11705582	G	A	missense_variant	CTSB	ENST00000353047.6:c.526C>T	ENSP00000345672.5:p.His176Tyr	rs573635072	A:0.0002		A:8.236e-06	0	0	0	0	1	0	0	0	0	0	0	0	1	0	1	25.3
chr1	11718846	T	C	missense_variant	FBXO44	ENST00000376770.1:c.542T>C	ENSP00000365961.1:p.Leu181Pro					0	0	1	0	0	0	1	0	0	0	0	0	0	0	1	26.4
chr8	11839881	T	C	missense_variant	DEFB135	ENST00000382208.2:c.52T>C	ENSP00000371643.2:p.Tyr18His	rs748516239			C:4.964e-05	0	0	0	0	1	0	0	0	0	0	0	0	1	0	1	23.4
chr10	12197841	G	A	missense_variant	SEC61A2	ENST00000298428.9:c.527G>A	ENSP00000298428.9:p.Gly176Glu					0	0	0	0	1	0	0	0	0	0	1	0	0	0	1	28.3
chr18	12325722	A	G	missense_variant	TUBB6	ENST00000317702.5:c.934A>G	ENSP00000318697.4:p.Thr312Ala	rs138139116		G:0.0019	G:1.170e-03	0	0	0	0	1	0	0	0	0	0	1	0	0	0	1	24
chr19	13051130	G	C	missense_variant	CALR	ENST00000316448.5:c.566G>C	ENSP00000320866.4:p.Ser189Thr	rs147369833	C:0.0002	C:0.0019	A:9.060e-05&C:8.731e-04	0	0	1	0	0	0	0	0	1	0	0	0	0	0	1	12.88
chr3	13367357	G	A	missense_variant	NUP210	ENST00000254508.5:c.4582C>T	ENSP00000254508.5:p.Arg1528Trp	rs113734634	A:0.0070	A:0.0085	A:0.010&C:2.471e-05	0	0	1	0	0	0	1	0	0	0	0	0	0	0	1	23.6
chr3	13381419	C	T	missense_variant	NUP210	ENST00000254508.5:c.3406G>A	ENSP00000254508.5:p.Gly1136Ser	rs114096350	T:0.0024	T:0.0099	T:5.807e-03	0	0	1	0	0	0	1	0	0	0	0	0	0	0	1	16.69
chr3	13383539	T	TG	frameshift_variant	NUP210	ENST00000254508.5:c.3048_3049insC	ENSP00000254508.5:p.Met1017HisfsTer18					0	0	0	0	0	2	0	0	0	0	0	2	0	0	2	35
chr19	14204453	A	G	missense_variant	PRKACA	ENST00000308677.4:c.917T>C	ENSP00000309591.3:p.Ile306Thr					0	0	0	0	1	0	0	0	0	0	0	0	1	0	1	23.7
chr3	15116371	C	T	missense_variant	ZFYVE20	ENST00000253699.3:c.1273G>A	ENSP00000253699.3:p.Gly425Arg	rs144008665	T:0.0026	T:0.0052	T:5.428e-03	0	0	1	0	0	0	0	0	1	0	0	0	0	0	1	32
chrX	15272965	C	T	missense_variant&splice_region_variant	ASB9	ENST00000380488.4:c.176G>A	ENSP00000369855.4:p.Gly59Glu					0	0	1	0	0	0	0	0	1	0	0	0	0	0	1	27.2
chrX	15307659	T	A	missense_variant	ASB11	ENST00000480796.1:c.622A>T	ENSP00000417914.1:p.Arg208Trp	rs143492892	A:0.0013	A:0.0062	A:4.703e-03	0	2	2	0	0	2	1	0	1	0	0	2	0	0	4	29.5
chrX	15311414	G	A	missense_variant	ASB11	ENST00000480796.1:c.398C>T	ENSP00000417914.1:p.Thr133Ile					0	0	1	0	0	0	1	0	0	0	0	0	0	0	1	27.7
chrX	15333621	G	T	missense_variant	ASB11	ENST00000480796.1:c.107C>A	ENSP00000417914.1:p.Thr36Asn	rs371751531		T:0	A:1.647e-05&T:1.318e-04	0	0	1	0	0	0	1	0	0	0	0	0	0	0	1	25.3
chr5	16676170	G	C	missense_variant	MYO10	ENST00000513610.1:c.4636C>G	ENSP00000421280.1:p.Pro1546Ala	rs368821991		C:0.0001	C:2.481e-05	0	0	1	0	0	0	0	0	1	0	0	0	0	0	1	16.14
chr5	16676247	G	A	missense_variant	MYO10	ENST00000513610.1:c.4559C>T	ENSP00000421280.1:p.Ser1520Leu	rs61744227	A:0.0038	A:0.0102	A:8.324e-03	0	0	0	0	2	0	0	0	0	0	2	0	0	0	2	21.5
chr5	16701217	T	C	missense_variant	MYO10	ENST00000513610.1:c.3287A>G	ENSP00000421280.1:p.Tyr1096Cys	rs374367797	C:0.0002	C:0.0001	C:7.442e-05	0	0	1	0	0	0	1	0	0	0	0	0	0	0	1	22.6
chr5	16701796	A	G	missense_variant	MYO10	ENST00000513610.1:c.2708T>C	ENSP00000421280.1:p.Met903Thr	rs112696559	G:0.0056	G:0.0093	G:8.612e-03	0	0	0	0	2	0	0	0	0	0	2	0	0	0	2	10.3
chr5	16794855	G	A	missense_variant	MYO10	ENST00000513610.1:c.367C>T	ENSP00000421280.1:p.Arg123Trp	rs61743057	A:0.0036	A:0.0096	A:7.015e-03	0	0	0	0	3	0	0	0	0	0	2	0	1	0	3	27.7
chr19	17321154	A	G	missense_variant	MYO9B	ENST00000595618.1:c.5761A>G	ENSP00000471457.1:p.Lys1921Glu					1	0	0	0	1	0	0	0	0	0	1	0	0	0	1	19.2
chr19	17322578	C	T	missense_variant	MYO9B	ENST00000595618.1:c.6053C>T	ENSP00000471457.1:p.Ser2018Leu	rs199695802	T:0.0032	T:0.007	T:5.883e-03	1	0	1	0	0	0	1	0	0	0	0	0	0	0	1	22.9
chr19	17323101	G	A	3_prime_UTR_variant	MYO9B	ENST00000595618.1:c.*399G>A		rs369135686	A:0.0014	A:0.0029	A:1.931e-03	0	0	1	0	0	0	0	0	1	0	0	0	0	0	1	13.71
chr9	17789449	A	T	missense_variant	SH3GL2	ENST00000380607.4:c.525A>T	ENSP00000369981.4:p.Gln175His					0	0	0	0	1	0	0	0	0	0	1	0	0	0	1	22.8
chr9	17793463	G	T	missense_variant	SH3GL2	ENST00000380607.4:c.827G>T	ENSP00000369981.4:p.Gly276Val	rs150543523	T:0.0020	T:0.0036	T:3.525e-03	0	0	0	0	1	0	0	0	0	0	1	0	0	0	1	29.6
chr19	17945696	C	T	missense_variant	JAK3	ENST00000458235.1:c.2164G>A	ENSP00000391676.1:p.Val722Ile	rs3213409&JAK3base_D0095:g.14587G>A&KinMutBase_JAK3_DNA:g.14105G>A&COSM34213	T:0.0036	T:0.0133&T:0.0133&T:0.0133	T:8.632e-03&T:8.632e-03&T:8.632e-03	0	0	1	0	1	0	0	0	1	0	1	0	0	0	2	16.2
chr19	18273946	A	G	missense_variant	PIK3R2	ENST00000222254.8:c.1279A>G	ENSP00000222254.6:p.Lys427Glu					0	0	1	0	0	0	1	0	0	0	0	0	0	0	1	24.1
chr11	18290876	A	AG	frameshift_variant	SAA1	ENST00000405158.2:c.226_227insG	ENSP00000384906.2:p.Ile76SerfsTer22					0	0	0	0	1	0	0	0	0	0	1	0	0	0	1	24.9
chr6	18399928	G	A	missense_variant&splice_region_variant	RNF144B	ENST00000259939.3:c.163G>A	ENSP00000259939.3:p.Ala55Thr					0	0	0	0	1	0	0	0	0	0	1	0	0	0	1	18.89
chr22	18655946	G	GT	frameshift_variant	USP18	ENST00000215794.7:c.921_922insT	ENSP00000215794.7:p.Ile308TyrfsTer29					1	0	3	0	1	0	2	0	1	0	0	0	1	0	4	32
chr17	19285587	T	TC	frameshift_variant	MAPK7	ENST00000308406.5:c.1971_1972insC	ENSP00000311005.5:p.Ala658ArgfsTer52					1	0	6	0	1	0	2	0	4	0	0	0	1	0	7	21.8
chr1	19420497	A	G	missense_variant	UBR4	ENST00000375254.3:c.13883T>C	ENSP00000364403.3:p.Val4628Ala	rs774037493			G:8.236e-06	0	0	1	0	0	0	0	0	1	0	0	0	0	0	1	21.1
chr1	19439126	T	TC	frameshift_variant	UBR4	ENST00000375254.3:c.11692_11693insG	ENSP00000364403.3:p.His3898ArgfsTer14					1	0	1	0	1	0	1	0	0	0	0	0	1	0	2	36
chr1	19467924	G	T	missense_variant	UBR4	ENST00000375254.3:c.8405C>A	ENSP00000364403.3:p.Pro2802His	rs201991573		T:0.0008	T:2.224e-04&C:2.471e-05	0	0	0	0	3	0	0	0	0	0	0	0	3	0	3	23.5
chr1	19487529	G	A	missense_variant	UBR4	ENST00000375254.3:c.5288C>T	ENSP00000364403.3:p.Ser1763Leu	rs200559246		A:0.0005	A:3.130e-04	0	0	0	0	1	0	0	0	0	0	1	0	0	0	1	13.16
chrX	19555842	C	T	missense_variant	SH3KBP1	ENST00000397821.3:c.1949G>A	ENSP00000380921.3:p.Arg650Gln	rs142403021	T:0.0019	T:0.0062	T:4.662e-03	0	0	1	0	0	0	0	0	1	0	0	0	0	0	1	27.9
chrX	19564042	G	C	missense_variant&splice_region_variant	SH3KBP1	ENST00000397821.3:c.1621C>G	ENSP00000380921.3:p.Gln541Glu	rs61761898	C:0.0019	C:0.0046	C:3.575e-03	0	0	1	2	0	0	0	2	1	0	0	0	0	0	3	11.82
chr13	19751579	C	T	missense_variant	TUBA3C	ENST00000400113.3:c.544G>A	ENSP00000382982.3:p.Val182Met	rs147699887	T:0.0014	T:0.0052	T:5.971e-03	1	0	1	0	2	0	1	0	0	0	1	0	1	0	3	24.9
chr13	19753484	C	G	missense_variant	TUBA3C	ENST00000400113.3:c.223G>C	ENSP00000382982.3:p.Val75Leu	rs36215077	G:0.0050	G:0.0178	G:0.015	0	0	3	0	2	0	1	0	2	0	1	0	1	0	5	12.72
chr1	20980734	G	A	missense_variant	DDOST	ENST00000375048.3:c.827C>T	ENSP00000364188.3:p.Ala276Val	rs138061134	A:0.0022	A:0.0006	A:1.293e-03	1	0	2	0	1	0	1	0	1	0	1	0	0	0	3	23
chr9	21206605	C	G	missense_variant	IFNA10	ENST00000357374.2:c.492G>C	ENSP00000369566.1:p.Trp164Cys	rs28368148	G:0.0046	G:0.0138	G:7.874e-03	0	0	1	0	1	0	0	0	1	0	1	0	0	0	2	32
chr17	21215536	C	CA	frameshift_variant	MAP2K3	ENST00000342679.4:c.857_858insA	ENSP00000345083.4:p.Gln288ProfsTer88					1	0	2	0	0	0	0	0	2	0	0	0	0	0	2	35
chr9	21239447	G	A	missense_variant	IFNA14	ENST00000380222.2:c.488C>T	ENSP00000369571.2:p.Ala163Val	rs28383771	A:0.0042	A:0.0136	A:8.731e-03	1	0	1	0	0	0	0	0	1	0	0	0	0	0	1	28.7
chr9	21304688	A	T	stop_lost	IFNA5	ENST00000259555.4:c.568T>A	ENSP00000259555.4:p.Ter190ArgextTer11	rs150500794		T:0.0002	T:9.060e-05	0	0	1	0	0	0	1	0	0	0	0	0	0	0	1	10.88
chr9	21304913	G	A	stop_gained	IFNA5	ENST00000259555.4:c.343C>T	ENSP00000259555.4:p.Gln115Ter	rs41298198	A:0.0010	A:0.0055	A:5.172e-03	0	0	3	0	4	0	2	0	1	0	3	0	1	0	7	28.4
chr18	21752410	A	G	missense_variant	OSBPL1A	ENST00000319481.3:c.2131T>C	ENSP00000320291.3:p.Cys711Arg					1	0	0	0	1	0	0	0	0	0	1	0	0	0	1	26.6
chr1	21924946	T	C	missense_variant	RAP1GAP	ENST00000290101.4:c.2018A>G	ENSP00000290101.4:p.Tyr673Cys	rs147394161&COSM33590	C:0.0030	C:0.0133	C:9.801e-03	0	0	1	0	0	0	1	0	0	0	0	0	0	0	1	27.8
chr1	21938584	T	C	missense_variant	RAP1GAP	ENST00000290101.4:c.739A>G	ENSP00000290101.4:p.Thr247Ala	rs142233496	C:0.0008	C:0.0042	C:8.913e-04	0	0	0	0	1	0	0	0	0	0	1	0	0	0	1	11.78
chr1	21940191	C	CG	frameshift_variant	RAP1GAP	ENST00000290101.4:c.595_596insC	ENSP00000290101.4:p.Cys199SerfsTer6					0	0	3	0	0	0	2	0	1	0	0	0	0	0	3	34
chr15	22947057	A	T	missense_variant	CYFIP1	ENST00000313077.7:c.1330A>T	ENSP00000324549.7:p.Thr444Ser					0	0	1	0	0	0	0	0	1	0	0	0	0	0	1	10.3
chr15	22963869	A	G	missense_variant	CYFIP1	ENST00000313077.7:c.2383A>G	ENSP00000324549.7:p.Ile795Val	rs142727980	G:0.0024	G:0.0059	G:5.469e-03	0	0	0	0	2	0	0	0	0	0	2	0	0	0	2	16.71
chr1	22964176	G	A	missense_variant	C1QA	ENST00000374642.3:c.67G>A	ENSP00000363773.3:p.Glu23Lys	rs17887074	A:0.0014	A:0.0027	A:2.627e-03&C:8.236e-06	0	0	0	0	1	0	0	0	0	0	0	0	1	0	1	13.09
chr1	22965743	A	C	missense_variant	C1QA	ENST00000374642.3:c.581A>C	ENSP00000363773.3:p.Asn194Thr	rs201816009		C:0.0002	C:9.884e-05	0	0	1	0	0	0	1	0	0	0	0	0	0	0	1	10.24
chr15	22969349	G	A	missense_variant	CYFIP1	ENST00000313077.7:c.2575G>A	ENSP00000324549.7:p.Gly859Ser	rs550408572	A:0.0002		A:1.235e-04	0	0	1	0	0	0	0	0	1	0	0	0	0	0	1	23.7
chr1	22970617	G	A	missense_variant	C1QC	ENST00000374639.3:c.101G>A	ENSP00000363770.3:p.Gly34Glu					0	0	0	0	1	0	0	0	0	0	1	0	0	0	1	27.2
chr15	22990087	G	A	missense_variant	CYFIP1	ENST00000313077.7:c.2707G>A	ENSP00000324549.7:p.Gly903Ser	rs139635799	A:0.0030	A:0.008	A:8.261e-03	0	0	0	0	1	0	0	0	0	0	1	0	0	0	1	18.33
chr7	23226726	T	C	missense_variant	NUPL2	ENST00000258742.5:c.406T>C	ENSP00000258742.5:p.Ser136Pro	rs768185191			C:8.236e-06	0	0	0	0	1	0	0	0	0	0	0	0	1	0	1	27.2
chr14	23511607	G	A	missense_variant	PSMB11	ENST00000408907.2:c.173G>A	ENSP00000386212.2:p.Arg58His	rs201195202&COSM1640046&COSM1640045&COSM1640044	A:0.0002	A:0.0002	A:1.320e-04&T:8.247e-06	0	0	1	0	1	0	1	0	0	0	1	0	0	0	2	24.3
chr18	23731897	A	G	missense_variant	PSMA8	ENST00000308268.6:c.323A>G	ENSP00000311121.6:p.Asp108Gly	rs150332181		G:0.0083	G:4.028e-03	0	0	1	0	0	0	0	0	1	0	0	0	0	0	1	29.7
chr14	24799404	C	T	missense_variant	ADCY4	ENST00000310677.4:c.1028G>A	ENSP00000312126.4:p.Arg343His	rs137899348	T:0.0002	T:0.0001	T:2.800e-04	0	0	1	0	0	0	0	0	1	0	0	0	0	0	1	33
chr16	24801806	G	A	missense_variant	TNRC6A	ENST00000395799.3:c.1843G>A	ENSP00000379144.3:p.Val615Ile	rs200930547	A:0.0004	A:0.0008	A:8.154e-04&C:8.236e-06	0	0	0	0	1	0	0	0	0	0	0	0	1	0	1	19.38
chr14	24801861	G	A	missense_variant	ADCY4	ENST00000310677.4:c.386C>T	ENSP00000312126.4:p.Thr129Met	rs756677581			A:1.662e-05	0	0	1	0	0	0	0	0	1	0	0	0	0	0	1	24.7
chr14	24805461	G	GT	frameshift_variant	RIPK3	ENST00000216274.5:c.1476dupA	ENSP00000216274.5:p.Pro493ThrfsTer9					0	0	1	2	0	0	1	2	0	0	0	0	0	0	3	23.9
chr16	24805915	G	A	missense_variant	TNRC6A	ENST00000395799.3:c.3403G>A	ENSP00000379144.3:p.Gly1135Arg					0	0	0	0	1	0	0	0	0	0	0	0	1	0	1	22.9
chr14	24806127	A	AC	frameshift_variant	RIPK3	ENST00000216274.5:c.1299_1300insG	ENSP00000216274.5:p.Trp434ValfsTer18					1	0	0	2	0	0	0	0	0	2	0	0	0	0	2	23.7
chr14	24806303	G	A	stop_gained	RIPK3	ENST00000216274.5:c.1264C>T	ENSP00000216274.5:p.Arg422Ter	rs146886719	A:0.0008	A:0.0024	A:1.565e-03	0	0	0	0	1	0	0	0	0	0	0	0	1	0	1	35
chr2	25043610	C	T	missense_variant	ADCY3	ENST00000260600.5:c.3235G>A	ENSP00000260600.5:p.Val1079Ile	rs146553503		T:0.0007	T:7.413e-04	0	0	1	0	0	0	0	0	1	0	0	0	0	0	1	28.8
chr2	25043652	C	T	missense_variant	ADCY3	ENST00000260600.5:c.3193G>A	ENSP00000260600.5:p.Gly1065Ser					0	0	0	0	1	0	0	0	0	0	1	0	0	0	1	35
chr2	25054554	A	G	missense_variant	ADCY3	ENST00000260600.5:c.2032T>C	ENSP00000260600.5:p.Ser678Pro					0	0	1	0	0	0	0	0	1	0	0	0	0	0	1	32
chr2	25141504	T	C	missense_variant	ADCY3	ENST00000260600.5:c.353A>G	ENSP00000260600.5:p.Asp118Gly					0	0	0	0	1	0	0	0	0	0	0	0	1	0	1	22.9
chr2	25141529	C	T	missense_variant	ADCY3	ENST00000260600.5:c.328G>A	ENSP00000260600.5:p.Val110Met	rs150240925		T:0.0009	T:1.120e-03	0	0	0	0	1	0	0	0	0	0	1	0	0	0	1	24.5
chr4	25398291	C	T	missense_variant	ANAPC4	ENST00000315368.3:c.1067C>T	ENSP00000318775.3:p.Ser356Leu	rs370638458		T:0.0001	T:1.648e-05	0	0	0	0	1	0	0	0	0	0	0	0	1	0	1	24.5
chr17	25637187	C	A	missense_variant	WSB1	ENST00000262394.2:c.985C>A	ENSP00000262394.2:p.Leu329Ile	rs190930104	A:0.0002		A:1.977e-04	0	0	1	0	0	0	0	0	1	0	0	0	0	0	1	22.8
chr13	25889495	G	A	missense_variant&splice_region_variant	NUPL1	ENST00000381736.3:c.575G>A	ENSP00000371155.3:p.Gly192Glu	rs35924025	A:0.0018	A:0.0058	A:2.891e-03	1	0	1	0	1	0	0	0	1	0	1	0	0	0	2	24.3
chr13	25901579	G	T	missense_variant	NUPL1	ENST00000381736.3:c.1162G>T	ENSP00000371155.3:p.Ala388Ser	rs746741350			T:4.943e-05	0	0	1	0	0	0	1	0	0	0	0	0	0	0	1	29.1
chr1	26384907	C	T	missense_variant	TRIM63	ENST00000374272.3:c.805G>A	ENSP00000363390.3:p.Glu269Lys	rs61749355	T:0.0008	T:0.0052	T:3.369e-03&G:1.647e-05	0	0	1	0	0	0	0	0	1	0	0	0	0	0	1	26.4
chr1	26384931	C	A	stop_gained	TRIM63	ENST00000374272.3:c.781G>T	ENSP00000363390.3:p.Glu261Ter	rs149312738		A:0	A:1.647e-05	0	0	1	0	0	0	0	0	1	0	0	0	0	0	1	40
chr12	26589204	A	C	missense_variant	ITPR2	ENST00000381340.3:c.6719T>G	ENSP00000370744.3:p.Ile2240Ser					0	0	0	0	1	0	0	0	0	0	1	0	0	0	1	33
chr17	26696867	G	A	missense_variant	VTN	ENST00000226218.4:c.190C>T	ENSP00000226218.4:p.Arg64Cys	rs782168976			A:8.236e-06	0	0	0	0	1	0	0	0	0	0	0	0	1	0	1	34
chr12	26752256	C	T	missense_variant	ITPR2	ENST00000381340.3:c.3824G>A	ENSP00000370744.3:p.Arg1275Gln	rs191673689	T:0.0014	T:0.0043	T:2.349e-03	0	0	0	0	0	2	0	0	0	0	0	2	0	0	2	23.3
chr12	26755563	C	T	missense_variant	ITPR2	ENST00000381340.3:c.3539G>A	ENSP00000370744.3:p.Arg1180Gln	rs35862420	T:0.0028	T:0.0076	T:4.355e-03	0	0	1	0	1	0	0	0	1	0	0	0	1	0	2	23.3
chr12	26775287	TA	AT	missense_variant	ITPR2	ENST00000381340.3:c.3173_3174delTAinsAT	ENSP00000370744.3:p.Leu1058Tyr					0	0	0	0	0	2	0	0	0	0	0	2	0	0	2	26.4
chr12	26775289	A	T	missense_variant	ITPR2	ENST00000381340.3:c.3172T>A	ENSP00000370744.3:p.Leu1058Ile					0	0	0	0	1	0	0	0	0	0	1	0	0	0	1	24.2
chr12	26775290	A	T	missense_variant	ITPR2	ENST00000381340.3:c.3171T>A	ENSP00000370744.3:p.Phe1057Leu					0	0	0	0	1	0	0	0	0	0	0	0	1	0	1	20.7
chr12	26775291	A	T	missense_variant	ITPR2	ENST00000381340.3:c.3170T>A	ENSP00000370744.3:p.Phe1057Tyr					0	0	0	0	1	0	0	0	0	0	0	0	1	0	1	26.8
chr13	26788584	C	G	missense_variant	RNF6	ENST00000381588.4:c.1435G>C	ENSP00000371000.4:p.Ala479Pro					0	0	1	0	0	0	0	0	1	0	0	0	0	0	1	24.1
chr13	26789528	A	G	missense_variant	RNF6	ENST00000381588.4:c.491T>C	ENSP00000371000.4:p.Ile164Thr	rs61760897	G:0.0004	G:0.0044	G:2.908e-03	0	0	2	0	1	0	0	0	2	0	1	0	0	0	3	11.57
chr12	26816619	T	TC	frameshift_variant&splice_region_variant	ITPR2	ENST00000381340.3:c.1711_1712insG	ENSP00000370744.3:p.Gln571ArgfsTer6					0	0	0	0	1	0	0	0	0	0	0	0	1	0	1	35
chr12	26839475	T	A	missense_variant	ITPR2	ENST00000381340.3:c.1087A>T	ENSP00000370744.3:p.Ile363Phe					0	0	0	0	1	0	0	0	0	0	0	0	1	0	1	32
chr12	26839486	T	C	missense_variant	ITPR2	ENST00000381340.3:c.1076A>G	ENSP00000370744.3:p.His359Arg	rs374771858		C:0.0001	C:4.965e-05	0	0	0	0	1	0	0	0	0	0	1	0	0	0	1	23.8
chr12	26864200	A	T	missense_variant&splice_region_variant	ITPR2	ENST00000381340.3:c.857T>A	ENSP00000370744.3:p.Val286Glu					0	0	0	0	1	0	0	0	0	0	0	0	1	0	1	34
chr8	27145183	G	A	missense_variant	TRIM35	ENST00000305364.4:c.1366C>T	ENSP00000301924.4:p.Arg456Cys	rs147372571	A:0.0018	A:0.0033	A:3.255e-03	0	0	1	0	0	0	1	0	0	0	0	0	0	0	1	21.3
chr8	27151632	T	A	missense_variant	TRIM35	ENST00000305364.4:c.727A>T	ENSP00000301924.4:p.Met243Leu	rs149727000	A:0.0026	A:0.0062	A:5.098e-03&C:3.295e-05	0	0	1	0	0	0	0	0	1	0	0	0	0	0	1	13.93
chr13	27255402	C	G	missense_variant	WASF3	ENST00000335327.5:c.928C>G	ENSP00000335055.5:p.Pro310Ala	rs151322145	G:0.0012	G:0.0061	G:3.807e-03	0	0	4	0	0	0	3	0	1	0	0	0	0	0	4	21.3
chr13	27256793	C	T	missense_variant	WASF3	ENST00000335327.5:c.1033C>T	ENSP00000335055.5:p.Pro345Ser					0	0	1	0	0	0	1	0	0	0	0	0	0	0	1	17.91
chr8	27293843	A	G	missense_variant	PTK2B	ENST00000397501.1:c.1319A>G	ENSP00000380638.1:p.Tyr440Cys					0	0	0	0	1	0	0	0	0	0	0	0	1	0	1	28.4
chr1	27699644	C	T	missense_variant	FCN3	ENST00000270879.4:c.376G>A	ENSP00000270879.4:p.Glu126Lys	rs138831719&COSM1734110	T:0.0004	T:0.0005	T:9.225e-04	0	0	0	0	1	0	0	0	0	0	0	0	1	0	1	16.8
chr7	27827191	A	G	missense_variant	TAX1BP1	ENST00000396319.2:c.1007A>G	ENSP00000379612.2:p.Gln336Arg	rs143687148	G:0.0018	G:0.0087	G:4.728e-03	0	0	1	0	0	0	1	0	0	0	0	0	0	0	1	22.4
chr11	28080590	T	C	missense_variant	KIF18A	ENST00000263181.6:c.1831A>G	ENSP00000263181.6:p.Lys611Glu	rs746561656			C:7.413e-05	0	0	0	0	1	0	0	0	0	0	1	0	0	0	1	22.1
chr11	28080592	C	T	missense_variant	KIF18A	ENST00000263181.6:c.1829G>A	ENSP00000263181.6:p.Arg610Lys					0	0	0	0	1	0	0	0	0	0	1	0	0	0	1	25.9
chr11	28119419	T	C	missense_variant	KIF18A	ENST00000263181.6:c.76A>G	ENSP00000263181.6:p.Lys26Glu					0	0	0	0	0	2	0	0	0	0	0	2	0	0	2	24
chr15	28358819	T	C	missense_variant	HERC2	ENST00000261609.7:c.13919A>G	ENSP00000261609.7:p.His4640Arg	rs138725743	C:0.0006	C:0.0033	C:3.542e-03	0	0	2	0	4	0	0	0	2	0	2	0	2	0	6	22.9
chr15	28366512	C	T	missense_variant	HERC2	ENST00000261609.7:c.13252G>A	ENSP00000261609.7:p.Val4418Met	rs755345293			A:8.236e-06&T:8.236e-06	0	0	0	0	1	0	0	0	0	0	0	0	1	0	1	32
chr15	28421671	G	C	missense_variant	HERC2	ENST00000261609.7:c.9589C>G	ENSP00000261609.7:p.Gln3197Glu					0	0	1	0	0	0	0	0	1	0	0	0	0	0	1	23.6
chr1	28476850	C	T	missense_variant	PTAFR	ENST00000373857.3:c.683G>A	ENSP00000362965.3:p.Arg228His	rs147497462&COSM907955		T:0.0002	T:6.589e-05	0	0	1	0	0	0	0	0	1	0	0	0	0	0	1	22.8
chr1	28477192	T	C	missense_variant	PTAFR	ENST00000373857.3:c.341A>G	ENSP00000362965.3:p.Asn114Ser	rs138629813	C:0.0024	C:0.0052	C:2.734e-03	0	0	1	0	0	0	1	0	0	0	0	0	0	0	1	22.5
chr16	28877983	G	C	missense_variant	SH2B1	ENST00000322610.8:c.568G>C	ENSP00000321221.7:p.Gly190Arg					0	0	1	0	0	0	1	0	0	0	0	0	0	0	1	21.6
chr16	28883266	C	T	missense_variant	SH2B1	ENST00000322610.8:c.1475C>T	ENSP00000321221.7:p.Ala492Val					0	0	1	0	0	0	1	0	0	0	0	0	0	0	1	21.8
chr16	28884858	C	T	missense_variant	SH2B1	ENST00000322610.8:c.1988C>T	ENSP00000321221.7:p.Ala663Val	rs190981290&COSM1377190	T:0.0026	T:0.011	T:6.481e-03	0	0	1	0	1	0	1	0	0	0	1	0	0	0	2	26
chr17	29326155	G	T	missense_variant	RNF135	ENST00000328381.5:c.1245G>T	ENSP00000328340.5:p.Trp415Cys	rs61749868	T:0.0024	T:0.01	A:1.647e-05&T:5.617e-03	0	0	1	0	0	0	1	0	0	0	0	0	0	0	1	26.6
chr22	29755944	G	C	missense_variant	AP1B1	ENST00000357586.2:c.148C>G	ENSP00000350199.2:p.Leu50Val	rs758743439			C:1.647e-05	0	0	1	0	0	0	1	0	0	0	0	0	0	0	1	25.5
chr16	29816170	G	C	missense_variant	KIF22	ENST00000160827.4:c.1713G>C	ENSP00000160827.4:p.Lys571Asn	rs371212098		C:0.0003	C:2.224e-04	0	0	0	0	2	0	0	0	0	0	1	0	1	0	2	13.18
chr16	29816237	G	A	missense_variant	KIF22	ENST00000160827.4:c.1780G>A	ENSP00000160827.4:p.Asp594Asn	rs146561986	A:0.0010	A:0.0027	A:2.133e-03&C:2.471e-05	0	0	0	0	1	0	0	0	0	0	0	0	1	0	1	17.12
chr7	29927812	A	G	missense_variant	WIPF3	ENST00000409290.1:c.1228A>G	ENSP00000386878.1:p.Asn410Asp					0	0	1	0	0	0	0	0	1	0	0	0	0	0	1	23.3
chr20	29960701	T	C	missense_variant	DEFB118	ENST00000253381.2:c.100T>C	ENSP00000253381.2:p.Cys34Arg	rs140456274	C:0.0010	C:0.0035	C:3.558e-03	0	0	2	0	3	0	1	0	1	0	1	0	2	0	5	23.7
chr8	30034668	C	T	missense_variant	DCTN6	ENST00000221114.3:c.221C>T	ENSP00000221114.3:p.Thr74Ile	rs150097533		T:0.0002	T:8.236e-05	0	0	1	0	0	0	1	0	0	0	0	0	0	0	1	17.2
chr6	30124793	G	A	missense_variant	TRIM10	ENST00000449742.2:c.818C>T	ENSP00000397073.2:p.Ser273Leu	rs748363733			A:6.810e-05&C:8.513e-06	1	0	1	0	0	0	1	0	0	0	0	0	0	0	1	28
chr6	30124811	C	T	missense_variant	TRIM10	ENST00000449742.2:c.800G>A	ENSP00000397073.2:p.Arg267Gln	rs144731721	T:0.0036	T:0.012	T:7.615e-03	0	0	1	0	0	0	0	0	1	0	0	0	0	0	1	25.8
chr6	30166600	C	T	missense_variant	TRIM26	ENST00000454678.2:c.281G>A	ENSP00000410446.2:p.Arg94Gln	rs141504131	T:0.0002	T:0.0002	T:9.382e-04&G:8.452e-06	0	0	1	0	0	0	1	0	0	0	0	0	0	0	1	17.88
chr7	30485787	A	G	missense_variant	NOD1	ENST00000222823.4:c.2423T>C	ENSP00000222823.4:p.Val808Ala					0	0	1	0	0	0	1	0	0	0	0	0	0	0	1	27.8
chr7	30496518	C	T	missense_variant	NOD1	ENST00000222823.4:c.20G>A	ENSP00000222823.4:p.Ser7Asn	rs61757653		T:0	T:2.636e-04	0	0	0	0	1	0	0	0	0	0	0	0	1	0	1	10.64
chrX	30873066	G	A	missense_variant	TAB3	ENST00000378933.1:c.716C>T	ENSP00000368215.1:p.Ser239Leu	rs150176434		A:0.0009	A:1.426e-03	0	0	0	0	1	0	0	0	0	0	0	0	1	0	1	23.2
chr20	30904587	C	T	missense_variant	KIF3B	ENST00000375712.3:c.1658C>T	ENSP00000364864.3:p.Ala553Val					0	0	1	0	0	0	0	0	1	0	0	0	0	0	1	23.4
chr7	31793138	G	A	missense_variant	PDE1C	ENST00000396193.1:c.2170C>T	ENSP00000379496.1:p.Arg724Cys	rs775393302&COSM1261732&COSM1261731			A:1.291e-04	0	0	1	0	0	0	0	0	1	0	0	0	0	0	1	23.7
chr7	31793149	C	T	missense_variant	PDE1C	ENST00000396193.1:c.2159G>A	ENSP00000379496.1:p.Arg720His	rs148606596	T:0.0028	T:0.0055	T:5.614e-03	4	0	2	0	0	0	2	0	0	0	0	0	0	0	2	25.7
chr7	31862756	T	C	missense_variant	PDE1C	ENST00000396193.1:c.1693A>G	ENSP00000379496.1:p.Ser565Gly	rs61745829	C:0.0060	C:0.0124	C:8.072e-03	0	0	1	0	2	0	0	0	1	0	0	0	2	0	3	10.37
chr6	31910756	G	T	missense_variant	C2	ENST00000299367.5:c.1240G>T	ENSP00000299367.5:p.Gly414Cys					0	0	0	0	1	0	0	0	0	0	0	0	1	0	1	29.2
chr6	31918464	A	G	missense_variant	CFB	ENST00000425368.2:c.1693A>G	ENSP00000416561.2:p.Lys565Glu	rs4151659	G:0.0160	G:0.0155	G:0.011	0	0	1	0	0	0	0	0	1	0	0	0	0	0	1	14.2
chr6	31963859	C	A	missense_variant	C4A	ENST00000428956.2:c.3358C>A	ENSP00000396688.2:p.Pro1120Thr	rs201206908	A:0.0048	A:0.0011	A:2.378e-03	0	0	0	0	1	0	0	0	0	0	1	0	0	0	1	22.4
chr6	32150624	C	T	missense_variant	AGER	ENST00000375076.4:c.685G>A	ENSP00000364217.4:p.Val229Ile	rs754344673				0	0	0	0	1	0	0	0	0	0	0	0	1	0	1	25.2
chr6	32151458	G	A	missense_variant	AGER	ENST00000375076.4:c.229C>T	ENSP00000364217.4:p.Arg77Cys	rs80096349	A:0.0038	A:0.0055	A:6.097e-03	0	0	0	0	1	0	0	0	0	0	1	0	0	0	1	29.9
chr2	32476005	G	A	stop_gained	NLRC4	ENST00000404025.2:c.928C>T	ENSP00000385090.2:p.Arg310Ter	rs199475953		A:0.0007	A:1.647e-04	0	0	1	0	0	0	0	0	1	0	0	0	0	0	1	35
chr2	32476490	C	T	missense_variant	NLRC4	ENST00000404025.2:c.443G>A	ENSP00000385090.2:p.Arg148His	rs377088692		T:0.0001		0	0	1	0	0	0	1	0	0	0	0	0	0	0	1	12.51
chr9	32500832	C	T	missense_variant	DDX58	ENST00000379883.2:c.212G>A	ENSP00000369213.2:p.Arg71His	rs72710678	T:0.0046	T:0.0156	T:9.365e-03	0	0	1	0	0	0	1	0	0	0	0	0	0	0	1	32
chr8	32621637	C	T	missense_variant	NRG1	ENST00000356819.4:c.1655C>T	ENSP00000349275.4:p.Ala552Val	rs80189821	T:0.0010	T:0.0006	T:1.194e-03	0	0	0	0	1	0	0	0	0	0	0	0	1	0	1	14.98
chr6	32797788	C	T	missense_variant	TAP2	ENST00000374899.4:c.1714G>A	ENSP00000364034.4:p.Glu572Lys	rs370090254			T:8.438e-06	0	0	1	0	0	0	1	0	0	0	0	0	0	0	1	19.28
chr6	32802938	C	T	missense_variant	TAP2	ENST00000374899.4:c.938G>A	ENSP00000364034.4:p.Arg313His	rs140654840	T:0.0108	T:0.0089	T:0.011	0	0	1	0	1	0	1	0	0	0	0	0	1	0	2	21.9
chr6	32813399	C	CCT	stop_gained&frameshift_variant	TAP1	ENST00000354258.4:c.2383_2384insAG	ENSP00000346206.4:p.Cys795Ter					0	0	1	0	0	0	0	0	1	0	0	0	0	0	1	25.2
chr6	32821466	C	G	missense_variant	TAP1	ENST00000354258.4:c.128G>C	ENSP00000346206.4:p.Arg43Pro	rs754168270			G:3.539e-05	1	0	0	0	2	0	0	0	0	0	2	0	0	0	2	11.26
chr6	32821476	T	TC	frameshift_variant	TAP1	ENST00000354258.4:c.117_118insG	ENSP00000346206.4:p.Arg40GlufsTer24					0	0	1	0	1	0	0	0	1	0	0	0	1	0	2	18.29
chr6	32826267	C	T	missense_variant	PSMB9	ENST00000374859.2:c.517C>T	ENSP00000363993.2:p.Arg173Cys	rs17213861	T:0.0008	T:0.0055	T:3.509e-03	0	0	1	0	0	0	0	0	1	0	0	0	0	0	1	27.7
chr6	33271977	G	A	missense_variant	TAPBP	ENST00000426633.2:c.1228C>T	ENSP00000404833.2:p.Leu410Phe	rs200685500		A:0.0003	A:2.141e-04	0	0	0	0	1	0	0	0	0	0	1	0	0	0	1	23.2
chr13	33591134	C	T	stop_gained	KL	ENST00000380099.3:c.556C>T	ENSP00000369442.3:p.Gln186Ter					0	0	1	0	0	0	0	0	1	0	0	0	0	0	1	36
chr1	33612827	G	A	missense_variant	TRIM62	ENST00000291416.5:c.1379C>T	ENSP00000291416.5:p.Ala460Val	rs41310426		A:0.0001	A:2.965e-04	0	0	1	0	0	0	0	0	1	0	0	0	0	0	1	25.1
chr6	33631645	C	T	missense_variant	ITPR3	ENST00000374316.5:c.1136C>T	ENSP00000363435.4:p.Ser379Phe					0	0	0	0	1	0	0	0	0	0	0	0	1	0	1	26.9
chr13	33638145	C	T	missense_variant	KL	ENST00000380099.3:c.2861C>T	ENSP00000369442.3:p.Pro954Leu	rs139939367&COSM32904		T:0.0001	A:8.236e-06&T:1.153e-04	0	0	1	0	0	0	1	0	0	0	0	0	0	0	1	22.9
chr1	33646756	C	T	missense_variant	TRIM62	ENST00000291416.5:c.278G>A	ENSP00000291416.5:p.Cys93Tyr					0	0	0	0	1	0	0	0	0	0	1	0	0	0	1	27.4
chr6	33652626	G	A	missense_variant	ITPR3	ENST00000374316.5:c.5213G>A	ENSP00000363435.4:p.Cys1738Tyr	rs41267659	A:0.0012	A:0.0034	A:2.594e-03	0	0	2	0	0	0	1	0	1	0	0	0	0	0	2	23.3
chr6	33654844	C	CG	frameshift_variant	ITPR3	ENST00000374316.5:c.6038_6039insG	ENSP00000363435.4:p.Glu2014Ter					0	0	1	0	0	0	0	0	1	0	0	0	0	0	1	35
chr2	33740227	A	C	missense_variant	RASGRP3	ENST00000403687.3:c.24A>C	ENSP00000384192.3:p.Lys8Asn	rs202227874	C:0.0002	C:0.0001	C:1.819e-04&G:2.480e-05	0	0	1	0	0	0	1	0	0	0	0	0	0	0	1	26
chr2	33752240	G	A	missense_variant	RASGRP3	ENST00000403687.3:c.844G>A	ENSP00000384192.3:p.Gly282Ser	rs142000180	A:0.0076	A:0.0049	A:9.003e-03	0	0	1	0	2	0	0	0	1	0	0	0	2	0	3	24.4
chr9	33796731	G	A	missense_variant	PRSS3	ENST00000361005.5:c.302G>A	ENSP00000354280.5:p.Gly101Asp	rs376861298		A:0.0001	A:1.400e-04	0	0	1	0	0	0	0	0	1	0	0	0	0	0	1	23.9
chr21	34614232	T	C	missense_variant	IFNAR2	ENST00000342136.4:c.5T>C	ENSP00000343957.4:p.Leu2Pro					0	0	0	0	1	0	0	0	0	0	0	0	1	0	1	17.25
chr21	34625037	C	G	missense_variant	IFNAR2	ENST00000342136.4:c.611C>G	ENSP00000343957.4:p.Thr204Arg	rs147496374	G:0.0048	G:0.0041	G:5.090e-03	0	0	0	0	1	0	0	0	0	0	1	0	0	0	1	29.3
chr10	35320471	G	A	missense_variant	CUL2	ENST00000537177.1:c.1304C>T	ENSP00000444856.1:p.Thr435Met					0	0	1	0	0	0	0	0	1	0	0	0	0	0	1	23.5
chr10	35322199	C	T	missense_variant&splice_region_variant	CUL2	ENST00000537177.1:c.1062G>A	ENSP00000444856.1:p.Met354Ile	rs61749171	T:0.0022	T:0.0051	T:4.341e-03	1	0	1	0	0	0	0	0	1	0	0	0	0	0	1	23.7
chr10	35333558	T	C	missense_variant	CUL2	ENST00000537177.1:c.707A>G	ENSP00000444856.1:p.Glu236Gly					0	0	1	0	0	0	0	0	1	0	0	0	0	0	1	24.7
chr5	35876449	C	T	missense_variant	IL7R	ENST00000303115.3:c.1241C>T	ENSP00000306157.3:p.Thr414Met	rs2229232	T:0.0138	T:0.0055	T:0.011	0	0	0	0	1	0	0	0	0	0	0	0	1	0	1	15.17
chr20	36028668	T	A	missense_variant	SRC	ENST00000373578.2:c.1010T>A	ENSP00000362680.2:p.Ile337Asn					0	0	0	0	1	0	0	0	0	0	1	0	0	0	1	30
chr1	36074917	C	G	missense_variant	PSMB2	ENST00000373237.3:c.378G>C	ENSP00000362334.3:p.Lys126Asn					0	0	0	0	1	0	0	0	0	0	1	0	0	0	1	24.5
chr6	36099050	C	T	missense_variant&splice_region_variant	MAPK13	ENST00000211287.4:c.122C>T	ENSP00000211287.4:p.Ser41Leu	rs55776345&COSM3697818&COSM3697817	T:0.0042	T:0.0129	T:9.464e-03	0	0	0	0	2	0	0	0	0	0	1	0	1	0	2	33
chr6	36106712	G	A	missense_variant	MAPK13	ENST00000211287.4:c.898G>A	ENSP00000211287.4:p.Ala300Thr	rs41270090	A:0.0016	A:0.002	A:1.969e-03	0	0	0	0	1	0	0	0	0	0	0	0	1	0	1	12.78
chr5	36170474	C	T	stop_gained	SKP2	ENST00000274255.6:c.700C>T	ENSP00000274255.6:p.Arg234Ter	rs765306569				0	0	0	0	1	0	0	0	0	0	0	0	1	0	1	36
chr5	36184101	T	A	3_prime_UTR_variant	SKP2	ENST00000274255.6:c.*1968T>A						2	0	0	0	2	0	0	0	0	0	1	0	1	0	2	16.96
chr5	36184104	A	T	3_prime_UTR_variant	SKP2	ENST00000274255.6:c.*1971A>T		rs776163190			T:1.648e-05	0	0	0	0	1	2	0	0	0	0	1	2	0	0	3	14.9
chr1	36291391	G	A	missense_variant	AGO4	ENST00000373210.3:c.600G>A	ENSP00000362306.3:p.Met200Ile					0	0	0	0	1	0	0	0	0	0	0	0	1	0	1	23.3
chr1	36306920	C	G	missense_variant	AGO4	ENST00000373210.3:c.1879C>G	ENSP00000362306.3:p.Arg627Gly	rs369348803	G:0.0002	G:0.0002	T:8.236e-06&G:8.236e-05	0	0	0	0	1	0	0	0	0	0	0	0	1	0	1	30
chr1	36319139	A	G	missense_variant	AGO4	ENST00000373210.3:c.2519A>G	ENSP00000362306.3:p.Asp840Gly					0	0	0	0	1	0	0	0	0	0	0	0	1	0	1	15.42
chr1	36354060	G	A	missense_variant	AGO1	ENST00000373204.4:c.58G>A	ENSP00000362300.4:p.Val20Met					0	0	1	0	0	0	0	0	1	0	0	0	0	0	1	22.7
chr1	36367615	A	C	missense_variant	AGO1	ENST00000373204.4:c.1207A>C	ENSP00000362300.4:p.Met403Leu					0	0	0	0	1	0	0	0	0	0	1	0	0	0	1	19.93
chr19	36398158	G	A	missense_variant	TYROBP	ENST00000262629.4:c.238C>T	ENSP00000262629.3:p.Arg80Trp	rs140188939	A:0.0014	A:0	A:3.707e-04	0	0	1	0	0	0	1	0	0	0	0	0	0	0	1	28.8
chr1	36475167	C	G	missense_variant	AGO3	ENST00000373191.4:c.1121C>G	ENSP00000362287.3:p.Pro374Arg					0	0	0	0	1	0	0	0	0	0	1	0	0	0	1	24.6
chr6	36652129	G	A	missense_variant	CDKN1A	ENST00000405375.1:c.251G>A	ENSP00000384849.1:p.Arg84Gln	rs34916193	A:0.0016	A:0.003	A:2.743e-03	0	0	0	0	1	0	0	0	0	0	1	0	0	0	1	10.42
chr22	36696983	G	T	missense_variant	MYH9	ENST00000216181.5:c.2752C>A	ENSP00000216181.5:p.His918Asn					1	0	0	0	2	0	0	0	0	0	2	0	0	0	2	19.18
chr7	36917641	A	G	missense_variant	ELMO1	ENST00000310758.4:c.1796T>C	ENSP00000312185.4:p.Val599Ala					0	0	0	0	1	0	0	0	0	0	1	0	0	0	1	21.5
chr20	36989410	A	G	missense_variant	LBP	ENST00000217407.2:c.641A>G	ENSP00000217407.2:p.Gln214Arg	rs138894985	G:0.0004	G:0.0042	G:1.985e-03	0	0	1	0	0	0	1	0	0	0	0	0	0	0	1	22.6
chr20	36993333	A	G	missense_variant	LBP	ENST00000217407.2:c.848A>G	ENSP00000217407.2:p.Asp283Gly	rs2232607	G:0.0046	G:0.0167	G:0.011	1	0	1	0	2	0	0	0	1	0	0	0	2	0	3	23.7
chr20	36997672	C	T	missense_variant	LBP	ENST00000217407.2:c.1015C>T	ENSP00000217407.2:p.Leu339Phe	rs5744212	T:0.0008	T:0.0037	T:2.397e-03	0	0	1	0	1	0	1	0	0	0	1	0	0	0	2	24.1
chr7	37053009	C	T	missense_variant	ELMO1	ENST00000310758.4:c.1332G>A	ENSP00000312185.4:p.Met444Ile	rs149093668	T:0.0012	T:0.0024	T:3.048e-03	0	0	1	0	2	0	0	0	1	0	1	0	1	0	3	26.4
chr22	37257235	C	T	missense_variant	NCF4	ENST00000397147.4:c.22C>T	ENSP00000380334.4:p.Arg8Trp					0	0	0	0	0	2	0	0	0	0	0	2	0	0	2	35
chr5	37309350	C	T	missense_variant	NUP155	ENST00000231498.3:c.2648G>A	ENSP00000231498.3:p.Arg883His	rs144016077	T:0.0016	T:0.0005	T:2.472e-03	0	0	1	0	0	0	0	0	1	0	0	0	0	0	1	23.4
chr5	37331792	G	A	missense_variant	NUP155	ENST00000231498.3:c.1624C>T	ENSP00000231498.3:p.His542Tyr	rs137866662		A:0.0006	A:5.436e-04	0	0	0	0	1	0	0	0	0	0	1	0	0	0	1	21.8
chr22	37334470	T	C	missense_variant	CSF2RB	ENST00000403662.3:c.2620T>C	ENSP00000384053.3:p.Phe874Leu					0	0	0	0	1	0	0	0	0	0	0	0	1	0	1	25
chrX	37663322	G	C	missense_variant	CYBB	ENST00000378588.4:c.1090G>C	ENSP00000367851.4:p.Gly364Arg	rs141756032	C:0.0016	C:0.0051	C:4.300e-03	0	0	1	0	0	0	1	0	0	0	0	0	0	0	1	23
chrX	37668909	T	A	missense_variant	CYBB	ENST00000378588.4:c.1551T>A	ENSP00000367851.4:p.Asp517Glu	rs151344452	A:0.0003	A:0.0022	A:1.336e-03	0	0	1	0	0	0	1	0	0	0	0	0	0	0	1	18.25
chr17	37871547	C	A	missense_variant	ERBB2	ENST00000269571.5:c.1157C>A	ENSP00000269571.4:p.Ala386Asp	rs141116145	A:0.0016	A:0.0057	A:3.451e-03&G:8.236e-06	0	0	1	0	1	0	1	0	0	0	1	0	0	0	2	15.41
chr17	37872145	C	T	missense_variant	ERBB2	ENST00000269571.5:c.1466C>T	ENSP00000269571.4:p.Pro489Leu	rs142456637	T:0.0004	T:0.001	T:7.660e-04	0	0	0	0	1	0	0	0	0	0	0	0	1	0	1	34
chr17	37884176	C	A	missense_variant	ERBB2	ENST00000269571.5:c.3647C>A	ENSP00000269571.4:p.Ala1216Asp	rs55943169	A:0.0014	A:0.0074	A:5.362e-03	0	0	0	0	1	0	0	0	0	0	1	0	0	0	1	34
chr8	38123829	A	T	missense_variant&splice_region_variant	PPAPDC1B	ENST00000424479.2:c.464T>A	ENSP00000392553.2:p.Phe155Tyr	rs766317294			T:8.275e-06	0	0	1	0	0	0	1	0	0	0	0	0	0	0	1	24.3
chr17	38145033	G	A	missense_variant	PSMD3	ENST00000264639.4:c.647G>A	ENSP00000264639.4:p.Arg216Gln	rs139137910		A:0.0002	A:1.071e-04	0	0	0	0	1	0	0	0	0	0	1	0	0	0	1	34
chr8	38272406	T	C	missense_variant	FGFR1	ENST00000425967.3:c.1961A>G	ENSP00000393312.3:p.Asp654Gly					0	0	0	0	1	0	0	0	0	0	0	0	1	0	1	32
chr8	38287327	G	C	missense_variant	FGFR1	ENST00000425967.3:c.330C>G	ENSP00000393312.3:p.Asn110Lys	rs767195580			C:1.812e-04	0	0	1	0	0	0	0	0	1	0	0	0	0	0	1	22.5
chr17	38416827	G	A	missense_variant	WIPF2	ENST00000323571.4:c.104G>A	ENSP00000320924.4:p.Arg35Gln	rs142659099	A:0.0020	A:0.0064	A:3.855e-03	0	0	0	0	1	0	0	0	0	0	1	0	0	0	1	23.9
chr17	38430166	G	GC	frameshift_variant	WIPF2	ENST00000323571.4:c.1095_1096insC	ENSP00000320924.4:p.Thr366HisfsTer30					0	0	5	0	0	0	1	0	4	0	0	0	0	0	5	35
chr22	38508306	G	T	missense_variant	PLA2G6	ENST00000332509.3:c.2283C>A	ENSP00000333142.3:p.Asn761Lys					0	0	1	0	2	0	1	0	0	0	2	0	0	0	3	24.2
chr15	38803851	G	A	missense_variant	RASGRP1	ENST00000310803.5:c.920C>T	ENSP00000310244.5:p.Ser307Leu					0	0	1	0	0	0	1	0	0	0	0	0	0	0	1	34
chr19	38867031	G	A	missense_variant	PSMD8	ENST00000215071.4:c.473G>A	ENSP00000215071.4:p.Arg158His	rs200403794		A:0.0002	A:1.980e-04&T:1.980e-05	0	0	0	0	1	0	0	0	0	0	1	0	0	0	1	23.5
chr5	38946608	T	C	missense_variant	RICTOR	ENST00000357387.3:c.4361A>G	ENSP00000349959.3:p.Asp1454Gly	rs61748206	C:0.0004	C:0.0022	C:9.142e-04	0	0	1	0	0	0	0	0	1	0	0	0	0	0	1	20.8
chr5	38950405	T	C	missense_variant	RICTOR	ENST00000357387.3:c.3545A>G	ENSP00000349959.3:p.Asp1182Gly	rs200720027		C:0.0003	C:3.295e-04	0	0	2	0	0	0	2	0	0	0	0	0	0	0	2	16.77
chr5	38953633	C	T	missense_variant	RICTOR	ENST00000357387.3:c.2720G>A	ENSP00000349959.3:p.Arg907His	rs202045287	T:0.0002	T:0.0001	T:6.591e-05	0	0	1	0	0	0	1	0	0	0	0	0	0	0	1	19.04
chr5	38953634	G	A	missense_variant	RICTOR	ENST00000357387.3:c.2719C>T	ENSP00000349959.3:p.Arg907Cys	rs146765449	A:0.0008	A:0.0042	A:2.142e-03	0	0	0	0	1	0	0	0	0	0	0	0	1	0	1	23.3
chr5	38959945	T	A	missense_variant	RICTOR	ENST00000357387.3:c.1987A>T	ENSP00000349959.3:p.Ile663Phe	rs756521430			A:8.236e-06	0	0	0	0	1	0	0	0	0	0	0	0	1	0	1	21.3
chr5	39270673	T	A	start_lost&splice_region_variant	FYB	ENST00000540520.1:c.1A>T	ENSP00000442840.1:p.Met1?					1	0	0	0	3	0	0	0	0	0	0	0	3	0	3	23.5
chr5	39311336	A	T	missense_variant	C9	ENST00000263408.4:c.1014T>A	ENSP00000263408.4:p.Phe338Leu	rs141600725	T:0.0004	T:0.0021	T:8.484e-04	0	0	1	0	0	0	1	0	0	0	0	0	0	0	1	26.6
chr5	39331894	G	A	missense_variant	C9	ENST00000263408.4:c.499C>T	ENSP00000263408.4:p.Pro167Ser	rs34882957	A:0.0018	A:0.0077	A:4.711e-03	0	0	1	0	3	0	0	0	1	0	0	0	3	0	4	25.3
chr19	39435680	C	G	missense_variant	FBXO17	ENST00000292852.4:c.622G>C	ENSP00000292852.3:p.Glu208Gln					0	0	0	0	2	0	0	0	0	0	0	0	2	0	2	10.77
chr4	39436296	C	T	missense_variant	KLB	ENST00000257408.4:c.1292C>T	ENSP00000257408.4:p.Thr431Met					0	0	1	0	0	0	1	0	0	0	0	0	0	0	1	24.7
chr19	39521717	C	T	stop_gained	FBXO27	ENST00000292853.4:c.524G>A	ENSP00000292853.3:p.Trp175Ter	rs776774177			T:8.236e-06	0	0	0	0	1	0	0	0	0	0	0	0	1	0	1	36
chr18	39573298	T	C	missense_variant	PIK3C3	ENST00000262039.4:c.779T>C	ENSP00000262039.3:p.Met260Thr	rs369975212		A:0.0001	A:8.239e-06&C:8.239e-06	0	0	1	0	0	0	1	0	0	0	0	0	0	0	1	20.2
chr22	39621819	G	A	missense_variant	PDGFB	ENST00000331163.6:c.635C>T	ENSP00000330382.6:p.Thr212Met	rs114786489	A:0.0032	A:0.0047	A:5.609e-03&C:8.236e-06	0	0	1	0	1	0	0	0	1	0	0	0	1	0	2	19.3
chr20	39788768	T	C	missense_variant	PLCG1	ENST00000373272.2:c.487T>C	ENSP00000362369.2:p.Ser163Pro					0	0	1	0	0	0	1	0	0	0	0	0	0	0	1	22.6
chr20	39791906	C	CG	frameshift_variant	PLCG1	ENST00000373272.2:c.780_781insG	ENSP00000362369.2:p.Tyr261ValfsTer9					0	0	0	2	0	0	0	2	0	0	0	0	0	0	2	32
chr17	40253855	C	T	missense_variant	DHX58	ENST00000251642.3:c.1961G>A	ENSP00000251642.3:p.Arg654His	rs117253612&COSM4066503	T:0.0026	T:0.0055	T:3.945e-03	1	0	0	0	1	0	0	0	0	0	1	0	0	0	1	23.1
chr22	40364122	G	A	missense_variant	GRAP2	ENST00000344138.4:c.536G>A	ENSP00000339186.4:p.Arg179Gln	rs61752259	A:0.0062	A:0.0094	A:7.844e-03&T:1.895e-04	1	0	1	0	2	0	1	0	0	0	1	0	1	0	3	22.7
chr17	40376873	C	T	missense_variant	STAT5B	ENST00000293328.3:c.299G>A	ENSP00000293328.3:p.Arg100His					0	0	1	0	0	0	1	0	0	0	0	0	0	0	1	23.1
chr17	40453469	G	A	missense_variant	STAT5A	ENST00000345506.4:c.1166G>A	ENSP00000341208.4:p.Arg389His	rs2230134	A:0.0048	A:0	A:9.966e-04&T:8.237e-06	0	0	0	0	1	0	0	0	0	0	1	0	0	0	1	23.1
chr17	40458278	T	C	missense_variant	STAT5A	ENST00000345506.4:c.1493T>C	ENSP00000341208.4:p.Val498Ala	rs770483390			C:8.236e-06	0	0	0	0	1	0	0	0	0	0	0	0	1	0	1	28.1
chr19	40485799	T	C	missense_variant	PSMC4	ENST00000157812.2:c.749T>C	ENSP00000157812.1:p.Val250Ala					0	0	0	0	1	0	0	0	0	0	1	0	0	0	1	22.1
chr19	40741839	T	A	missense_variant	AKT2	ENST00000392038.2:c.1133A>T	ENSP00000375892.2:p.Lys378Met					0	0	1	0	0	0	1	0	0	0	0	0	0	0	1	29
chr19	40877595	G	A	missense_variant	PLD3	ENST00000409587.1:c.694G>A	ENSP00000387050.1:p.Val232Met	rs145999145	A:0.0006	A:0.0049	A:2.940e-03	0	0	1	0	0	0	0	0	1	0	0	0	0	0	1	29.9
chr5	40958193	A	T	missense_variant	C7	ENST00000313164.9:c.1319A>T	ENSP00000322061.9:p.Tyr440Phe	rs781040180			T:9.106e-05&G:8.278e-06	0	0	0	0	2	0	0	0	0	0	2	0	0	0	2	25
chr5	40958328	C	T	missense_variant	C7	ENST00000313164.9:c.1454C>T	ENSP00000322061.9:p.Ala485Val	rs200622924			T:1.157e-04	0	0	0	0	1	0	0	0	0	0	0	0	1	0	1	28.8
chr6	41129207	C	T	missense_variant	TREM2	ENST00000373113.3:c.185G>A	ENSP00000362205.3:p.Arg62His	rs143332484&COSM328188	T:0.0050	T:0.0103	T:8.253e-03	0	0	1	0	1	0	1	0	0	0	1	0	0	0	2	11.11
chr5	41149448	C	T	missense_variant	C6	ENST00000263413.3:c.2518G>A	ENSP00000263413.3:p.Gly840Ser	rs142836385&COSM1328786	T:0.0026	T:0.0033	T:2.545e-03	0	0	0	0	1	0	0	0	0	0	1	0	0	0	1	17.74
chr5	41155088	T	C	missense_variant	C6	ENST00000263413.3:c.2087A>G	ENSP00000263413.3:p.Asp696Gly	rs41271067	C:0.0034	C:0.0134	C:6.910e-03	1	0	3	0	1	0	2	0	1	0	0	0	1	0	4	21.6
chr17	41165632	G	A	missense_variant	IFI35	ENST00000438323.2:c.521G>A	ENSP00000395590.2:p.Arg174Gln	rs150695787	A:0.0036	A:0.0108	A:8.245e-03	0	0	1	0	3	0	1	0	0	0	1	0	2	0	4	24.5
chr17	41165802	G	A	missense_variant	IFI35	ENST00000438323.2:c.578G>A	ENSP00000395590.2:p.Arg193His	rs146311145&COSM215690	A:0.0044	A:0.01	A:7.446e-03	0	0	2	0	0	0	1	0	1	0	0	0	0	0	2	13.23
chr5	41929873	T	C	missense_variant	FBXO4	ENST00000281623.3:c.500T>C	ENSP00000281623.3:p.Phe167Ser	rs371078455		C:0.0001	C:1.483e-04	0	0	0	0	2	0	0	0	0	0	1	0	1	0	2	28
chr5	41941350	T	G	missense_variant	FBXO4	ENST00000281623.3:c.1131T>G	ENSP00000281623.3:p.Ile377Met	rs149145775	G:0.0006	G:0.0007	G:6.177e-04	0	0	0	0	1	0	0	0	0	0	0	0	1	0	1	23
chr17	42255670	G	T	missense_variant	ASB16	ENST00000293414.1:c.1274G>T	ENSP00000293414.1:p.Ser425Ile	rs61758719	T:0.0024	T:0.0055	T:4.174e-03	0	0	1	0	0	0	0	0	1	0	0	0	0	0	1	20.1
chr19	42734991	G	GC	frameshift_variant	GSK3A	ENST00000222330.3:c.1406_1407insG	ENSP00000222330.3:p.Asp469GlufsTer13					0	0	0	0	1	0	0	0	0	0	1	0	0	0	1	29.6
chr21	42748838	C	G	missense_variant	MX2	ENST00000330714.3:c.5C>G	ENSP00000333657.3:p.Ser2Cys	rs372278299		G:0.0001	G:8.237e-06	0	0	0	0	1	0	0	0	0	0	1	0	0	0	1	15.68
chr21	42771131	G	GA	frameshift_variant	MX2	ENST00000330714.3:c.1282dupA	ENSP00000333657.3:p.Met428AsnfsTer3					0	0	1	0	0	0	0	0	1	0	0	0	0	0	1	25.8
chr6	43006408	A	G	missense_variant	CUL7	ENST00000535468.1:c.4715T>C	ENSP00000438788.1:p.Leu1572Pro	rs41274912	G:0.0034	G:0.0113	G:8.360e-03	0	0	0	0	1	0	0	0	0	0	0	0	1	0	1	25.7
chr6	43008764	C	T	missense_variant	CUL7	ENST00000535468.1:c.3947G>A	ENSP00000438788.1:p.Arg1316Gln	rs36004037		T:0.0027	T:1.919e-03	0	0	1	0	0	0	0	0	1	0	0	0	0	0	1	27.8
chr6	43010858	A	G	missense_variant	CUL7	ENST00000535468.1:c.3668T>C	ENSP00000438788.1:p.Ile1223Thr	rs77965460&COSM249271	G:0.0032		G:1.079e-03	0	0	0	0	1	0	0	0	0	0	1	0	0	0	1	11.44
chr6	43017813	C	T	missense_variant	CUL7	ENST00000535468.1:c.1709G>A	ENSP00000438788.1:p.Cys570Tyr	rs151021564	T:0.0004	T:0.0014	T:6.754e-04	0	0	1	0	0	0	0	0	1	0	0	0	0	0	1	18.74
chr6	43019364	T	C	missense_variant	CUL7	ENST00000535468.1:c.970A>G	ENSP00000438788.1:p.Ile324Val	COSM239487				4	0	0	0	6	0	0	0	0	0	4	0	2	0	6	12.35
chr6	43020010	G	T	missense_variant	CUL7	ENST00000535468.1:c.673C>A	ENSP00000438788.1:p.Pro225Thr					0	0	0	0	1	0	0	0	0	0	1	0	0	0	1	24.1
chr6	43030838	G	T	stop_gained	KLC4	ENST00000259708.3:c.496G>T	ENSP00000259708.3:p.Glu166Ter	rs756124328			T:4.118e-05	0	0	1	0	0	0	0	0	1	0	0	0	0	0	1	36
chr6	43039612	C	T	missense_variant	KLC4	ENST00000259708.3:c.1385C>T	ENSP00000259708.3:p.Thr462Ile	rs751866589			T:8.238e-06	0	0	0	0	1	0	0	0	0	0	1	0	0	0	1	24.2
chr6	43041013	T	C	missense_variant	KLC4	ENST00000259708.3:c.1736T>C	ENSP00000259708.3:p.Val579Ala					0	0	0	0	1	0	0	0	0	0	0	0	1	0	1	17.08
chr15	43250212	T	C	missense_variant&splice_region_variant	UBR1	ENST00000290650.4:c.4834A>G	ENSP00000290650.4:p.Arg1612Gly	rs78948790	C:0.0032	C:0.0069	C:5.461e-03	1	0	1	0	2	0	0	0	1	0	1	0	1	0	3	23
chr15	43276107	G	A	missense_variant	UBR1	ENST00000290650.4:c.4138C>T	ENSP00000290650.4:p.Arg1380Cys	rs372200839		T:0	A:3.459e-04&T:8.236e-06	0	0	1	0	0	0	0	0	1	0	0	0	0	0	1	35
chr6	43487122	A	G	missense_variant	POLR1C	ENST00000372389.3:c.193A>G	ENSP00000361465.3:p.Met65Val	rs141471029	G:0.0004	G:0.0017	G:8.236e-04	0	0	1	0	1	0	1	0	0	0	1	0	0	0	2	23
chr6	43488144	A	G	missense_variant	POLR1C	ENST00000372389.3:c.634A>G	ENSP00000361465.3:p.Met212Val	rs79222964	G:0.0184	G:0.0005	G:8.533e-03	0	0	0	0	1	0	0	0	0	0	0	0	1	0	1	22.5
chr6	43488709	C	G	missense_variant	POLR1C	ENST00000372389.3:c.845C>G	ENSP00000361465.3:p.Thr282Ser	rs371479150		G:0.0001	G:1.235e-04	0	0	0	0	1	0	0	0	0	0	0	0	1	0	1	24.3
chr20	43530403	A	C	missense_variant	YWHAB	ENST00000372839.3:c.229A>C	ENSP00000361930.3:p.Lys77Gln	rs142757633	C:0.0022	C:0.0005	C:1.820e-03	0	0	1	0	0	0	1	0	0	0	0	0	0	0	1	17.12
chr7	43988304	C	A	missense_variant	UBE2D4	ENST00000222402.3:c.272C>A	ENSP00000222402.2:p.Ser91Tyr	rs776976381				0	0	0	0	1	0	0	0	0	0	1	0	0	0	1	28.7
chr2	44028020	G	T	missense_variant	DYNC2LI1	ENST00000260605.8:c.695G>T	ENSP00000260605.8:p.Gly232Val					0	0	0	0	1	0	0	0	0	0	0	0	1	0	1	20.3
chr12	44177511	G	A	missense_variant	IRAK4	ENST00000448290.2:c.1172G>A	ENSP00000390651.2:p.Arg391His	rs55944915&IRAK4base_D0051:g.26645G>A	A:0.0070	A:0.0151&A:0.0151	A:0.011&A:0.011	0	0	3	0	2	0	1	0	2	0	1	0	1	0	5	31
chr2	44436427	G	A	missense_variant	PPM1B	ENST00000282412.4:c.925G>A	ENSP00000282412.4:p.Asp309Asn					0	0	0	0	1	0	0	0	0	0	0	0	1	0	1	33
chr20	44523472	G	A	missense_variant	CTSA	ENST00000372484.3:c.934G>A	ENSP00000361562.3:p.Asp312Asn	rs142892564	A:0.0042	A:0.0043	A:3.187e-03	0	0	1	0	0	0	0	0	1	0	0	0	0	0	1	11.98
chr20	44526659	C	T	missense_variant	CTSA	ENST00000372484.3:c.1324C>T	ENSP00000361562.3:p.Arg442Trp					0	0	1	0	0	0	1	0	0	0	0	0	0	0	1	35
chr3	44843459	G	T	missense_variant	KIF15	ENST00000326047.4:c.1502G>T	ENSP00000324020.4:p.Arg501Leu	rs138043992	T:0.0018	T:0.0028	A:1.647e-05&T:2.669e-03	0	0	0	0	1	0	0	0	0	0	0	0	1	0	1	33
chr1	44877962	G	A	missense_variant	RNF220	ENST00000355387.2:c.193G>A	ENSP00000347548.2:p.Gly65Ser	rs147759221&COSM189074&COSM189075	A:0.0002	A:0.0001	A:9.637e-04	0	0	0	0	1	0	0	0	0	0	0	0	1	0	1	23
chr1	44878152	A	G	missense_variant	RNF220	ENST00000355387.2:c.383A>G	ENSP00000347548.2:p.Asp128Gly	rs767627858			G:2.471e-05	0	0	1	0	0	0	0	0	1	0	0	0	0	0	1	23.3
chr3	44879843	C	T	missense_variant	KIF15	ENST00000326047.4:c.3248C>T	ENSP00000324020.4:p.Ser1083Leu	rs138611262&COSM1045102	T:0.0004	T:0.005	T:3.715e-03&G:8.236e-06	0	0	1	0	0	0	1	0	0	0	0	0	0	0	1	15.4
chr1	45219408	G	A	missense_variant	KIF2C	ENST00000372224.4:c.566G>A	ENSP00000361298.4:p.Arg189Gln	rs150604746		A:0.0002	A:1.318e-04	0	0	1	0	0	0	1	0	0	0	0	0	0	0	1	28.1
chr1	45224990	T	C	missense_variant	KIF2C	ENST00000372224.4:c.1337T>C	ENSP00000361298.4:p.Ile446Thr	rs139346428	C:0.0028	C:0.0045	C:2.652e-03	0	0	1	0	0	0	0	0	1	0	0	0	0	0	1	27.6
chr17	45266522	T	C	missense_variant	CDC27	ENST00000531206.1:c.17A>G	ENSP00000434614.1:p.Glu6Gly	rs62077279&COSM4130312&COSM4130311				0	0	0	0	0	2	0	0	0	0	0	2	0	0	2	26.1
chr17	45266535	T	C	missense_variant	CDC27	ENST00000531206.1:c.4A>G	ENSP00000434614.1:p.Thr2Ala	rs62077280&COSM4130314&COSM4130313				0	0	0	0	0	2	0	0	0	0	0	2	0	0	2	25.3
chr19	45377696	G	A	missense_variant	PVRL2	ENST00000252483.5:c.1003G>A	ENSP00000252483.4:p.Val335Met	rs558633830			A:4.942e-05	0	0	0	0	1	0	0	0	0	0	0	0	1	0	1	21.9
chr19	45385488	G	A	missense_variant	PVRL2	ENST00000252483.5:c.1063G>A	ENSP00000252483.4:p.Ala355Thr	rs187706273&COSM1197275	A:0.0012	A:0.0083	A:3.853e-03	0	0	1	0	0	0	0	0	1	0	0	0	0	0	1	26.3
chr1	45475747	G	C	missense_variant	HECTD3	ENST00000372172.4:c.670C>G	ENSP00000361245.4:p.His224Asp					1	0	0	0	1	0	0	0	0	0	1	0	0	0	1	23.8
chr19	45532158	C	T	missense_variant	RELB	ENST00000221452.8:c.899C>T	ENSP00000221452.7:p.Thr300Ile					0	0	0	0	1	0	0	0	0	0	0	0	1	0	1	33
chr17	45730168	C	G	missense_variant	KPNB1	ENST00000290158.4:c.208C>G	ENSP00000290158.3:p.Pro70Ala	rs61750353	G:0.0030	G:0.0127	T:8.236e-06&G:5.815e-03	0	0	1	0	0	0	1	0	0	0	0	0	0	0	1	11.93
chr7	45753513	T	TC	frameshift_variant	ADCY1	ENST00000297323.7:c.3279_3280insC	ENSP00000297323.7:p.Gly1094ArgfsTer92					0	0	0	0	1	0	0	0	0	0	0	0	1	0	1	24.9
chr19	46020995	G	T	missense_variant	VASP	ENST00000245932.6:c.80G>T	ENSP00000245932.5:p.Gly27Val					0	0	0	0	1	0	0	0	0	0	1	0	0	0	1	23.3
chr19	46024588	C	G	missense_variant	VASP	ENST00000245932.6:c.352C>G	ENSP00000245932.5:p.Pro118Ala					0	0	0	0	1	0	0	0	0	0	1	0	0	0	1	17.47
chr21	46309308	C	T	missense_variant	ITGB2	ENST00000397850.2:c.1760G>A	ENSP00000380948.2:p.Arg587His	rs772406915			T:8.247e-06	0	0	1	0	0	0	0	0	1	0	0	0	0	0	1	12.95
chr21	46310075	T	C	missense_variant	ITGB2	ENST00000397850.2:c.1475A>G	ENSP00000380948.2:p.Glu492Gly					1	0	0	0	1	0	0	0	0	0	1	0	0	0	1	28
chr21	46311862	G	A	missense_variant	ITGB2	ENST00000397850.2:c.1274C>T	ENSP00000380948.2:p.Ser425Leu	rs375122306		A:0.0001	A:8.238e-05	0	0	1	0	0	0	1	0	0	0	0	0	0	0	1	24.4
chr2	46313438	G	A	missense_variant	PRKCE	ENST00000306156.3:c.1529G>A	ENSP00000306124.3:p.Arg510Gln	rs74990336	A:0.0014	A:0.0061	A:4.446e-03	2	0	2	0	0	0	1	0	1	0	0	0	0	0	2	28.5
chr2	46372327	C	T	missense_variant	PRKCE	ENST00000306156.3:c.1688C>T	ENSP00000306124.3:p.Thr563Met	rs34077350	T:0.0016	T:0.0019	T:4.431e-03	0	0	1	0	1	0	1	0	0	0	1	0	0	0	2	32
chr1	46746841	T	A	missense_variant	LRRC41	ENST00000343304.6:c.1712A>T	ENSP00000343298.6:p.Asn571Ile	rs747656603			A:8.236e-06	0	0	0	0	1	0	0	0	0	0	1	0	0	0	1	25.6
chr1	46751448	G	A	missense_variant	LRRC41	ENST00000343304.6:c.1081C>T	ENSP00000343298.6:p.Pro361Ser	rs77417631	A:0.0018	A:0.0062	A:4.062e-03&C:8.240e-06	0	0	0	0	1	0	0	0	0	0	1	0	0	0	1	18.91
chr1	46768864	G	C	missense_variant	LRRC41	ENST00000343304.6:c.131C>G	ENSP00000343298.6:p.Pro44Arg	rs201408120&COSM426386	C:0.0030	C:0.0128	T:4.298e-05&C:7.633e-03	0	0	2	0	0	0	1	0	1	0	0	0	0	0	2	17.62
chr11	47829973	C	T	missense_variant	NUP160	ENST00000378460.2:c.2350G>A	ENSP00000367721.2:p.Ala784Thr	rs138083274		T:0.0012	T:8.401e-04	0	0	1	0	0	0	1	0	0	0	0	0	0	0	1	24
chr11	47869437	T	C	missense_variant	NUP160	ENST00000378460.2:c.277A>G	ENSP00000367721.2:p.Lys93Glu					0	0	0	0	1	0	0	0	0	0	1	0	0	0	1	23.7
chr4	48088533	A	T	missense_variant	TXK	ENST00000264316.4:c.906T>A	ENSP00000264316.4:p.Asn302Lys					0	0	0	0	1	0	0	0	0	0	0	0	1	0	1	11.62
chr12	48131987	C	T	missense_variant	RAPGEF3	ENST00000449771.2:c.2570G>A	ENSP00000395708.2:p.Ser857Asn	rs200517997		T:0.0001	T:1.071e-04	0	0	1	0	0	0	1	0	0	0	0	0	0	0	1	23.7
chr12	48142692	C	T	missense_variant	RAPGEF3	ENST00000449771.2:c.1064G>A	ENSP00000395708.2:p.Arg355Gln	rs564238938&COSM939694&COSM3728257&COSM1586485	T:0.0002		T:4.942e-05	0	0	0	0	1	0	0	0	0	0	1	0	0	0	1	27.6
chr12	48151789	G	A	missense_variant	RAPGEF3	ENST00000449771.2:c.79C>T	ENSP00000395708.2:p.Arg27Trp					1	0	0	0	1	0	0	0	0	0	1	0	0	0	1	23.5
chrX	48544153	G	A	missense_variant	WAS	ENST00000376701.4:c.391G>A	ENSP00000365891.4:p.Glu131Lys	rs146220228	A:0.0008	A:0.0034	A:2.541e-03	0	0	1	2	0	2	1	2	0	0	0	0	0	2	5	27.9
chr3	48712174	T	C	missense_variant	NCKIPSD	ENST00000294129.2:c.1972A>G	ENSP00000294129.2:p.Met658Val	rs141045366	C:0.0018	C:0.0027	C:2.858e-03	0	0	1	0	0	0	0	0	1	0	0	0	0	0	1	15.44
chr3	48719504	C	T	missense_variant	NCKIPSD	ENST00000294129.2:c.572G>A	ENSP00000294129.2:p.Arg191His	rs142785869		T:0.0003	T:2.471e-04	0	0	0	0	1	0	0	0	0	0	1	0	0	0	1	12.73
chr3	48726170	T	G	missense_variant	IP6K2	ENST00000328631.5:c.817A>C	ENSP00000331103.5:p.Asn273His	rs150229636	G:0.0034	G:0.01	G:6.466e-03	1	0	2	0	0	0	2	0	0	0	0	0	0	0	2	25.9
chr3	48732733	C	T	5_prime_UTR_variant	IP6K2	ENST00000328631.5:c.-9G>A		rs200143726	T:0.0020	T:0.002	T:1.657e-03	0	0	1	0	0	0	1	0	0	0	0	0	0	0	1	15.17
chr8	48746781	C	T	missense_variant	PRKDC	ENST00000314191.2:c.8125G>A	ENSP00000313420.2:p.Asp2709Asn	rs775814213			T:2.481e-05	0	0	1	0	0	0	0	0	1	0	0	0	0	0	1	24
chr8	48792167	A	T	missense_variant	PRKDC	ENST00000314191.2:c.5117T>A	ENSP00000313420.2:p.Leu1706Gln	rs202110076	T:0.0002	T:0.0035	T:1.995e-03	0	0	1	0	2	0	1	0	0	0	1	0	1	0	3	25.4
chr8	48800160	C	T	missense_variant	PRKDC	ENST00000314191.2:c.4517G>A	ENSP00000313420.2:p.Cys1506Tyr					0	0	1	0	0	0	1	0	0	0	0	0	0	0	1	24.5
chr12	49167333	A	T	missense_variant	ADCY6	ENST00000307885.4:c.2540T>A	ENSP00000311405.4:p.Leu847His	rs757246510			T:8.237e-06	0	0	0	0	1	0	0	0	0	0	0	0	1	0	1	24.3
chr20	49181517	C	T	missense_variant	PTPN1	ENST00000371621.3:c.166C>T	ENSP00000360683.3:p.Arg56Trp					0	0	0	0	1	0	0	0	0	0	0	0	1	0	1	35
chr20	49196370	A	G	missense_variant	PTPN1	ENST00000371621.3:c.995A>G	ENSP00000360683.3:p.Gln332Arg	rs760178512			G:8.236e-06	0	0	1	0	0	0	0	0	1	0	0	0	0	0	1	17.76
chr10	49634473	A	G	missense_variant	MAPK8	ENST00000374189.1:c.922A>G	ENSP00000363304.1:p.Lys308Glu					0	0	1	0	0	0	1	0	0	0	0	0	0	0	1	23
chr10	49643002	A	AG	frameshift_variant	MAPK8	ENST00000374189.1:c.1214_1215insG	ENSP00000363304.1:p.Asp405GlufsTer7					0	2	4	0	0	0	0	0	4	0	0	0	0	0	4	34
chr3	49738081	C	T	missense_variant	RNF123	ENST00000327697.6:c.1216C>T	ENSP00000328287.6:p.Arg406Trp	rs369371695&COSM1423996		T:0.0001	T:1.647e-05	0	0	1	0	0	0	0	0	1	0	0	0	0	0	1	29
chr3	49742997	T	TC	frameshift_variant	RNF123	ENST00000327697.6:c.2189_2190insC	ENSP00000328287.6:p.Leu731AlafsTer9					0	0	0	0	1	0	0	0	0	0	1	0	0	0	1	35
chr3	49751000	A	G	missense_variant	RNF123	ENST00000327697.6:c.2729A>G	ENSP00000328287.6:p.Asp910Gly	COSM1642296				0	0	1	0	0	0	0	0	1	0	0	0	0	0	1	31
chr3	49751230	C	T	missense_variant	RNF123	ENST00000327697.6:c.2809C>T	ENSP00000328287.6:p.Arg937Trp	rs148034082&COSM1046247	T:0.0010	T:0.0024	T:1.409e-03	0	0	0	0	1	0	0	0	0	0	1	0	0	0	1	35
chr3	49753837	G	A	missense_variant	RNF123	ENST00000327697.6:c.3427G>A	ENSP00000328287.6:p.Val1143Met	rs149412652		A:0.0001	A:3.295e-05	0	0	1	0	0	0	0	0	1	0	0	0	0	0	1	34
chr3	49845194	A	G	missense_variant	UBA7	ENST00000333486.3:c.2690T>C	ENSP00000333266.3:p.Met897Thr	rs758738535			G:8.237e-06	0	0	0	0	1	0	0	0	0	0	1	0	0	0	1	11.66
chr3	49845252	G	A	missense_variant	UBA7	ENST00000333486.3:c.2632C>T	ENSP00000333266.3:p.Arg878Cys	rs61760190	A:0.0008	A:0.0017	A:2.306e-03	0	0	0	0	1	0	0	0	0	0	0	0	1	0	1	25.9
chr3	49847560	T	TC	frameshift_variant	UBA7	ENST00000333486.3:c.1689_1690insG	ENSP00000333266.3:p.Thr564AspfsTer17					0	0	1	0	0	0	0	0	1	0	0	0	0	0	1	34
chr6	49986817	T	C	missense_variant	DEFB110	ENST00000371148.2:c.77A>G	ENSP00000360190.2:p.Tyr26Cys	rs748568152			C:2.471e-05	0	0	1	0	0	0	0	0	1	0	0	0	0	0	1	25.5
chr20	50092193	T	C	missense_variant	NFATC2	ENST00000396009.3:c.1337A>G	ENSP00000379330.3:p.His446Arg	rs12479626&COSM149197	C:0.0130	C:0.0009	C:8.549e-03	0	0	0	0	1	0	0	0	0	0	1	0	0	0	1	24
chr20	50139784	C	CG	frameshift_variant	NFATC2	ENST00000396009.3:c.995_996insC	ENSP00000379330.3:p.Ser333ValfsTer66					11	0	18	0	23	0	10	0	8	0	10	0	13	0	41	23.2
chr20	50140590	C	CG	frameshift_variant	NFATC2	ENST00000396009.3:c.189_190insC	ENSP00000379330.3:p.Val64ArgfsTer14					0	0	0	0	0	2	0	0	0	0	0	0	0	2	2	26.9
chr20	50140629	C	G	missense_variant	NFATC2	ENST00000396009.3:c.151G>C	ENSP00000379330.3:p.Val51Leu	rs140836558	G:0.0034	G:0.0119	G:6.430e-03	0	0	2	0	1	0	0	0	2	0	1	0	0	0	3	10.63
chr13	50296116	G	T	missense_variant	KPNA3	ENST00000261667.3:c.701C>A	ENSP00000261667.3:p.Pro234Gln					10	0	17	0	20	0	7	0	10	0	8	0	12	0	37	25.5
chr19	50302712	C	T	missense_variant	AP2A1	ENST00000359032.5:c.1094C>T	ENSP00000351926.4:p.Ala365Val					0	0	0	0	1	0	0	0	0	0	0	0	1	0	1	23.2
chr13	50306528	T	C	missense_variant	KPNA3	ENST00000261667.3:c.362A>G	ENSP00000261667.3:p.Lys121Arg	rs34024081	C:0.0068	C:0.0103	C:8.156e-03	1	0	1	0	1	0	1	0	0	0	1	0	0	0	2	18.05
chr16	50325710	G	A	missense_variant	ADCY7	ENST00000394697.2:c.439G>A	ENSP00000378187.2:p.Ala147Thr	rs200651932		T:0.0001	A:2.471e-04&T:1.647e-05	0	0	0	0	2	0	0	0	0	0	1	0	1	0	2	25.1
chr16	50349306	G	A	missense_variant	ADCY7	ENST00000394697.2:c.3133G>A	ENSP00000378187.2:p.Gly1045Arg	rs148842632	A:0.0002	A:0.0021	A:2.076e-03&C:8.236e-06	0	0	0	0	1	0	0	0	0	0	1	0	0	0	1	27
chr19	50376237	C	G	missense_variant	AKT1S1	ENST00000391835.1:c.376G>C	ENSP00000375711.1:p.Asp126His	rs149367630	G:0.0006	G:0.0024	G:2.113e-03	0	0	2	0	0	0	2	0	0	0	0	0	0	0	2	11.38
chr12	50385906	C	T	missense_variant	RACGAP1	ENST00000434422.1:c.1589G>A	ENSP00000413241.1:p.Arg530His	rs144941231		T:0.0005	T:2.718e-04	0	0	0	0	1	0	0	0	0	0	0	0	1	0	1	27.1
chr12	50386038	C	T	missense_variant	RACGAP1	ENST00000434422.1:c.1568G>A	ENSP00000413241.1:p.Arg523His	rs554689022&COSM1705575	T:0.0002		T:5.765e-05	0	0	0	0	1	0	0	0	0	0	1	0	0	0	1	27.1
chr3	50645445	G	A	missense_variant	CISH	ENST00000443053.2:c.421C>T	ENSP00000409346.2:p.Arg141Cys	rs140032833	A:0.0002	A:0.0001	A:1.153e-04	0	0	0	0	1	0	0	0	0	0	1	0	0	0	1	23.4
chr3	50654997	A	G	start_lost	MAPKAPK3	ENST00000446044.1:c.1A>G	ENSP00000396467.1:p.Met1?					0	0	3	0	0	0	2	0	1	0	0	0	0	0	3	13.81
chr3	50685421	A	G	missense_variant	MAPKAPK3	ENST00000446044.1:c.1093A>G	ENSP00000396467.1:p.Arg365Gly					0	0	1	0	0	0	0	0	1	0	0	0	0	0	1	27.3
chr22	50695065	G	T	missense_variant	MAPK12	ENST00000215659.8:c.467C>A	ENSP00000215659.8:p.Pro156His					0	0	1	0	0	0	0	0	1	0	0	0	0	0	1	27.8
chr16	50733465	C	T	missense_variant	NOD2	ENST00000300589.2:c.140C>T	ENSP00000300589.2:p.Ser47Leu	rs201586544		T:0.0001	T:1.812e-04	0	0	0	0	1	0	0	0	0	0	1	0	0	0	1	21.3
chr16	50745143	G	A	missense_variant	NOD2	ENST00000300589.2:c.1321G>A	ENSP00000300589.2:p.Glu441Lys	rs104895432&COSM971300	A:0.0002	A:0.0002	A:3.295e-04	0	0	1	0	0	0	0	0	1	0	0	0	0	0	1	17.68
chr16	50746199	G	A	missense_variant	NOD2	ENST00000300589.2:c.2377G>A	ENSP00000300589.2:p.Val793Met	rs104895444	A:0.0002	A:0.0016	A:1.054e-03	0	0	0	0	1	0	0	0	0	0	1	0	0	0	1	22
chr16	50756540	G	C	missense_variant	NOD2	ENST00000300589.2:c.2722G>C	ENSP00000300589.2:p.Gly908Arg	rs2066845	C:0.0046		T:1.894e-04&C:9.917e-03	1	0	1	0	2	0	0	0	1	0	1	0	1	0	3	31
chr16	50763778	G	GC	frameshift_variant	NOD2	ENST00000300589.2:c.3019dupC	ENSP00000300589.2:p.Leu1007ProfsTer2	rs2066847	C:0.0060	C:0.0222	C:0.013	1	0	3	0	4	4	0	0	3	0	2	0	2	4	11	35
chr16	50828319	A	G	missense_variant	CYLD	ENST00000427738.3:c.2666A>G	ENSP00000392025.3:p.Asp889Gly					0	0	0	0	1	0	0	0	0	0	0	0	1	0	1	32
chr14	51446173	C	A	missense_variant	TRIM9	ENST00000298355.3:c.2002G>T	ENSP00000298355.3:p.Gly668Cys					0	0	0	0	1	0	0	0	0	0	1	0	0	0	1	34
chr17	51901797	G	A	missense_variant	KIF2B	ENST00000268919.4:c.1403G>A	ENSP00000268919.4:p.Gly468Glu	TMP_ESP_17_51901797_51901797&rs116955880&COSM110335	A:0.0030	A:0.0064	A:6.770e-03	1	0	0	0	1	0	0	0	0	0	1	0	0	0	1	27.3
chr17	51901858	C	A	missense_variant	KIF2B	ENST00000268919.4:c.1464C>A	ENSP00000268919.4:p.Asn488Lys	rs139231634		A:0.0024	A:1.474e-03	0	0	1	0	0	0	1	0	0	0	0	0	0	0	1	14.75
chr19	52146869	C	T	missense_variant	SIGLEC14	ENST00000360844.6:c.1069G>A	ENSP00000354090.5:p.Val357Ile	rs138832022	T:0.0092	T:0.0247	T:0.020	0	0	1	4	0	0	0	2	1	2	0	0	0	0	5	11.54
chr3	52255282	T	C	missense_variant	TLR9	ENST00000360658.2:c.3050A>G	ENSP00000353874.2:p.Asn1017Ser					0	0	0	0	1	0	0	0	0	0	0	0	1	0	1	18.52
chr15	52605952	C	T	missense_variant	MYO5A	ENST00000399231.3:c.5509G>A	ENSP00000382177.3:p.Ala1837Thr	rs745374294			T:2.483e-05	0	0	0	0	1	0	0	0	0	0	0	0	1	0	1	26.9
chr15	52622666	T	C	missense_variant	MYO5A	ENST00000399231.3:c.4364A>G	ENSP00000382177.3:p.Gln1455Arg					0	0	1	0	0	0	0	0	1	0	0	0	0	0	1	12.43
chr15	52646178	A	T	missense_variant	MYO5A	ENST00000399231.3:c.3457T>A	ENSP00000382177.3:p.Ser1153Thr					0	0	1	0	0	0	0	0	1	0	0	0	0	0	1	16.8
chrX	53565868	A	G	missense_variant	HUWE1	ENST00000342160.3:c.11806T>C	ENSP00000340648.3:p.Ser3936Pro					0	0	0	0	0	4	0	0	0	0	0	4	0	0	4	24.6
chr12	53586536	C	T	missense_variant	ITGB7	ENST00000267082.5:c.1885G>A	ENSP00000267082.4:p.Gly629Ser	rs61754162&COSM191134	T:0.0088	T:0.0029	T:8.179e-03	0	0	1	0	0	0	1	0	0	0	0	0	0	0	1	24.9
chrX	53592078	T	C	missense_variant	HUWE1	ENST00000342160.3:c.6830A>G	ENSP00000340648.3:p.Gln2277Arg					0	0	1	0	0	0	0	0	1	0	0	0	0	0	1	11.85
chrX	53615420	C	CT	frameshift_variant	HUWE1	ENST00000342160.3:c.4535dupA	ENSP00000340648.3:p.Trp1513ValfsTer17					1	0	0	0	1	0	0	0	0	0	1	0	0	0	1	35
chrX	53627159	T	C	missense_variant	HUWE1	ENST00000342160.3:c.3082A>G	ENSP00000340648.3:p.Thr1028Ala	rs145758265		C:0.001	C:1.343e-03	0	0	0	0	2	0	0	0	0	0	0	0	2	0	2	11.94
chr2	53992601	C	T	missense_variant	GPR75-ASB3	ENST00000352846.3:c.223G>A	ENSP00000313756.3:p.Asp75Asn	rs750767404			T:8.236e-06	0	0	1	0	0	0	0	0	1	0	0	0	0	0	1	24.9
chr2	53992675	G	C	missense_variant	GPR75-ASB3	ENST00000352846.3:c.149C>G	ENSP00000313756.3:p.Ser50Cys	rs146004165&COSM3187324		C:0.0003	C:3.542e-04	0	0	0	0	1	0	0	0	0	0	0	0	1	0	1	24.3
chr10	54031150	A	G	missense_variant	PRKG1	ENST00000373980.4:c.1214A>G	ENSP00000363092.4:p.Lys405Arg					0	0	1	0	0	0	0	0	1	0	0	0	0	0	1	29.3
chr2	54135939	C	T	missense_variant	PSME4	ENST00000404125.1:c.2611G>A	ENSP00000384211.1:p.Val871Ile					0	0	1	0	0	0	0	0	1	0	0	0	0	0	1	23
chr19	54724683	C	T	missense_variant	LILRB3	ENST00000245620.9:c.973G>A	ENSP00000245620.9:p.Val325Ile	rs148265135		T:0.0042	T:2.196e-03	0	0	1	0	0	0	0	0	1	0	0	0	0	0	1	17.54
chr19	54760833	C	T	missense_variant	LILRB5	ENST00000449561.2:c.61G>A	ENSP00000406478.1:p.Val21Met	rs142788541	T:0.0008	T:0.0006	T:4.036e-04	0	0	1	0	1	0	0	0	1	0	0	0	1	0	2	12.32
chr19	54761023	C	G	missense_variant&splice_region_variant	LILRB5	ENST00000449561.2:c.34G>C	ENSP00000406478.1:p.Gly12Arg	rs150778096		G:0.002	T:1.647e-05&G:1.425e-03	0	0	1	0	1	0	0	0	1	0	0	0	1	0	2	24.9
chr17	54991154	T	C	missense_variant	TRIM25	ENST00000316881.4:c.196A>G	ENSP00000323889.4:p.Asn66Asp					0	0	1	0	0	0	1	0	0	0	0	0	0	0	1	28.3
chr19	55106789	T	C	missense_variant	LILRA1	ENST00000251372.3:c.583T>C	ENSP00000251372.3:p.Tyr195His	rs768445938			C:1.647e-05	0	0	0	0	1	0	0	0	0	0	1	0	0	0	1	20.8
chr19	55107307	C	T	missense_variant	LILRA1	ENST00000251372.3:c.865C>T	ENSP00000251372.3:p.Arg289Cys	rs139230831	T:0.0006	T:0.0014	T:6.260e-04	0	0	0	0	1	0	0	0	0	0	1	0	0	0	1	19.45
chr19	55144131	G	C	missense_variant	LILRB1	ENST00000324602.7:c.878G>C	ENSP00000315997.7:p.Gly293Ala					0	0	0	0	1	0	0	0	0	0	1	0	0	0	1	19.04
chr4	55151546	G	A	missense_variant	PDGFRA	ENST00000257290.5:c.2332G>A	ENSP00000257290.5:p.Val778Ile	rs200808048				0	0	0	0	1	0	0	0	0	0	0	0	1	0	1	22.9
chr4	55156712	A	G	missense_variant	PDGFRA	ENST00000257290.5:c.3113A>G	ENSP00000257290.5:p.Asn1038Ser					0	0	0	0	1	0	0	0	0	0	0	0	1	0	1	23.8
chr7	55229318	T	C	missense_variant	EGFR	ENST00000275493.2:c.1625T>C	ENSP00000275493.2:p.Leu542Pro					0	0	0	0	1	0	0	0	0	0	0	0	1	0	1	25.6
chr19	55284986	C	A	missense_variant	KIR2DL1	ENST00000336077.6:c.272C>A	ENSP00000336769.5:p.Thr91Lys					9	0	15	2	18	4	10	0	5	2	10	0	8	4	39	14.81
chr19	55286667	G	A	missense_variant	KIR2DL1	ENST00000336077.6:c.421G>A	ENSP00000336769.5:p.Ala141Thr	rs145961423	A:0.0008	A:0.0015	A:1.547e-03	1	0	0	0	1	0	0	0	0	0	1	0	0	0	1	13.91
chr19	55286809	G	A	missense_variant	KIR2DL1	ENST00000336077.6:c.563G>A	ENSP00000336769.5:p.Gly188Asp	rs2916003&COSM4132537	A:0.0050		A:2.952e-04	6	0	8	0	13	0	5	0	3	0	8	0	5	0	21	11.61
chr19	55294400	A	C	missense_variant	KIR2DL1	ENST00000336077.6:c.742A>C	ENSP00000336769.5:p.Ile248Leu					0	0	0	0	1	0	0	0	0	0	1	0	0	0	1	13.75
chr19	55329814	G	C	missense_variant	KIR3DL1	ENST00000391728.4:c.115G>C	ENSP00000375608.4:p.Val39Leu	rs186521594	C:0.0008	C:0.0059	C:7.140e-03	0	0	0	0	1	0	0	0	0	0	0	0	1	0	1	21.5
chr19	55331287	G	T	missense_variant	KIR3DL1	ENST00000391728.4:c.475G>T	ENSP00000375608.4:p.Gly159Trp					5	0	8	8	8	4	4	6	4	2	3	2	5	2	28	15.27
chr19	55367175	T	C	missense_variant	KIR3DL2	ENST00000326321.3:c.757T>C	ENSP00000325525.3:p.Tyr253His					0	0	1	0	0	0	0	0	1	0	0	0	0	0	1	21
chr18	55996244	C	T	missense_variant	NEDD4L	ENST00000400345.3:c.698C>T	ENSP00000383199.2:p.Ser233Leu	rs202231187	T:0.0012	T:0.0059	T:4.090e-03	0	0	1	0	0	0	1	0	0	0	0	0	0	0	1	24.6
chr5	56177843	C	G	missense_variant	MAP3K1	ENST00000399503.3:c.2816C>G	ENSP00000382423.3:p.Ser939Cys	rs45556841	G:0.0074	G:0.0231	G:0.015	0	0	1	0	1	0	1	0	0	0	1	0	0	0	2	22.2
chr20	56195349	C	T	start_lost	ZBP1	ENST00000371173.3:c.3G>A	ENSP00000360215.3:p.Met1?	rs45521631	T:0.0074	T:0.0212	T:0.012	0	0	1	0	1	0	0	0	1	0	0	0	1	0	2	22.2
chr15	56208227	A	G	missense_variant	NEDD4	ENST00000338963.2:c.803T>C	ENSP00000345530.2:p.Ile268Thr	rs138346814	G:0.0002	G:0.0012	G:7.330e-04	0	0	1	0	0	0	0	0	1	0	0	0	0	0	1	24.4
chr15	56208822	C	G	missense_variant	NEDD4	ENST00000338963.2:c.208G>C	ENSP00000345530.2:p.Glu70Gln	rs111308798	G:0.0008	G:0.0022	G:2.323e-03	0	0	0	0	1	0	0	0	0	0	0	0	1	0	1	22.5
chr19	56370051	C	T	missense_variant	NLRP4	ENST00000301295.6:c.1292C>T	ENSP00000301295.4:p.Ala431Val	rs192117499	T:0.0026		T:1.466e-03	0	0	1	0	0	0	1	0	0	0	0	0	0	0	1	10.08
chr12	56477541	C	T	missense_variant	ERBB3	ENST00000267101.3:c.89C>T	ENSP00000267101.3:p.Pro30Leu	rs56017157	T:0.0010	T:0.0021	T:2.059e-03	1	0	0	0	2	0	0	0	0	0	0	0	2	0	2	23
chr12	56482332	T	C	missense_variant	ERBB3	ENST00000267101.3:c.880T>C	ENSP00000267101.3:p.Phe294Leu					0	0	0	0	1	0	0	0	0	0	0	0	1	0	1	23.7
chr12	56495819	G	A	missense_variant	ERBB3	ENST00000267101.3:c.4009G>A	ENSP00000267101.3:p.Ala1337Thr	rs755855285			A:5.767e-05	0	0	0	0	1	0	0	0	0	0	0	0	1	0	1	17.86
chr12	56737251	C	A	missense_variant	STAT2	ENST00000314128.4:c.2478G>T	ENSP00000315768.4:p.Gln826His	rs2229363	A:0.0030	A:0.0128	A:7.693e-03	0	0	4	0	0	0	3	0	1	0	0	0	0	0	4	13.38
chr12	56744960	T	C	missense_variant	STAT2	ENST00000314128.4:c.956A>G	ENSP00000315768.4:p.Glu319Gly					0	0	0	0	1	0	0	0	0	0	0	0	1	0	1	31
chr14	56755222	C	T	missense_variant	PELI2	ENST00000267460.4:c.377C>T	ENSP00000267460.4:p.Thr126Met	rs202243870	T:0.0002	T:0.0005	T:4.365e-04	0	0	1	0	0	0	0	0	1	0	0	0	0	0	1	13.54
chr14	56755275	G	A	missense_variant	PELI2	ENST00000267460.4:c.430G>A	ENSP00000267460.4:p.Val144Met					0	0	1	0	0	0	0	0	1	0	0	0	0	0	1	22.5
chr14	56757104	G	A	missense_variant	PELI2	ENST00000267460.4:c.626G>A	ENSP00000267460.4:p.Arg209His	rs117504135	A:0.0034	A:0.013	A:8.343e-03	0	0	0	0	2	0	0	0	0	0	1	0	1	0	2	35
chr14	56763764	G	A	stop_gained	PELI2	ENST00000267460.4:c.1143G>A	ENSP00000267460.4:p.Trp381Ter					0	0	0	0	1	0	0	0	0	0	0	0	1	0	1	43
chr16	56865815	A	G	missense_variant	NUP93	ENST00000308159.5:c.1147A>G	ENSP00000310668.5:p.Thr383Ala					0	0	1	0	0	0	0	0	1	0	0	0	0	0	1	16.1
chr16	56871530	A	G	missense_variant	NUP93	ENST00000308159.5:c.1910A>G	ENSP00000310668.5:p.Lys637Arg					0	0	0	0	1	0	0	0	0	0	0	0	1	0	1	28.3
chr16	57060554	G	T	missense_variant	NLRC5	ENST00000262510.6:c.1699G>T	ENSP00000262510.6:p.Gly567Cys	rs766650347			T:8.236e-06	0	0	1	0	0	0	0	0	1	0	0	0	0	0	1	28.5
chr16	57091999	G	A	missense_variant	NLRC5	ENST00000262510.6:c.3769G>A	ENSP00000262510.6:p.Asp1257Asn	rs117587884	A:0.0036	A:0.0185	A:0.015	0	0	1	0	2	0	0	0	1	0	1	0	1	0	3	24.7
chr1	57340643	C	A	missense_variant	C8A	ENST00000361249.3:c.193C>A	ENSP00000354458.3:p.Gln65Lys	rs147022920		A:0.0001	A:4.119e-05	0	0	1	0	0	0	0	0	1	0	0	0	0	0	1	19.37
chr1	57409459	C	A	missense_variant	C8B	ENST00000371237.4:c.1144G>T	ENSP00000360281.4:p.Asp382Tyr	rs139498867	A:0.0028	A:0.0085	A:4.159e-03	0	0	0	0	1	0	0	0	0	0	0	0	1	0	1	28.2
chr12	57500022	G	A	missense_variant	STAT6	ENST00000300134.3:c.632C>T	ENSP00000300134.3:p.Ala211Val					0	0	1	0	0	0	1	0	0	0	0	0	0	0	1	29
chr20	57598882	C	T	stop_gained	TUBB1	ENST00000217133.1:c.400C>T	ENSP00000217133.1:p.Gln134Ter	rs199948010		T:0.0007	T:2.800e-04	0	0	0	0	1	0	0	0	0	0	0	0	1	0	1	38
chr12	57926586	A	G	missense_variant	DCTN2	ENST00000434715.3:c.797T>C	ENSP00000408910.3:p.Val266Ala	rs200641932&COSM3736069&COSM3736070&COSM3736071	G:0.0008	G:0.0005	G:8.107e-04	0	0	0	0	1	0	0	0	0	0	0	0	1	0	1	24.6
chr12	57927083	C	T	missense_variant	DCTN2	ENST00000434715.3:c.688G>A	ENSP00000408910.3:p.Ala230Thr	rs200168725		T:0.0002	T:3.471e-04	1	0	2	0	0	0	1	0	1	0	0	0	0	0	2	26.5
chr3	58110119	G	C	missense_variant	FLNB	ENST00000490882.1:c.3785G>C	ENSP00000420213.1:p.Gly1262Ala	rs111330368	C:0.0024	C:0.0056	C:5.461e-03	0	0	1	0	1	0	1	0	0	0	0	0	1	0	2	25
chr3	58134077	C	T	missense_variant	FLNB	ENST00000490882.1:c.5966C>T	ENSP00000420213.1:p.Pro1989Leu					0	0	0	0	1	0	0	0	0	0	1	0	0	0	1	33
chr3	58134576	G	T	missense_variant	FLNB	ENST00000490882.1:c.6181G>T	ENSP00000420213.1:p.Ala2061Ser					0	0	0	0	1	0	0	0	0	0	0	0	1	0	1	32
chr3	58139278	C	G	missense_variant	FLNB	ENST00000490882.1:c.6637C>G	ENSP00000420213.1:p.Gln2213Glu					0	0	0	0	1	0	0	0	0	0	0	0	1	0	1	20.7
chr3	58154223	G	A	missense_variant	FLNB	ENST00000490882.1:c.7348G>A	ENSP00000420213.1:p.Val2450Ile	rs202143851	A:0.0002	A:0.0002	A:6.260e-04	0	0	0	0	1	0	0	0	0	0	0	0	1	0	1	26.3
chr14	58727679	T	C	missense_variant	PSMA3	ENST00000216455.4:c.418T>C	ENSP00000216455.4:p.Ser140Pro					0	0	1	0	0	0	0	0	1	0	0	0	0	0	1	27.8
chr11	58940189	G	C	missense_variant	DTX4	ENST00000227451.3:c.121G>C	ENSP00000227451.3:p.Gly41Arg					0	0	0	0	1	0	0	0	0	0	0	0	1	0	1	23.1
chr11	58949917	G	A	missense_variant	DTX4	ENST00000227451.3:c.917G>A	ENSP00000227451.3:p.Arg306Gln	rs200340632	A:0.0006	A:0.0029	A:1.695e-03	0	0	0	0	1	0	0	0	0	0	1	0	0	0	1	25
chr1	59247853	G	T	missense_variant	JUN	ENST00000371222.2:c.890C>A	ENSP00000360266.2:p.Thr297Lys	rs9989		T:0.0001	T:1.647e-05	1	0	0	0	4	0	0	0	0	0	2	0	2	0	4	29.9
chr1	59248694	A	G	missense_variant	JUN	ENST00000371222.2:c.49T>C	ENSP00000360266.2:p.Ser17Pro	rs768867417			G:8.236e-06	0	0	0	0	1	0	0	0	0	0	1	0	0	0	1	22.1
chr15	59323865	A	C	missense_variant	RNF111	ENST00000559209.1:c.844A>C	ENSP00000453872.1:p.Ser282Arg	rs199967891	C:0.0002	C:0.0002	C:3.212e-04	0	0	0	0	1	0	0	0	0	0	1	0	0	0	1	24.2
chr15	59358989	G	T	missense_variant	RNF111	ENST00000559209.1:c.1393G>T	ENSP00000453872.1:p.Ala465Ser	rs140420056		T:0.0008	T:2.059e-04	0	0	1	0	0	0	0	0	1	0	0	0	0	0	1	19.26
chr11	59860304	A	G	missense_variant	MS4A2	ENST00000278888.3:c.361A>G	ENSP00000278888.3:p.Arg121Gly					0	0	0	0	1	0	0	0	0	0	1	0	0	0	1	17.53
chr18	60497393	T	C	missense_variant	PHLPP1	ENST00000262719.5:c.1702T>C	ENSP00000262719.4:p.Cys568Arg	rs142894376	C:0.0010	C:0.0048	C:2.318e-03	0	0	0	0	1	0	0	0	0	0	0	0	1	0	1	24.7
chr18	60497450	C	G	missense_variant	PHLPP1	ENST00000262719.5:c.1759C>G	ENSP00000262719.4:p.Leu587Val	rs200816598	G:0.0004	G:0.0002	G:2.723e-04	0	0	0	0	1	0	0	0	0	0	1	0	0	0	1	25.2
chr18	60563225	A	G	missense_variant	PHLPP1	ENST00000262719.5:c.2425A>G	ENSP00000262719.4:p.Ile809Val	rs140035447	G:0.0020	G:0.0076	G:5.612e-03	0	0	1	0	1	0	0	0	1	0	1	0	0	0	2	11.87
chr17	60749413	A	G	missense_variant	MRC2	ENST00000303375.5:c.1361A>G	ENSP00000307513.5:p.Glu454Gly					0	0	0	0	1	0	0	0	0	0	1	0	0	0	1	32
chr17	60753218	G	A	missense_variant	MRC2	ENST00000303375.5:c.1637G>A	ENSP00000307513.5:p.Arg546Gln	rs780432834			A:6.589e-05	0	0	1	0	0	0	0	0	1	0	0	0	0	0	1	27.3
chr17	60754726	G	A	missense_variant	MRC2	ENST00000303375.5:c.1931G>A	ENSP00000307513.5:p.Cys644Tyr					0	0	0	0	1	0	0	0	0	0	0	0	1	0	1	28.7
chr17	60767048	A	T	missense_variant	MRC2	ENST00000303375.5:c.3500A>T	ENSP00000307513.5:p.Tyr1167Phe					1	0	0	0	1	0	0	0	0	0	1	0	0	0	1	16.01
chr11	61106765	G	A	missense_variant	DAK	ENST00000394900.3:c.344G>A	ENSP00000378360.3:p.Arg115Gln	rs144902033	A:0.0014	A:0.0034	A:2.397e-03	0	0	0	0	1	0	0	0	0	0	0	0	1	0	1	34
chr17	61957867	A	G	missense_variant	GH2	ENST00000332800.7:c.721T>C	ENSP00000333157.7:p.Trp241Arg	rs61764020	G:0.0012	G:0.0023	G:3.229e-03	0	0	1	0	1	0	1	0	0	0	1	0	0	0	2	10.58
chr20	62178636	C	T	missense_variant	SRMS	ENST00000217188.1:c.181G>A	ENSP00000217188.1:p.Asp61Asn	rs143145993		T:0.0001	T:4.139e-05	0	0	1	0	0	0	1	0	0	0	0	0	0	0	1	18.87
chrX	63444271	T	C	missense_variant	ASB12	ENST00000362002.2:c.901A>G	ENSP00000355195.2:p.Ile301Val	rs149424932	C:0.0003	C:0.0024	C:7.248e-04	0	0	0	0	1	0	0	0	0	0	0	0	1	0	1	22.2
chrX	63445278	G	A	missense_variant	ASB12	ENST00000362002.2:c.253C>T	ENSP00000355195.2:p.His85Tyr					0	0	0	0	1	0	0	0	0	0	0	0	1	0	1	24.7
chrX	63445332	T	C	missense_variant	ASB12	ENST00000362002.2:c.199A>G	ENSP00000355195.2:p.Arg67Gly					0	0	1	0	0	0	1	0	0	0	0	0	0	0	1	25.4
chr14	63851220	C	T	missense_variant	PPP2R5E	ENST00000337537.3:c.1144G>A	ENSP00000337641.3:p.Val382Ile	rs61756433	T:0.0006	T:0.001	T:4.118e-04	0	0	1	0	0	0	1	0	0	0	0	0	0	0	1	23.7
chr3	63996606	C	T	missense_variant	PSMD6	ENST00000295901.4:c.1021G>A	ENSP00000295901.4:p.Gly341Arg	rs140886939	T:0.0002	T:0.0014	T:1.120e-03	0	0	1	0	0	0	1	0	0	0	0	0	0	0	1	35
chr11	64051816	G	A	missense_variant	BAD	ENST00000394532.3:c.25C>T	ENSP00000378040.3:p.Pro9Ser					0	0	0	0	1	0	0	0	0	0	0	0	1	0	1	17.01
chr11	64504286	G	A	missense_variant	RASGRP2	ENST00000354024.3:c.1034C>T	ENSP00000338864.3:p.Ala345Val					0	0	0	0	1	0	0	0	0	0	0	0	1	0	1	14.41
chr11	64509534	T	C	missense_variant	RASGRP2	ENST00000354024.3:c.124A>G	ENSP00000338864.3:p.Met42Val					0	0	1	0	0	0	0	0	1	0	0	0	0	0	1	23.9
chr12	64882317	T	C	missense_variant	TBK1	ENST00000331710.5:c.1391T>C	ENSP00000329967.5:p.Val464Ala	rs35635889	C:0.0036	C:0.0203	C:0.013	1	0	1	0	0	0	0	0	1	0	0	0	0	0	1	19.76
chr1	65321324	G	A	missense_variant	JAK1	ENST00000342505.4:c.1516C>T	ENSP00000343204.4:p.Arg506Cys	rs61735631	A:0.0004	A:0.0014	A:6.368e-04	0	0	1	0	0	0	1	0	0	0	0	0	0	0	1	25.3
chr1	65349059	C	T	missense_variant	JAK1	ENST00000342505.4:c.106G>A	ENSP00000343204.4:p.Val36Met					0	0	0	0	1	0	0	0	0	0	0	0	1	0	1	22.7
chr11	65410001	C	CG	frameshift_variant	SIPA1	ENST00000394224.3:c.875_876insG	ENSP00000377771.3:p.Arg293LysfsTer34					0	0	1	0	6	0	0	0	1	0	1	0	5	0	7	29.2
chr11	65425764	C	T	missense_variant	RELA	ENST00000406246.3:c.871G>A	ENSP00000384273.3:p.Asp291Asn	rs61759893	T:0.0028	T:0.0047	T:3.464e-03	0	0	0	0	3	0	0	0	0	0	2	0	1	0	3	23.1
chr17	66039095	C	T	missense_variant	KPNA2	ENST00000537025.2:c.646C>T	ENSP00000438483.2:p.Pro216Ser	rs11545988&COSM3958682	T:0.0026	T:0.0028	A:8.236e-06&T:2.273e-03	0	0	1	0	0	0	1	0	0	0	0	0	0	0	1	24.1
chr17	66040136	G	T	missense_variant	KPNA2	ENST00000537025.2:c.1113G>T	ENSP00000438483.2:p.Gln371His					0	0	0	0	1	0	0	0	0	0	0	0	1	0	1	26.1
chr11	66235714	G	C	missense_variant	PELI3	ENST00000320740.7:c.115G>C	ENSP00000322532.7:p.Glu39Gln	rs148294193	C:0.0012	C:0.004	A:8.240e-06&C:4.400e-03	1	0	1	0	1	0	0	0	1	0	1	0	0	0	2	19.41
chr11	66243148	C	T	missense_variant	PELI3	ENST00000320740.7:c.920C>T	ENSP00000322532.7:p.Ala307Val	rs145732233	T:0.0014	T:0.0048	T:4.366e-03	0	0	1	0	0	0	0	0	1	0	0	0	0	0	1	23
chr11	66331605	G	A	missense_variant	CTSF	ENST00000310325.5:c.1334C>T	ENSP00000310832.5:p.Pro445Leu	rs142523550		A:0.0002	A:8.238e-05	0	0	1	0	0	0	1	0	0	0	0	0	0	0	1	33
chr11	66332390	T	C	missense_variant	CTSF	ENST00000310325.5:c.1133A>G	ENSP00000310832.5:p.Asn378Ser	rs148080813		C:0.0003	C:2.471e-04	0	0	1	0	0	0	1	0	0	0	0	0	0	0	1	23.5
chr11	66333807	G	A	missense_variant	CTSF	ENST00000310325.5:c.676C>T	ENSP00000310832.5:p.Arg226Cys	rs143313688	A:0.0016	A:0.0048	A:3.360e-03	0	0	0	0	1	0	0	0	0	0	0	0	1	0	1	31
chr11	66460727	C	T	missense_variant	SPTBN2	ENST00000533211.1:c.4784G>A	ENSP00000432568.1:p.Arg1595His	rs763501939&COSM2040854&COSM3810163			A:1.647e-05&T:2.471e-05	0	0	0	0	1	0	0	0	0	0	0	0	1	0	1	25.9
chr11	66468236	C	T	missense_variant	SPTBN2	ENST00000533211.1:c.3334G>A	ENSP00000432568.1:p.Gly1112Arg					0	0	0	0	1	0	0	0	0	0	0	0	1	0	1	22.5
chr11	66475156	C	T	missense_variant	SPTBN2	ENST00000533211.1:c.1484G>A	ENSP00000432568.1:p.Arg495His	rs769277232			T:8.267e-06	0	0	1	0	0	0	0	0	1	0	0	0	0	0	1	14.93
chr11	66478156	T	C	missense_variant	SPTBN2	ENST00000533211.1:c.970A>G	ENSP00000432568.1:p.Thr324Ala					0	0	0	0	1	0	0	0	0	0	0	0	1	0	1	22.8
chr12	66622047	C	A	missense_variant	IRAK3	ENST00000261233.4:c.784C>A	ENSP00000261233.4:p.Leu262Ile					0	0	0	0	1	0	0	0	0	0	0	0	1	0	1	27.1
chr12	66622051	C	T	missense_variant	IRAK3	ENST00000261233.4:c.788C>T	ENSP00000261233.4:p.Pro263Leu					0	0	0	0	1	0	0	0	0	0	0	0	1	0	1	23.8
chr16	66785202	G	C	missense_variant	DYNC1LI2	ENST00000258198.2:c.155C>G	ENSP00000258198.2:p.Pro52Arg	rs757970914			C:8.249e-06	0	0	1	0	0	0	0	0	1	0	0	0	0	0	1	32
chr11	67198965	C	CT	frameshift_variant	RPS6KB2	ENST00000312629.5:c.437dupT	ENSP00000308413.5:p.Ile147HisfsTer3					0	0	1	0	0	0	1	0	0	0	0	0	0	0	1	35
chr11	67202573	C	T	missense_variant	RPS6KB2	ENST00000312629.5:c.1382C>T	ENSP00000308413.5:p.Pro461Leu	rs200313021	T:0.0004	T:0.0004	T:5.411e-04&G:8.325e-06	0	0	1	0	0	0	1	0	0	0	0	0	0	0	1	24.4
chr18	67531554	AC	A	frameshift_variant	CD226	ENST00000280200.4:c.1006delG	ENSP00000280200.4:p.Val336PhefsTer40					0	2	0	0	0	4	0	0	0	0	0	4	0	0	4	22.5
chr18	67531555	C	A	missense_variant	CD226	ENST00000280200.4:c.1006G>T	ENSP00000280200.4:p.Val336Phe					0	2	0	0	0	2	0	0	0	0	0	0	0	2	2	23
chr18	67563044	A	AG	frameshift_variant	CD226	ENST00000280200.4:c.619_620insC	ENSP00000280200.4:p.Ile207ThrfsTer38					0	0	1	0	0	2	0	0	1	0	0	0	0	2	3	23.8
chr11	67766704	G	A	missense_variant	UNC93B1	ENST00000227471.2:c.626C>T	ENSP00000227471.2:p.Pro209Leu	rs144399212	A:0.0028	A:0.003	A:3.703e-03	0	0	1	0	0	0	0	0	1	0	0	0	0	0	1	25.6
chr16	68856099	C	T	missense_variant	CDH1	ENST00000261769.5:c.1907C>T	ENSP00000261769.4:p.Ala636Val					0	0	0	0	1	0	0	0	0	0	0	0	1	0	1	20.9
chr16	68867265	A	G	missense_variant	CDH1	ENST00000261769.5:c.2512A>G	ENSP00000261769.4:p.Ser838Gly	rs121964872&COSM19745			G:3.295e-05	0	0	0	0	1	0	0	0	0	0	0	0	1	0	1	19.08
chr12	69082833	C	T	missense_variant&splice_region_variant	NUP107	ENST00000229179.4:c.100C>T	ENSP00000229179.4:p.Leu34Phe					1	0	0	0	1	0	0	0	0	0	1	0	0	0	1	16.19
chr12	69113390	T	C	missense_variant	NUP107	ENST00000229179.4:c.1207T>C	ENSP00000229179.4:p.Tyr403His	rs142470451	C:0.0006	C:0.0019	C:9.230e-04	0	0	0	0	2	0	0	0	0	0	1	0	1	0	2	19.75
chrX	70330768	G	T	missense_variant	IL2RG	ENST00000374202.2:c.248C>A	ENSP00000363318.2:p.Thr83Asn					0	0	0	0	1	0	0	0	0	0	0	0	1	0	1	13.17
chr2	71058878	A	G	missense_variant	CD207	ENST00000410009.3:c.790T>C	ENSP00000386378.3:p.Trp264Arg	rs200837270	G:0.0006	G:0.0035	G:2.190e-03	0	0	1	0	0	0	0	0	1	0	0	0	0	0	1	23.7
chr16	71748685	C	T	missense_variant	PHLPP2	ENST00000568954.1:c.14G>A	ENSP00000457991.1:p.Gly5Glu					0	0	0	0	1	0	0	0	0	0	1	0	0	0	1	32
chr11	71939272	A	AG	frameshift_variant	INPPL1	ENST00000298229.2:c.221_222insG	ENSP00000298229.2:p.Asp74GlufsTer24					0	2	0	0	1	0	0	0	0	0	1	0	0	0	1	27.6
chr11	71939888	A	AC	frameshift_variant	INPPL1	ENST00000298229.2:c.515_516insC	ENSP00000298229.2:p.Glu172AspfsTer50					0	0	0	4	1	2	0	2	0	2	0	0	1	2	7	29.4
chr11	71949108	G	A	missense_variant	INPPL1	ENST00000298229.2:c.3575G>A	ENSP00000298229.2:p.Arg1192Gln	rs765003632			A:1.653e-05	0	0	1	0	0	0	1	0	0	0	0	0	0	0	1	18.75
chr11	71949212	T	A	missense_variant	INPPL1	ENST00000298229.2:c.3679T>A	ENSP00000298229.2:p.Phe1227Ile					0	0	0	0	1	0	0	0	0	0	0	0	1	0	1	24.9
chr11	71949376	C	G	missense_variant	INPPL1	ENST00000298229.2:c.3756C>G	ENSP00000298229.2:p.Asp1252Glu					0	0	2	0	0	0	0	0	2	0	0	0	0	0	2	11.03
chr15	72847691	A	G	missense_variant	ARIH1	ENST00000379887.4:c.668A>G	ENSP00000369217.4:p.Glu223Gly					0	0	0	0	1	0	0	0	0	0	1	0	0	0	1	31
chr6	74135209	T	C	missense_variant	MB21D1	ENST00000370315.3:c.1310A>G	ENSP00000359339.3:p.His437Arg	rs148298509	C:0.0002	C:0.0003	C:2.059e-04	0	0	0	0	1	0	0	0	0	0	1	0	0	0	1	24.9
chr7	74193620	G	A	missense_variant	NCF1	ENST00000289473.4:c.247G>A	ENSP00000289473.4:p.Gly83Arg	rs139225348	A:0.0036	A:0.0118	A:8.779e-03	1	0	1	2	2	0	1	2	0	0	1	0	1	0	5	20.2
chr17	74387455	C	T	missense_variant	UBE2O	ENST00000319380.7:c.3448G>A	ENSP00000323687.6:p.Ala1150Thr	rs34070229	T:0.0042	T:0.0145	T:0.010	0	0	1	0	0	0	0	0	1	0	0	0	0	0	1	17.8
chr2	74592252	C	T	missense_variant	DCTN1	ENST00000361874.3:c.3146G>A	ENSP00000354791.3:p.Arg1049Gln	rs72659383	T:0.0004	T:0.0023	T:9.884e-04	0	0	2	0	0	0	2	0	0	0	0	0	0	0	2	26.3
chr2	74597838	A	G	missense_variant	DCTN1	ENST00000361874.3:c.958T>C	ENSP00000354791.3:p.Ser320Pro					0	0	0	0	1	0	0	0	0	0	1	0	0	0	1	24.8
chr2	74605371	G	A	missense_variant&splice_region_variant	DCTN1	ENST00000361874.3:c.35C>T	ENSP00000354791.3:p.Thr12Met	rs72659364	A:0.0002		A:3.295e-05	0	0	0	0	1	0	0	0	0	0	1	0	0	0	1	24.3
chr10	75506597	G	C	missense_variant	SEC24C	ENST00000339365.2:c.7G>C	ENSP00000343405.2:p.Val3Leu	rs112791997	C:0.0002	C:0.0006	C:5.930e-04	0	0	1	0	0	0	0	0	1	0	0	0	0	0	1	22.6
chr10	75523278	C	T	missense_variant	SEC24C	ENST00000339365.2:c.1018C>T	ENSP00000343405.2:p.Arg340Trp	rs756665026			T:8.236e-06&G:8.236e-06	0	0	0	0	1	0	0	0	0	0	0	0	1	0	1	34
chr14	75745754	CG	C	frameshift_variant	FOS	ENST00000303562.4:c.73delG	ENSP00000306245.4:p.Asp25IlefsTer88					0	0	0	0	0	2	0	0	0	0	0	2	0	0	2	35
chr14	75746805	A	G	missense_variant	FOS	ENST00000303562.4:c.367A>G	ENSP00000306245.4:p.Ile123Val	rs150427794	G:0.0004	G:0.0022	G:1.820e-03	0	0	1	0	1	0	1	0	0	0	0	0	1	0	2	10.77
chr17	76046623	G	A	missense_variant	TNRC6C	ENST00000335749.4:c.1480G>A	ENSP00000336783.4:p.Asp494Asn	rs71385927&COSM437645&COSM1480101	A:0.0048	A:0.02	A:0.016	2	2	2	0	2	0	0	0	2	0	0	0	2	0	4	17.49
chr17	76046676	C	A	missense_variant	TNRC6C	ENST00000335749.4:c.1533C>A	ENSP00000336783.4:p.Asn511Lys	rs72894058	A:0.0068	A:0.0209	A:0.014&T:8.270e-06	1	0	0	0	2	0	0	0	0	0	1	0	1	0	2	12.75
chr17	76046711	G	T	missense_variant	TNRC6C	ENST00000335749.4:c.1568G>T	ENSP00000336783.4:p.Trp523Leu					0	0	0	0	1	0	0	0	0	0	1	0	0	0	1	27.1
chr17	76083045	T	C	missense_variant	TNRC6C	ENST00000335749.4:c.3664T>C	ENSP00000336783.4:p.Ser1222Pro					0	0	1	0	0	0	1	0	0	0	0	0	0	0	1	18.49
chr17	76089062	T	C	missense_variant	TNRC6C	ENST00000335749.4:c.4010T>C	ENSP00000336783.4:p.Ile1337Thr	rs202164617		C:0.0001	C:1.490e-04	0	0	1	0	0	0	0	0	1	0	0	0	0	0	1	23.6
chr15	76189352	C	T	missense_variant	UBE2Q2	ENST00000267938.4:c.1046C>T	ENSP00000267938.4:p.Ala349Val					0	0	0	0	1	0	0	0	0	0	0	0	1	0	1	29.2
chr15	76189387	A	G	missense_variant	UBE2Q2	ENST00000267938.4:c.1081A>G	ENSP00000267938.4:p.Ile361Val	rs146555735	G:0.0012	G:0.0019	G:1.179e-03	0	0	0	0	2	0	0	0	0	0	2	0	0	0	2	21
chr17	76354756	T	TG	frameshift_variant	SOCS3	ENST00000330871.2:c.420_421insC	ENSP00000330341.2:p.Thr141HisfsTer2					0	0	1	0	0	0	1	0	0	0	0	0	0	0	1	17.11
chr4	77057479	T	C	missense_variant	NUP54	ENST00000264883.3:c.382A>G	ENSP00000264883.3:p.Thr128Ala	rs750667435			C:8.236e-06	0	0	1	0	0	0	0	0	1	0	0	0	0	0	1	16.4
chr18	77170831	G	C	missense_variant	NFATC1	ENST00000329101.4:c.517G>C	ENSP00000327850.3:p.Ala173Pro					0	0	1	0	0	0	1	0	0	0	0	0	0	0	1	27
chr18	77170903	G	A	missense_variant	NFATC1	ENST00000329101.4:c.589G>A	ENSP00000327850.3:p.Val197Met	rs62096875	A:0.0002	A:0.0015	A:8.245e-04&T:8.245e-06	0	0	1	0	0	0	1	0	0	0	0	0	0	0	1	28.8
chr17	79077822	C	G	missense_variant	BAIAP2	ENST00000321300.6:c.980C>G	ENSP00000316338.6:p.Pro327Arg					4	2	2	2	9	0	0	0	2	2	5	0	4	0	13	17.79
chr10	79742569	C	T	missense_variant	POLR3A	ENST00000372371.3:c.3436G>A	ENSP00000361446.3:p.Ala1146Thr	rs41274600	T:0.0010	T:0.0007	T:7.495e-04	0	0	0	0	1	0	0	0	0	0	0	0	1	0	1	18.47
chr10	79745881	T	C	missense_variant	POLR3A	ENST00000372371.3:c.2938A>G	ENSP00000361446.3:p.Ile980Val	rs146253630	C:0.0024	C:0.0103	C:6.359e-03	0	0	1	0	2	0	0	0	1	0	0	0	2	0	3	17.49
chr10	79782024	A	C	missense_variant	POLR3A	ENST00000372371.3:c.764T>G	ENSP00000361446.3:p.Leu255Arg					0	0	1	0	0	0	1	0	0	0	0	0	0	0	1	25.9
chr7	80299284	C	T	missense_variant	CD36	ENST00000435819.1:c.764C>T	ENSP00000399421.1:p.Pro255Leu	rs145908803&COSM3640826&COSM3640829&COSM3640827&COSM3640828	T:0.0004	T:0	T:6.589e-05	0	0	1	0	0	0	0	0	1	0	0	0	0	0	1	33
chr7	80300444	T	C	missense_variant	CD36	ENST00000435819.1:c.970T>C	ENSP00000399421.1:p.Ser324Pro					0	0	1	0	0	0	0	0	1	0	0	0	0	0	1	15.36
chr4	81207686	G	GAGC	inframe_insertion	FGF5	ENST00000312465.7:c.671_673dupAGC	ENSP00000311697.7:p.Gln224dup	rs34623167	AGC:0.0104	AGC:0.0142	AGC:0.014	0	0	2	0	2	0	1	0	1	0	1	0	1	0	4	10.54
chr10	81317075	G	A	stop_gained	SFTPA2	ENST00000372325.2:c.637C>T	ENSP00000361400.2:p.Arg213Ter	rs149750535&COSM920757	C:0.0006	C:0.0005	A:1.400e-04&C:2.718e-04	0	0	0	0	1	0	0	0	0	0	1	0	0	0	1	36
chr10	81372080	C	T	missense_variant	SFTPA1	ENST00000419470.2:c.230C>T	ENSP00000397082.2:p.Pro77Leu	rs151242911	T:0.0022	T:0.0048	T:2.446e-03	0	0	0	0	1	0	0	0	0	0	0	0	1	0	1	22.5
chr16	81398983	A	G	missense_variant	GAN	ENST00000568107.2:c.1402A>G	ENSP00000476795.1:p.Met468Val	rs375408288		G:0.0001	T:8.236e-06&G:1.647e-05	0	0	0	0	1	0	0	0	0	0	0	0	1	0	1	17.55
chr16	81399026	C	T	missense_variant	GAN	ENST00000568107.2:c.1445C>T	ENSP00000476795.1:p.Ala482Val	rs146576740	T:0.0008	T:0.0027	A:8.236e-06&T:1.647e-03	1	0	3	0	1	0	2	0	1	0	1	0	0	0	4	17.04
chr16	81411091	C	G	missense_variant	GAN	ENST00000568107.2:c.1684C>G	ENSP00000476795.1:p.Pro562Ala	rs79901179&IPNMDB_676	G:0.0018	G:0.0045&G:0.0045	G:4.917e-03&G:4.917e-03	0	0	1	0	0	0	1	0	0	0	0	0	0	0	1	19.82
chr16	81939089	T	C	missense_variant	PLCG2	ENST00000359376.3:c.1444T>C	ENSP00000352336.3:p.Tyr482His	rs187956469	C:0.0018	C:0.0049	C:3.298e-03	0	0	1	0	1	0	1	0	0	0	1	0	0	0	2	14.1
chr16	81942175	A	G	missense_variant	PLCG2	ENST00000359376.3:c.1712A>G	ENSP00000352336.3:p.Asn571Ser	rs75472618	G:0.0056	G:0.0077	G:6.265e-03	0	0	1	0	0	0	1	0	0	0	0	0	0	0	1	22.9
chr16	81944250	C	T	missense_variant	PLCG2	ENST00000359376.3:c.1859C>T	ENSP00000352336.3:p.Thr620Met	rs147396004&COSM1380100&COSM1380099	T:0.0002	T:0.0021	T:1.279e-03	0	0	1	0	0	0	0	0	1	0	0	0	0	0	1	20.4
chr10	83635364	G	C	missense_variant	NRG3	ENST00000372141.2:c.268G>C	ENSP00000361214.2:p.Val90Leu					0	0	0	0	1	0	0	0	0	0	0	0	1	0	1	24.7
chr4	83791494	T	C	missense_variant	SEC31A	ENST00000395310.2:c.866A>G	ENSP00000378721.2:p.Asn289Ser	rs143960227	C:0.0002	C:0.0003	C:3.377e-04	0	0	0	0	1	0	0	0	0	0	0	0	1	0	1	25.6
chr1	84649762	A	G	missense_variant	PRKACB	ENST00000370685.3:c.421A>G	ENSP00000359719.3:p.Arg141Gly					0	0	0	0	1	0	0	0	0	0	1	0	0	0	1	22.6
chr10	84738707	A	C	missense_variant&splice_region_variant	NRG3	ENST00000372141.2:c.1414A>C	ENSP00000361214.2:p.Ser472Arg	rs2295934&COSM3675895&COSM3675896	C:0.0044	C:0.0001	C:2.265e-03	0	0	1	0	0	0	1	0	0	0	0	0	0	0	1	22.8
chr16	85942708	C	T	missense_variant	IRF8	ENST00000268638.5:c.287C>T	ENSP00000268638.4:p.Thr96Met	rs145048966&COSM1581063	T:0.0002	T:0.0008	T:5.601e-04	0	0	0	0	1	0	0	0	0	0	1	0	0	0	1	33
chr8	87410625	C	T	missense_variant	WWP1	ENST00000517970.1:c.389C>T	ENSP00000427793.1:p.Ala130Val	rs753820908				0	0	1	0	0	0	0	0	1	0	0	0	0	0	1	14.87
chr11	88070812	G	A	missense_variant	CTSC	ENST00000227266.5:c.29C>T	ENSP00000227266.4:p.Ala10Val	rs765499436			A:1.580e-04	0	0	1	0	0	0	1	0	0	0	0	0	0	0	1	19.44
chr12	88900891	C	A	missense_variant	KITLG	ENST00000228280.5:c.628G>T	ENSP00000228280.5:p.Asp210Tyr	rs41283112	A:0.0040	A:0.016	A:0.010	0	0	1	0	2	0	0	0	1	0	0	0	2	0	3	24.9
chr4	89383477	T	C	missense_variant	HERC5	ENST00000264350.3:c.658T>C	ENSP00000264350.3:p.Cys220Arg					0	0	1	0	0	0	1	0	0	0	0	0	0	0	1	23.1
chr4	89425432	A	G	missense_variant	HERC5	ENST00000264350.3:c.2632A>G	ENSP00000264350.3:p.Lys878Glu					0	0	1	0	0	0	1	0	0	0	0	0	0	0	1	22.5
chr4	89425507	G	A	missense_variant	HERC5	ENST00000264350.3:c.2707G>A	ENSP00000264350.3:p.Glu903Lys	rs141622783	A:0.0008	A:0.0026	A:1.894e-03	0	0	0	0	1	0	0	0	0	0	0	0	1	0	1	22.7
chr1	89473453	A	G	missense_variant	GBP3	ENST00000370481.4:c.1742T>C	ENSP00000359512.4:p.Leu581Pro	rs114910977	G:0.0052	G:0.0155	C:8.237e-06&G:7.907e-03	1	0	2	0	0	0	2	0	0	0	0	0	0	0	2	13.54
chr1	89523756	G	T	missense_variant	GBP1	ENST00000370473.4:c.793C>A	ENSP00000359504.4:p.Gln265Lys	rs148526074	T:0.0050	T:0.0258	T:0.016	1	0	1	0	3	0	0	0	1	0	2	0	1	0	4	19.84
chr1	89732759	G	GAGTC	stop_gained&frameshift_variant	GBP5	ENST00000343435.5:c.502_505dupGACT	ENSP00000340396.5:p.Ser169Ter	rs540327216	AGTC:0.0008	AGTC:0.0018	AGTC:1.738e-03	0	0	1	0	0	0	0	0	1	0	0	0	0	0	1	23.9
chr12	89744658	G	A	missense_variant	DUSP6	ENST00000279488.7:c.545C>T	ENSP00000279488.6:p.Ser182Phe	rs139318648	C:0.0004	A:0.0015	A:7.001e-04&C:8.236e-06	0	0	0	0	2	0	0	0	0	0	0	0	2	0	2	24.4
chr12	89745752	C	T	stop_gained	DUSP6	ENST00000279488.7:c.65G>A	ENSP00000279488.6:p.Trp22Ter					0	0	1	0	0	0	1	0	0	0	0	0	0	0	1	37
chr1	89835209	G	A	missense_variant	GBP6	ENST00000370456.4:c.295G>A	ENSP00000359485.4:p.Glu99Lys	rs75966734	A:0.0052	A:0.0086	A:8.459e-03	0	0	2	0	1	0	1	0	1	0	1	0	0	0	3	30
chr14	90871054	C	CA	frameshift_variant	CALM1	ENST00000356978.4:c.447dupA	ENSP00000349467.4:p.Ter150MetfsTer41					0	0	1	0	0	0	0	0	1	0	0	0	0	0	1	35
chr10	91066030	A	G	missense_variant	IFIT2	ENST00000371826.3:c.317A>G	ENSP00000360891.3:p.His106Arg					0	0	1	0	0	0	0	0	1	0	0	0	0	0	1	15.53
chr6	91254305	G	GT	frameshift_variant	MAP3K7	ENST00000369329.3:c.1256_1257insA	ENSP00000358335.3:p.Asn420GlnfsTer7					0	0	0	0	1	0	0	0	0	0	1	0	0	0	1	35
chr6	91254306	C	T	missense_variant	MAP3K7	ENST00000369329.3:c.1256G>A	ENSP00000358335.3:p.Gly419Asp	rs776133610			T:2.471e-05	0	0	0	0	1	0	0	0	0	0	1	0	0	0	1	25.1
chr14	91526733	C	A	missense_variant	RPS6KA5	ENST00000261991.3:c.46G>T	ENSP00000261991.3:p.Ala16Ser	rs202148951	A:0.0036	A:0.0059	A:4.728e-03	0	0	1	0	0	0	1	0	0	0	0	0	0	0	1	12.96
chr12	93968728	C	T	missense_variant	SOCS2	ENST00000340600.2:c.370C>T	ENSP00000339428.2:p.His124Tyr					0	0	1	0	0	0	1	0	0	0	0	0	0	0	1	23.4
chr11	94212927	C	A	missense_variant&splice_region_variant	MRE11A	ENST00000323929.3:c.315G>T	ENSP00000325863.3:p.Lys105Asn					0	0	0	0	1	0	0	0	0	0	1	0	0	0	1	16.59
chr14	94401102	C	T	missense_variant	ASB2	ENST00000555019.1:c.1808G>A	ENSP00000451575.1:p.Arg603Gln	rs35858830	T:0.0084	T:0.0199	T:0.015	0	0	1	0	0	0	0	0	1	0	0	0	0	0	1	23.1
chr14	94430711	G	A	missense_variant	ASB2	ENST00000555019.1:c.175C>T	ENSP00000451575.1:p.Arg59Cys	rs45580033	A:0.0038		A:3.075e-03	0	0	0	0	1	0	0	0	0	0	0	0	1	0	1	22.6
chr14	94430878	G	A	missense_variant	ASB2	ENST00000555019.1:c.8C>T	ENSP00000451575.1:p.Thr3Met	rs11621009	A:0.0178		A:0.018&T:2.005e-04	0	0	2	0	2	0	2	0	0	0	0	0	2	0	4	18.73
chr7	95157568	C	CT	frameshift_variant	ASB4	ENST00000325885.5:c.932dupT	ENSP00000321388.5:p.Leu312ValfsTer15					0	0	1	0	0	0	1	0	0	0	0	0	0	0	1	32
chr7	95439762	G	A	missense_variant	DYNC1I1	ENST00000324972.6:c.167G>A	ENSP00000320130.6:p.Arg56Gln					0	0	1	0	0	0	1	0	0	0	0	0	0	0	1	31
chr5	96271863	G	GGA	frameshift_variant	LNPEP	ENST00000231368.5:c.4_5insGA	ENSP00000231368.5:p.Glu2GlyfsTer15					0	0	0	2	0	0	0	0	0	2	0	0	0	0	2	32
chr5	96314935	C	G	missense_variant	LNPEP	ENST00000231368.5:c.113C>G	ENSP00000231368.5:p.Pro38Arg	rs138619934	G:0.0004	G:0.0022	G:1.516e-03	0	0	1	0	0	0	1	0	0	0	0	0	0	0	1	25.6
chr5	96315250	A	T	missense_variant	LNPEP	ENST00000231368.5:c.428A>T	ENSP00000231368.5:p.Lys143Ile					0	0	0	0	1	0	0	0	0	0	1	0	0	0	1	23.5
chr5	96315568	A	G	missense_variant	LNPEP	ENST00000231368.5:c.746A>G	ENSP00000231368.5:p.Glu249Gly					1	0	0	0	0	2	0	0	0	0	0	0	0	2	2	24
chr5	96341912	C	T	missense_variant	LNPEP	ENST00000231368.5:c.1921C>T	ENSP00000231368.5:p.Pro641Ser	rs72775875&COSM3761397	T:0.0066	T:0.0158	T:0.015	1	0	2	0	1	0	2	0	0	0	1	0	0	0	3	16.88
chr10	98006765	C	G	missense_variant	BLNK	ENST00000224337.5:c.88G>C	ENSP00000224337.5:p.Gly30Arg	rs143109144	G:0.0002	G:0.001	G:7.496e-04	0	0	1	0	0	0	0	0	1	0	0	0	0	0	1	32
chr2	98275402	A	G	missense_variant	ACTR1B	ENST00000289228.5:c.380T>C	ENSP00000289228.5:p.Val127Ala	rs146862504	G:0.0002	G:0.0007	G:1.779e-03	0	0	1	0	0	0	1	0	0	0	0	0	0	0	1	23.1
chr7	98786092	G	A	missense_variant	KPNA7	ENST00000327442.6:c.731C>T	ENSP00000330878.6:p.Pro244Leu	rs116916633	A:0.0024	A:0.0066	A:3.882e-03	0	0	1	0	1	0	1	0	0	0	1	0	0	0	2	27
chr7	98786174	G	A	missense_variant	KPNA7	ENST00000327442.6:c.649C>T	ENSP00000330878.6:p.Arg217Trp	rs746487289			A:1.985e-04	0	0	1	0	0	0	0	0	1	0	0	0	0	0	1	26.6
chr4	99812455	T	TTA	frameshift_variant	EIF4E	ENST00000505992.1:c.153_154insTA	ENSP00000425561.1:p.Lys52Ter					0	0	1	0	1	4	0	0	1	0	1	0	0	4	6	35
chr7	100732002	T	C	missense_variant	TRIM56	ENST00000306085.6:c.1409T>C	ENSP00000305161.6:p.Ile470Thr					0	0	1	0	0	0	0	0	1	0	0	0	0	0	1	13.18
chr4	100738152	G	A	missense_variant	DAPP1	ENST00000512369.1:c.82G>A	ENSP00000423602.1:p.Glu28Lys	rs760245627			A:8.274e-06	0	0	1	0	1	0	0	0	1	0	1	0	0	0	2	23.5
chr10	101950693	A	C	missense_variant	CHUK	ENST00000370397.7:c.2141T>G	ENSP00000359424.6:p.Leu714Trp					0	0	1	0	0	0	0	0	1	0	0	0	0	0	1	27.4
chr9	101984856	T	C	missense_variant	SEC61B	ENST00000223641.4:c.32T>C	ENSP00000223641.4:p.Val11Ala					0	0	0	0	1	0	0	0	0	0	1	0	0	0	1	21.2
chr14	102506716	A	T	missense_variant	DYNC1H1	ENST00000360184.4:c.11834A>T	ENSP00000348965.4:p.Lys3945Met					0	0	0	0	1	0	0	0	0	0	0	0	1	0	1	23.8
chr14	102514328	C	T	missense_variant	DYNC1H1	ENST00000360184.4:c.13181C>T	ENSP00000348965.4:p.Thr4394Met	rs149300055&COSM252483	T:0.0002	T:0.0007	T:2.801e-04	0	0	1	0	0	0	1	0	0	0	0	0	0	0	1	24.4
chr14	102551143	C	T	missense_variant	HSP90AA1	ENST00000334701.7:c.1222G>A	ENSP00000335153.7:p.Asp408Asn					0	0	1	0	0	0	0	0	1	0	0	0	0	0	1	23.1
chr2	102642617	T	C	missense_variant	IL1R2	ENST00000332549.3:c.932T>C	ENSP00000330959.3:p.Ile311Thr	rs144482163	C:0.0030	C:0.001	C:2.800e-03	0	0	0	2	0	0	0	0	0	2	0	0	0	0	2	26.1
chr11	102992224	A	C	missense_variant&splice_region_variant	DYNC2H1	ENST00000398093.3:c.1484A>C	ENSP00000381167.3:p.Lys495Thr	rs202233363	C:0.0004	C:0.0052	C:3.320e-03	0	0	1	0	0	0	1	0	0	0	0	0	0	0	1	25.8
chr11	103004336	A	G	missense_variant	DYNC2H1	ENST00000398093.3:c.2006A>G	ENSP00000381167.3:p.Lys669Arg					0	0	1	0	0	0	0	0	1	0	0	0	0	0	1	13.65
chr11	103025296	G	T	missense_variant	DYNC2H1	ENST00000398093.3:c.3419G>T	ENSP00000381167.3:p.Gly1140Val	rs201043335	T:0.0006	T:0.0005	T:3.315e-04	1	0	1	0	0	0	0	0	1	0	0	0	0	0	1	20.2
chr11	103029670	T	G	missense_variant	DYNC2H1	ENST00000398093.3:c.4292T>G	ENSP00000381167.3:p.Phe1431Cys					0	0	0	0	1	0	0	0	0	0	0	0	1	0	1	28.9
chr11	103070862	A	T	missense_variant	DYNC2H1	ENST00000398093.3:c.8176A>T	ENSP00000381167.3:p.Ile2726Phe					0	0	0	0	1	0	0	0	0	0	0	0	1	0	1	26.9
chr11	103075583	A	G	missense_variant	DYNC2H1	ENST00000398093.3:c.8344A>G	ENSP00000381167.3:p.Met2782Val					0	0	0	0	1	0	0	0	0	0	0	0	1	0	1	22.9
chr11	103153758	G	C	missense_variant	DYNC2H1	ENST00000398093.3:c.10855G>C	ENSP00000381167.3:p.Asp3619His	rs116872934	C:0.0052	C:0.0074	C:6.881e-03	0	0	0	0	1	0	0	0	0	0	0	0	1	0	1	22.9
chr13	103257146	A	G	missense_variant	TPP2	ENST00000376065.4:c.169A>G	ENSP00000365233.4:p.Thr57Ala					0	0	0	0	1	0	0	0	0	0	0	0	1	0	1	24.6
chr11	103349922	G	C	missense_variant	DYNC2H1	ENST00000398093.3:c.12886G>C	ENSP00000381167.3:p.Gly4296Arg	rs144717489&COSM1194949&COSM1194948	C:0.0044	C:0.0161	C:0.013	1	0	1	0	0	0	0	0	1	0	0	0	0	0	1	22.7
chr4	103527745	G	T	missense_variant	NFKB1	ENST00000226574.4:c.1845G>T	ENSP00000226574.4:p.Leu615Phe	rs149211506	T:0.0016	T:0.003	T:1.944e-03	0	0	0	0	1	0	0	0	0	0	1	0	0	0	1	11.79
chr10	103534966	G	A	missense_variant	FGF8	ENST00000320185.2:c.77C>T	ENSP00000321797.2:p.Pro26Leu	rs137852660	A:0.0004		A:5.844e-04	0	0	2	0	0	0	1	0	1	0	0	0	0	0	2	20.3
chr4	103537672	C	A	missense_variant	NFKB1	ENST00000226574.4:c.2831C>A	ENSP00000226574.4:p.Thr944Asn	rs143882681		A:0.0006	A:3.624e-04	1	0	0	0	1	0	0	0	0	0	1	0	0	0	1	12.27
chr4	104059530	C	G	missense_variant	CENPE	ENST00000265148.3:c.6281G>C	ENSP00000265148.3:p.Arg2094Thr					0	0	1	0	0	0	1	0	0	0	0	0	0	0	1	24.9
chr4	104066449	G	GT	frameshift_variant	CENPE	ENST00000265148.3:c.4614dupA	ENSP00000265148.3:p.Gln1539ThrfsTer3					0	0	1	0	0	0	0	0	1	0	0	0	0	0	1	23.8
chr4	104070113	A	T	missense_variant	CENPE	ENST00000265148.3:c.3731T>A	ENSP00000265148.3:p.Leu1244Gln					1	0	0	0	1	0	0	0	0	0	1	0	0	0	1	25.7
chr4	104079590	C	T	missense_variant	CENPE	ENST00000265148.3:c.2900G>A	ENSP00000265148.3:p.Arg967Gln	rs201196207&COSM1049679	T:0.0004	T:0.0006	T:6.608e-04	0	0	0	0	1	0	0	0	0	0	0	0	1	0	1	25.9
chr10	104161599	T	TG	frameshift_variant	NFKB2	ENST00000369966.3:c.2391_2392insG	ENSP00000358983.3:p.Leu798AlafsTer40					0	0	0	0	1	0	0	0	0	0	1	0	0	0	1	35
chr10	104161600	C	G	missense_variant	NFKB2	ENST00000369966.3:c.2392C>G	ENSP00000358983.3:p.Leu798Val					0	0	0	0	6	0	0	0	0	0	1	0	5	0	6	27.7
chr10	104243999	C	T	missense_variant	ACTR1A	ENST00000369905.4:c.575G>A	ENSP00000358921.4:p.Arg192His	rs780168984			T:1.647e-05	0	0	0	0	1	0	0	0	0	0	1	0	0	0	1	29.3
chr12	104331532	T	A	missense_variant	HSP90B1	ENST00000299767.5:c.803T>A	ENSP00000299767.4:p.Val268Asp					0	0	0	0	1	0	0	0	0	0	1	0	0	0	1	34
chr12	104341114	C	T	missense_variant	HSP90B1	ENST00000299767.5:c.2288C>T	ENSP00000299767.4:p.Pro763Leu					1	0	0	0	1	0	0	0	0	0	1	0	0	0	1	23.7
chr14	104618742	C	G	missense_variant	KIF26A	ENST00000423312.2:c.679C>G	ENSP00000388241.2:p.Leu227Val	rs45472297	G:0.0088	G:0.0126	G:0.014	1	0	2	0	0	0	1	0	1	0	0	0	0	0	2	25.4
chr14	104642392	G	C	missense_variant	KIF26A	ENST00000423312.2:c.3267G>C	ENSP00000388241.2:p.Gln1089His					0	0	4	0	1	0	3	0	1	0	1	0	0	0	5	13.85
chr14	104644142	G	A	missense_variant	KIF26A	ENST00000423312.2:c.5017G>A	ENSP00000388241.2:p.Ala1673Thr	rs202091211&COSM1197040	A:0.0032	A:0.0116	A:6.291e-03&C:1.747e-05	0	0	0	0	1	0	0	0	0	0	1	0	0	0	1	23.6
chr14	104645981	G	A	missense_variant	KIF26A	ENST00000423312.2:c.5503G>A	ENSP00000388241.2:p.Glu1835Lys	rs377695088	A:0.0002	A:0.0001	A:3.187e-04	0	0	0	0	1	0	0	0	0	0	0	0	1	0	1	34
chr3	105400391	T	C	missense_variant	CBLB	ENST00000264122.4:c.2360A>G	ENSP00000264122.4:p.Asp787Gly					0	0	0	0	0	2	0	0	0	0	0	2	0	0	2	18.63
chr3	105404221	T	C	missense_variant	CBLB	ENST00000264122.4:c.2144A>G	ENSP00000264122.4:p.His715Arg	rs750359743			C:1.071e-04	0	0	1	0	0	0	1	0	0	0	0	0	0	0	1	20.3
chr3	105572288	T	C	missense_variant	CBLB	ENST00000264122.4:c.389A>G	ENSP00000264122.4:p.Glu130Gly					0	0	0	0	1	0	0	0	0	0	1	0	0	0	1	27.2
chr7	106800005	A	G	missense_variant	PRKAR2B	ENST00000265717.4:c.1235A>G	ENSP00000265717.4:p.Asp412Gly	rs376761898		G:0	G:1.071e-04	0	0	0	0	1	0	0	0	0	0	0	0	1	0	1	21.9
chr12	106838243	A	T	missense_variant&splice_region_variant	POLR3B	ENST00000228347.4:c.1958A>T	ENSP00000228347.4:p.Asp653Val	rs144161033	T:0.0026	T:0.0045	T:6.111e-03&G:2.471e-05	1	0	1	0	0	0	1	0	0	0	0	0	0	0	1	21.9
chr12	106848485	C	CAG	frameshift_variant	POLR3B	ENST00000228347.4:c.2292_2293dupAG	ENSP00000228347.4:p.Gly765GlufsTer16					0	0	0	0	1	0	0	0	0	0	0	0	1	0	1	35
chrX	107331066	A	C	missense_variant	PSMD10	ENST00000217958.3:c.377T>G	ENSP00000217958.3:p.Leu126Arg					6	0	17	2	24	4	10	2	7	0	12	0	12	4	47	27.2
chr3	108407530	T	C	missense_variant	DZIP3	ENST00000361582.3:c.3361T>C	ENSP00000355028.3:p.Trp1121Arg					0	0	0	0	1	0	0	0	0	0	0	0	1	0	1	16.38
chr5	108714114	A	T	missense_variant	PJA2	ENST00000361189.2:c.1074T>A	ENSP00000354775.2:p.Asp358Glu	rs776645641			T:1.647e-05	0	0	1	0	0	0	1	0	0	0	0	0	0	0	1	13.58
chr2	109381755	G	T	missense_variant	RANBP2	ENST00000283195.6:c.4760G>T	ENSP00000283195.6:p.Gly1587Val	rs148677577	T:0.0008	T:0.0012	T:1.993e-03	0	0	0	0	1	0	0	0	0	0	1	0	0	0	1	24.1
chr2	109382376	A	G	missense_variant	RANBP2	ENST00000283195.6:c.5381A>G	ENSP00000283195.6:p.Asn1794Ser					0	0	1	0	0	0	1	0	0	0	0	0	0	0	1	14.83
chr2	109383269	A	G	missense_variant	RANBP2	ENST00000283195.6:c.6274A>G	ENSP00000283195.6:p.Thr2092Ala					0	0	0	0	1	0	0	0	0	0	0	0	1	0	1	19.03
chr2	109392379	T	A	missense_variant	RANBP2	ENST00000283195.6:c.8484T>A	ENSP00000283195.6:p.Asp2828Glu	rs141258840		A:0.0003	A:2.306e-04&G:8.237e-06	0	0	1	0	0	0	1	0	0	0	0	0	0	0	1	13.07
chr12	109921448	G	A	missense_variant	UBE3B	ENST00000342494.3:c.92G>A	ENSP00000340596.3:p.Arg31Gln	rs139172208&COSM934818		A:0.0002	A:3.459e-04	0	0	1	0	1	0	0	0	1	0	0	0	1	0	2	22.6
chr12	109949017	A	G	missense_variant	UBE3B	ENST00000342494.3:c.1865A>G	ENSP00000340596.3:p.Lys622Arg	rs747158016			G:8.236e-06	0	0	1	0	0	0	0	0	1	0	0	0	0	0	1	23.5
chr6	110424656	A	G	missense_variant	WASF1	ENST00000392589.1:c.818T>C	ENSP00000376368.1:p.Val273Ala					0	0	0	0	1	0	0	0	0	0	0	0	1	0	1	16.41
chr13	110436554	C	CG	frameshift_variant	IRS2	ENST00000375856.3:c.1846_1847insC	ENSP00000365016.3:p.Cys616SerfsTer258					1	0	0	0	2	0	0	0	0	0	1	0	1	0	2	24.2
chr4	110452604	A	G	missense_variant	SEC24B	ENST00000265175.5:c.3316A>G	ENSP00000265175.4:p.Lys1106Glu					0	0	1	0	0	0	0	0	1	0	0	0	0	0	1	32
chr1	110527700	T	C	missense_variant	AHCYL1	ENST00000369799.5:c.26T>C	ENSP00000358814.5:p.Leu9Pro	rs138482585		C:0.0001	C:2.488e-04	0	0	0	0	1	0	0	0	0	0	1	0	0	0	1	23.5
chr1	110555035	T	A	stop_gained	AHCYL1	ENST00000369799.5:c.428T>A	ENSP00000358814.5:p.Leu143Ter					0	0	1	0	0	0	0	0	1	0	0	0	0	0	1	37
chr4	110662159	C	G	missense_variant	CFI	ENST00000394634.2:c.1642G>C	ENSP00000378130.2:p.Glu548Gln	rs7437875	G:0.0028	G:0	G:7.166e-04	0	0	1	0	0	0	1	0	0	0	0	0	0	0	1	29.1
chr4	110681679	C	T	missense_variant&splice_region_variant	CFI	ENST00000394634.2:c.772G>A	ENSP00000378130.2:p.Ala258Thr	rs199688124&CFIbase_D0040:g.42449G>A		T:0.0005&T:0.0005	T:1.071e-04&T:1.071e-04	0	0	0	0	1	0	0	0	0	0	1	0	0	0	1	23.7
chr4	110920902	G	T	missense_variant	EGF	ENST00000265171.5:c.3073G>T	ENSP00000265171.5:p.Ala1025Ser	rs149056615		T:0.0002	T:1.153e-04	0	0	0	0	1	0	0	0	0	0	1	0	0	0	1	23.4
chr3	111261097	T	C	start_lost	CD96	ENST00000283285.5:c.2T>C	ENSP00000283285.5:p.Met1?	rs201217931		C:0.0001	C:9.884e-05	0	0	0	0	2	0	0	0	0	0	2	0	0	0	2	24.4
chr11	111635566	C	T	missense_variant	PPP2R1B	ENST00000311129.5:c.269G>A	ENSP00000311344.5:p.Gly90Asp	rs1805076	T:0.0036		T:6.268e-03	0	0	4	0	0	0	4	0	0	0	0	0	0	0	4	11.26
chr11	113076320	T	C	missense_variant	NCAM1	ENST00000524665.1:c.599T>C	ENSP00000474028.1:p.Val200Ala					0	0	1	0	0	0	0	0	1	0	0	0	0	0	1	26.2
chr11	113078586	G	A	missense_variant	NCAM1	ENST00000524665.1:c.955G>A	ENSP00000474028.1:p.Asp319Asn	rs17115160	A:0.0040	A:0.0139	A:0.011	0	0	1	0	3	0	0	0	1	0	1	0	2	0	4	10.83
chr11	113131008	T	G	missense_variant	NCAM1	ENST00000524665.1:c.2241T>G	ENSP00000474028.1:p.Phe747Leu	rs200953789			C:1.075e-04&G:1.241e-04	0	0	0	0	1	0	0	0	0	0	0	0	1	0	1	13.35
chr11	113146033	C	T	missense_variant	NCAM1	ENST00000524665.1:c.2648C>T	ENSP00000474028.1:p.Thr883Met	rs17174409	T:0.0030	T:0.0126	T:6.994e-03	1	0	3	0	4	0	0	0	3	0	0	0	4	0	7	18.61
chr1	113242404	T	C	missense_variant	MOV10	ENST00000413052.2:c.2681T>C	ENSP00000399797.2:p.Phe894Ser					0	0	0	0	1	0	0	0	0	0	1	0	0	0	1	28.5
chr12	113355357	T	G	missense_variant	OAS1	ENST00000445409.2:c.890T>G	ENSP00000388001.2:p.Val297Gly	rs148741042		G:0.0005	G:2.800e-04	0	0	0	0	1	0	0	0	0	0	0	0	1	0	1	26
chr12	113384741	A	G	missense_variant	OAS3	ENST00000228928.7:c.830A>G	ENSP00000228928.7:p.Asp277Gly	rs183804250	G:0.0002	G:0.0005	G:5.871e-04	0	0	0	0	1	0	0	0	0	0	1	0	0	0	1	24
chr12	113387002	G	A	missense_variant	OAS3	ENST00000228928.7:c.1366G>A	ENSP00000228928.7:p.Val456Ile	rs185547332	A:0.0008	A:0.0011	A:8.094e-04	0	0	1	0	0	0	1	0	0	0	0	0	0	0	1	10.57
chr12	113388618	G	A	missense_variant	OAS3	ENST00000228928.7:c.1495G>A	ENSP00000228928.7:p.Glu499Lys	rs199505039	A:0.0002	A:0.0005	A:5.707e-04	0	0	0	0	1	0	0	0	0	0	1	0	0	0	1	18.4
chr12	113403675	C	T	stop_gained	OAS3	ENST00000228928.7:c.2530C>T	ENSP00000228928.7:p.Arg844Ter	rs61942233&COSM1561826	T:0.0052	T:0.0168	T:0.011	1	0	0	0	2	0	0	0	0	0	0	0	2	0	2	38
chr12	113405328	G	A	missense_variant	OAS3	ENST00000228928.7:c.2795G>A	ENSP00000228928.7:p.Arg932Gln	rs61732395	A:0.0042	A:0.0135	A:0.010	4	0	6	0	3	0	3	0	3	0	2	0	1	0	9	24.3
chr12	113407773	G	A	missense_variant	OAS3	ENST00000228928.7:c.3259G>A	ENSP00000228928.7:p.Val1087Met	rs45620632	A:0.0112	A:0.0001	A:3.839e-03	0	0	0	0	1	0	0	0	0	0	0	0	1	0	1	20.5
chr4	114376933	G	A	missense_variant	CAMK2D	ENST00000342666.5:c.1478C>T	ENSP00000339740.5:p.Thr493Ile	rs35765784	A:0.0138	A:0.0009	A:7.907e-03&C:8.237e-06	0	0	0	0	1	0	0	0	0	0	1	0	0	0	1	23.7
chr4	114438736	T	C	missense_variant	CAMK2D	ENST00000342666.5:c.679A>G	ENSP00000339740.5:p.Lys227Glu					0	0	0	0	1	0	0	0	0	0	1	0	0	0	1	31
chr4	114458513	G	T	missense_variant	CAMK2D	ENST00000342666.5:c.501C>A	ENSP00000339740.5:p.Asp167Glu	rs35367671	T:0.0014	T:0.0057	T:5.700e-03	1	0	0	0	1	0	0	0	0	0	0	0	1	0	1	19.2
chr5	114469757	G	GT	frameshift_variant	TRIM36	ENST00000282369.3:c.1333_1334insA	ENSP00000282369.3:p.Ala445AspfsTer2					1	0	0	0	1	0	0	0	0	0	1	0	0	0	1	35
chr2	114715004	A	G	missense_variant	ACTR3	ENST00000263238.2:c.1229A>G	ENSP00000263238.2:p.His410Arg					0	0	0	0	1	0	0	0	0	0	0	0	1	0	1	10.53
chr1	115322813	C	T	missense_variant	SIKE1	ENST00000369528.5:c.195G>A	ENSP00000358541.5:p.Met65Ile	rs201419027			T:4.942e-05	0	0	0	0	1	0	0	0	0	0	1	0	0	0	1	16.48
chrX	117043629	G	A	missense_variant	KLHL13	ENST00000539496.1:c.1010C>T	ENSP00000443191.1:p.Ala337Val	rs199622195	A:0.0019		A:9.390e-04&T:8.237e-06	0	0	1	0	0	0	1	0	0	0	0	0	0	0	1	17.88
chr1	117663561	G	T	stop_gained	TRIM45	ENST00000256649.4:c.263C>A	ENSP00000256649.4:p.Ser88Ter	rs41296182&COSM1744619	T:0.0002	T:0.0023	T:1.194e-03	3	0	1	2	0	0	1	2	0	0	0	0	0	0	3	38
chr1	117663739	A	G	missense_variant	TRIM45	ENST00000256649.4:c.85T>C	ENSP00000256649.4:p.Cys29Arg	rs137953739		G:0.0003	G:1.235e-04	0	0	0	0	1	0	0	0	0	0	0	0	1	0	1	24.8
chr11	118209935	C	T	missense_variant	CD3D	ENST00000300692.4:c.458G>A	ENSP00000300692.4:p.Arg153Gln	rs375444192		G:0	T:8.236e-06&G:8.236e-06	0	0	0	0	1	0	0	0	0	0	1	0	0	0	1	25.8
chr11	118257193	G	A	missense_variant	UBE4A	ENST00000431736.2:c.2474G>A	ENSP00000387362.2:p.Arg825Gln	rs140104100		A:0.0005	A:2.883e-04	1	0	2	0	0	0	1	0	1	0	0	0	0	0	2	21.5
chr11	119043067	G	C	missense_variant&splice_region_variant	NLRX1	ENST00000409109.1:c.73G>C	ENSP00000387334.1:p.Asp25His	rs772389031			C:1.647e-05	0	0	1	0	0	0	1	0	0	0	0	0	0	0	1	22.1
chr11	119050850	G	A	missense_variant	NLRX1	ENST00000409109.1:c.2120G>A	ENSP00000387334.1:p.Arg707His	rs146800118&COSM1351812&COSM1351813	A:0.0004	A:0.0006	A:3.624e-04	0	0	0	0	1	0	0	0	0	0	1	0	0	0	1	26.5
chr3	119256020	G	A	missense_variant	CD80	ENST00000264246.3:c.664C>T	ENSP00000264246.3:p.His222Tyr	rs2229098	A:0.0034	A:0.0105	A:7.125e-03	1	0	2	0	2	0	2	0	0	0	1	0	1	0	4	11.93
chr9	119460622	C	T	missense_variant	TRIM32	ENST00000450136.1:c.601C>T	ENSP00000408292.1:p.Arg201Cys	rs147304059	T:0.0002		T:2.471e-05	0	0	1	0	0	0	1	0	0	0	0	0	0	0	1	29.4
chr4	119661921	T	G	missense_variant	SEC24D	ENST00000280551.6:c.2135A>C	ENSP00000280551.6:p.Asn712Thr	rs146773641	G:0.0008	G:0.0013	G:9.472e-04	0	0	0	0	1	0	0	0	0	0	1	0	0	0	1	25
chr4	119665201	G	A	missense_variant	SEC24D	ENST00000280551.6:c.1937C>T	ENSP00000280551.6:p.Ser646Leu	rs374055733&COSM3007672		A:0.0002	A:1.730e-04	0	0	0	0	1	0	0	0	0	0	0	0	1	0	1	34
chr4	119673889	G	A	missense_variant	SEC24D	ENST00000280551.6:c.1576C>T	ENSP00000280551.6:p.Leu526Phe	rs141180741	A:0.0024	A:0.0093	A:9.028e-03	2	0	3	0	7	0	2	0	1	0	3	0	4	0	10	29.6
chr4	119736626	G	C	missense_variant	SEC24D	ENST00000280551.6:c.653C>G	ENSP00000280551.6:p.Ala218Gly	rs35392900	C:0.0038	C:0.014	C:9.727e-03	0	0	3	0	0	0	2	0	1	0	0	0	0	0	3	12.05
chr11	119998151	C	G	missense_variant	TRIM29	ENST00000341846.5:c.1027G>C	ENSP00000343129.5:p.Val343Leu	rs146343820		G:0.001	G:5.436e-04	0	0	1	0	0	0	1	0	0	0	0	0	0	0	1	23.2
chr11	120008468	G	C	missense_variant	TRIM29	ENST00000341846.5:c.272C>G	ENSP00000343129.5:p.Ser91Cys	rs1670195	C:0.0034	C:0.0169	C:9.595e-03	0	0	3	0	2	0	1	0	2	0	2	0	0	0	5	24
chr9	120474891	T	C	missense_variant	TLR4	ENST00000355622.6:c.485T>C	ENSP00000363089.5:p.Ile162Thr	rs200168998		C:0.0001	C:1.647e-04	0	0	0	0	1	0	0	0	0	0	1	0	0	0	1	23.8
chr9	120475390	T	G	stop_gained	TLR4	ENST00000355622.6:c.984T>G	ENSP00000363089.5:p.Tyr328Ter					0	0	1	0	0	0	1	0	0	0	0	0	0	0	1	31
chr12	121593937	G	A	missense_variant	P2RX7	ENST00000546057.1:c.350G>A	ENSP00000442349.1:p.Arg117Gln	rs146441492&COSM3457129	A:0.0006	A:0	A:2.224e-04	0	0	0	0	1	0	0	0	0	0	0	0	1	0	1	14.85
chr12	121605373	G	A	missense_variant	P2RX7	ENST00000546057.1:c.827G>A	ENSP00000442349.1:p.Arg276His	rs7958316	A:0.0124	A:0.0165	A:0.017	1	0	2	0	2	0	1	0	1	0	0	0	2	0	4	24.2
chr12	121746387	G	A	missense_variant	ANAPC5	ENST00000261819.3:c.2164C>T	ENSP00000261819.3:p.His722Tyr	rs747383939			A:8.236e-06&C:8.236e-06	0	0	1	0	0	0	1	0	0	0	0	0	0	0	1	24.6
chr12	121756406	G	A	missense_variant	ANAPC5	ENST00000261819.3:c.1643C>T	ENSP00000261819.3:p.Ala548Val	rs141486437	A:0.0002	A:0.0016	A:1.721e-03	0	0	0	0	1	0	0	0	0	0	0	0	1	0	1	29.7
chr12	121758196	G	C	missense_variant	ANAPC5	ENST00000261819.3:c.1507C>G	ENSP00000261819.3:p.His503Asp					0	0	0	0	1	0	0	0	0	0	0	0	1	0	1	10.32
chr12	122064861	T	C	missense_variant	ORAI1	ENST00000330079.7:c.214T>C	ENSP00000328216.7:p.Ser72Pro					0	0	0	0	1	0	0	0	0	0	0	0	1	0	1	25.9
chr3	122288314	A	G	missense_variant	DTX3L	ENST00000296161.4:c.1378A>G	ENSP00000296161.4:p.Lys460Glu	rs34308498	G:0.0056	G:0.0169	G:0.013	0	0	2	0	2	0	2	0	0	0	1	0	1	0	4	11.18
chr12	122337659	A	T	missense_variant	PSMD9	ENST00000541212.1:c.361A>T	ENSP00000440485.1:p.Ser121Cys	rs143562133	T:0.0004	T:0.0005	T:2.471e-04	0	0	1	0	0	0	0	0	1	0	0	0	0	0	1	23.2
chr11	122735396	A	T	missense_variant	CRTAM	ENST00000227348.4:c.786A>T	ENSP00000227348.4:p.Glu262Asp	rs140737929		T:0.0008	T:6.424e-04	0	0	1	0	0	0	0	0	1	0	0	0	0	0	1	11.71
chr3	123046510	C	G	missense_variant	ADCY5	ENST00000462833.1:c.1902G>C	ENSP00000419361.1:p.Glu634Asp	rs61734561&COSM3695779	G:0.0016	G:0.0051	T:1.647e-05&G:4.283e-03	0	0	1	0	1	0	1	0	0	0	0	0	1	0	2	15.1
chr3	123047587	A	AG	frameshift_variant	ADCY5	ENST00000462833.1:c.1708_1709insC	ENSP00000419361.1:p.Val570AlafsTer18					2	0	0	0	8	0	0	0	0	0	4	0	4	0	8	35
chr9	123605139	C	A	missense_variant	PSMD5	ENST00000210313.3:c.49G>T	ENSP00000210313.2:p.Ala17Ser	rs113345820	A:0.0018	A:0.0046	A:4.637e-03	0	0	2	0	0	0	1	0	1	0	0	0	0	0	2	23.7
chr9	123742453	G	A	missense_variant	C5	ENST00000223642.1:c.3566C>T	ENSP00000223642.1:p.Ala1189Val					0	0	1	0	0	0	1	0	0	0	0	0	0	0	1	32
chr9	123785738	G	T	missense_variant	C5	ENST00000223642.1:c.1060C>A	ENSP00000223642.1:p.Leu354Met	rs34552775	T:0.0010	T:0.0034	T:5.156e-03	0	0	1	0	1	0	1	0	0	0	1	0	0	0	2	25
chr3	124515496	C	T	missense_variant	ITGB5	ENST00000296181.4:c.1432G>A	ENSP00000296181.4:p.Gly478Arg	rs61736433	T:0.0052	T:0.0024	T:4.860e-03	0	0	1	0	0	0	1	0	0	0	0	0	0	0	1	22.6
chr3	124540185	T	C	missense_variant	ITGB5	ENST00000296181.4:c.917A>G	ENSP00000296181.4:p.Asn306Ser	rs144233055	C:0.0002	C:0.0006	C:4.860e-04	0	0	1	0	0	0	0	0	1	0	0	0	0	0	1	22.7
chr11	126160826	C	T	missense_variant	TIRAP	ENST00000392678.3:c.37C>T	ENSP00000376445.3:p.Arg13Trp	rs8177399&COSM428665&COSM428664	T:0.0056	T:0.0194	T:0.013	0	0	1	0	0	0	0	0	1	0	0	0	0	0	1	25.6
chr11	126162590	G	A	missense_variant	TIRAP	ENST00000392678.3:c.286G>A	ENSP00000376445.3:p.Asp96Asn	rs8177400	A:0.0014	A:0.0028	A:2.875e-03&T:8.236e-06	1	0	0	0	1	0	0	0	0	0	0	0	1	0	1	29.4
chr9	128305377	T	C	missense_variant	MAPKAP1	ENST00000265960.3:c.919A>G	ENSP00000265960.3:p.Lys307Glu					0	0	0	0	0	2	0	0	0	0	0	2	0	0	2	23
chr3	130435325	T	C	missense_variant	PIK3R4	ENST00000356763.3:c.2246A>G	ENSP00000349205.3:p.Gln749Arg					0	0	1	0	0	0	0	0	1	0	0	0	0	0	1	24
chr3	130452817	C	T	missense_variant	PIK3R4	ENST00000356763.3:c.1025G>A	ENSP00000349205.3:p.Arg342His	rs56295394	T:0.0002	T:0.0003	T:3.624e-04	0	0	0	0	1	0	0	0	0	0	0	0	1	0	1	34
chr5	131411454	C	T	missense_variant	CSF2	ENST00000296871.2:c.344C>T	ENSP00000296871.2:p.Thr115Ile	rs2069640	T:0.0004	T:0.0029	T:1.129e-03	0	0	0	0	1	0	0	0	0	0	0	0	1	0	1	17.58
chr9	131745252	T	C	missense_variant	NUP188	ENST00000372577.2:c.1741T>C	ENSP00000361658.2:p.Ser581Pro	rs61749217	C:0.0002	C:0.0008	C:5.271e-04	0	0	1	0	0	0	1	0	0	0	0	0	0	0	1	24.2
chr9	131762021	G	T	missense_variant	NUP188	ENST00000372577.2:c.3780G>T	ENSP00000361658.2:p.Glu1260Asp	rs147959429	T:0.0046	T:0.0048	T:5.296e-03	0	0	0	0	1	0	0	0	0	0	1	0	0	0	1	17.54
chr9	131767806	T	G	missense_variant	NUP188	ENST00000372577.2:c.4734T>G	ENSP00000361658.2:p.Asp1578Glu	rs61751465	G:0.0024	G:0.0095	G:7.652e-03	0	0	1	0	1	0	1	0	0	0	1	0	0	0	2	23
chr9	131768577	G	A	missense_variant	NUP188	ENST00000372577.2:c.5003G>A	ENSP00000361658.2:p.Arg1668Gln	rs200712113	A:0.0004	A:0.0005	A:4.530e-04	0	0	1	0	0	0	0	0	1	0	0	0	0	0	1	35
chr8	131922090	G	A	missense_variant	ADCY8	ENST00000286355.5:c.1504C>T	ENSP00000286355.5:p.His502Tyr					0	0	1	0	0	0	0	0	1	0	0	0	0	0	1	22.7
chr8	131955698	C	T	missense_variant	ADCY8	ENST00000286355.5:c.1252G>A	ENSP00000286355.5:p.Ala418Thr					0	0	0	0	1	0	0	0	0	0	1	0	0	0	1	34
chr8	132051970	C	A	missense_variant	ADCY8	ENST00000286355.5:c.610G>T	ENSP00000286355.5:p.Ala204Ser	rs75246765	A:0.0062	A:0.0156	A:0.014	0	0	1	0	0	0	1	0	0	0	0	0	0	0	1	23.4
chr5	132070076	T	TCCC	protein_altering_variant	KIF3A	ENST00000378746.4:c.100_101insGGG	ENSP00000368020.3:p.Lys34delinsArgGlu					0	0	0	0	0	2	0	0	0	0	0	0	0	2	2	15.09
chr9	132400334	A	AC	frameshift_variant	ASB6	ENST00000277458.4:c.1000dupG	ENSP00000277458.4:p.Val334GlyfsTer78					0	0	1	0	0	0	0	0	1	0	0	0	0	0	1	33
chr9	133738340	A	G	missense_variant	ABL1	ENST00000372348.2:c.797A>G	ENSP00000361423.2:p.Lys266Arg	rs34549764	G:0.0010	G:0.0035	G:2.792e-03	0	0	0	0	1	0	0	0	0	0	1	0	0	0	1	21.6
chr9	133760592	C	T	missense_variant	ABL1	ENST00000372348.2:c.2972C>T	ENSP00000361423.2:p.Ser991Leu	rs2229067	T:0.0186	T:0.02	T:0.020	0	0	0	0	1	0	0	0	0	0	0	0	1	0	1	13.44
chr9	133760879	G	A	missense_variant	ABL1	ENST00000372348.2:c.3259G>A	ENSP00000361423.2:p.Val1087Met	rs749413196			A:8.236e-06	0	0	0	0	1	0	0	0	0	0	1	0	0	0	1	24.6
chr9	134020026	G	T	missense_variant	NUP214	ENST00000359428.5:c.1654G>T	ENSP00000352400.5:p.Gly552Cys					0	0	1	0	0	0	0	0	1	0	0	0	0	0	1	25.5
chr9	134020029	T	G	missense_variant	NUP214	ENST00000359428.5:c.1657T>G	ENSP00000352400.5:p.Phe553Val					0	0	0	0	3	0	0	0	0	0	1	0	2	0	3	22.8
chr9	134039285	A	G	missense_variant	NUP214	ENST00000359428.5:c.2752A>G	ENSP00000352400.5:p.Asn918Asp	rs149414247		G:0.0002	G:1.235e-04	0	0	1	0	0	0	0	0	1	0	0	0	0	0	1	23.2
chr9	134072941	T	A	missense_variant	NUP214	ENST00000359428.5:c.4060T>A	ENSP00000352400.5:p.Ser1354Thr	rs199875611		A:0.0003	A:1.647e-04	0	0	0	0	1	0	0	0	0	0	0	0	1	0	1	15.73
chr9	134074288	G	A	missense_variant	NUP214	ENST00000359428.5:c.5407G>A	ENSP00000352400.5:p.Ala1803Thr	rs139339892		A:0.0005	A:3.953e-04&C:2.471e-05	0	0	1	0	1	0	1	0	0	0	0	0	1	0	2	11.17
chr9	134463169	G	A	missense_variant	RAPGEF1	ENST00000372190.3:c.2683C>T	ENSP00000361264.3:p.Pro895Ser					0	0	0	0	1	0	0	0	0	0	0	0	1	0	1	28.1
chr7	135242703	C	T	missense_variant	NUP205	ENST00000285968.6:c.11C>T	ENSP00000285968.6:p.Pro4Leu	rs73158973	T:0.0024	T:0.0077	T:5.518e-03	0	0	2	0	3	0	0	0	2	0	2	0	1	0	5	18.57
chr7	135258511	C	G	missense_variant	NUP205	ENST00000285968.6:c.281C>G	ENSP00000285968.6:p.Ala94Gly	rs148613242	G:0.0004	G:0.0021	A:1.647e-05&G:9.801e-04	0	0	1	0	0	0	0	0	1	0	0	0	0	0	1	29.5
chr9	136634575	A	G	missense_variant	VAV2	ENST00000371850.3:c.2398T>C	ENSP00000360916.3:p.Phe800Leu					0	0	0	0	1	0	0	0	0	0	0	0	1	0	1	20.3
chr5	137515500	C	T	missense_variant	KIF20A	ENST00000394894.3:c.131C>T	ENSP00000378356.3:p.Ser44Phe	rs150704301	T:0.0026	T:0.0052	T:2.883e-03	1	0	0	0	1	0	0	0	0	0	1	0	0	0	1	29.4
chr5	137519785	A	G	missense_variant	KIF20A	ENST00000394894.3:c.1343A>G	ENSP00000378356.3:p.Gln448Arg					0	0	0	0	1	0	0	0	0	0	0	0	1	0	1	25.2
chr5	137521241	A	G	missense_variant	KIF20A	ENST00000394894.3:c.1967A>G	ENSP00000378356.3:p.Gln656Arg	rs142562832	G:0.0002	G:0.0016	G:1.433e-03	0	0	1	0	3	0	0	0	1	0	1	0	2	0	4	13.08
chr5	137522945	C	T	missense_variant	KIF20A	ENST00000394894.3:c.2516C>T	ENSP00000378356.3:p.Pro839Leu	rs3172747	T:0.0054	T:0.0158	T:0.011	0	0	2	0	1	0	1	0	1	0	0	0	1	0	3	33
chr5	137537078	T	C	missense_variant	CDC23	ENST00000394886.2:c.475A>G	ENSP00000378350.2:p.Ser159Gly					0	0	0	0	1	0	0	0	0	0	1	0	0	0	1	14.39
chr9	137779088	T	C	missense_variant	FCN2	ENST00000291744.6:c.769T>C	ENSP00000291744.6:p.Cys257Arg	rs148810424		C:0.0006	C:1.565e-04	0	0	1	0	0	0	1	0	0	0	0	0	0	0	1	23.6
chr9	137779251	G	A	missense_variant	FCN2	ENST00000291744.6:c.932G>A	ENSP00000291744.6:p.Arg311Gln	rs76267164	A:0.0040	A:0.0038	A:4.464e-03	0	0	1	0	1	0	0	0	1	0	1	0	0	0	2	29.7
chr5	137801616	G	C	missense_variant	EGR1	ENST00000239938.4:c.166G>C	ENSP00000239938.4:p.Glu56Gln					0	0	1	0	0	0	1	0	0	0	0	0	0	0	1	11.66
chr9	137804865	C	G	missense_variant	FCN1	ENST00000371806.3:c.465G>C	ENSP00000360871.3:p.Trp155Cys					0	0	1	0	0	0	1	0	0	0	0	0	0	0	1	28.9
chr9	137804881	G	A	missense_variant	FCN1	ENST00000371806.3:c.449C>T	ENSP00000360871.3:p.Thr150Met	rs147539232&COSM3699518	A:0.0044	A:0.0037	A:4.630e-03	0	0	0	0	1	0	0	0	0	0	0	0	1	0	1	19.94
chr6	138202173	G	A	missense_variant&splice_region_variant	TNFAIP3	ENST00000237289.4:c.2090G>A	ENSP00000237289.4:p.Arg697Lys	rs201429571	A:0.0004	A:0.0002	A:2.471e-04	0	0	1	0	0	0	0	0	1	0	0	0	0	0	1	23.9
chr5	139227686	G	T	missense_variant	NRG2	ENST00000361474.1:c.2369C>A	ENSP00000354910.1:p.Ala790Asp					0	0	0	2	1	2	0	0	0	2	0	0	1	2	5	25.2
chr5	139227689	G	T	missense_variant	NRG2	ENST00000361474.1:c.2366C>A	ENSP00000354910.1:p.Ala789Glu					1	0	1	2	8	2	0	0	1	2	2	2	6	0	13	23.8
chr5	139260492	C	T	missense_variant	NRG2	ENST00000361474.1:c.940G>A	ENSP00000354910.1:p.Glu314Lys	rs758725830			T:1.647e-05	0	0	1	0	0	0	0	0	1	0	0	0	0	0	1	28.4
chr5	139725589	G	A	missense_variant	HBEGF	ENST00000230990.6:c.127C>T	ENSP00000230990.6:p.Pro43Ser	rs139432818	A:0.0022	A:0.0029	A:3.435e-03	0	0	0	0	1	0	0	0	0	0	1	0	0	0	1	12.82
chr5	140012393	A	AG	frameshift_variant	CD14	ENST00000302014.6:c.175_176insC	ENSP00000304236.6:p.Ile59ThrfsTer26					0	0	0	0	1	0	0	0	0	0	1	0	0	0	1	27.5
chr9	140069394	T	C	stop_lost	ANAPC2	ENST00000323927.2:c.2469A>G	ENSP00000314004.2:p.Ter823TrpextTer?					0	0	0	0	1	0	0	0	0	0	0	0	1	0	1	16.63
chr8	141900854	G	A	5_prime_UTR_variant	PTK2	ENST00000340930.3:c.-18C>T		rs200063070	A:0.0002	A:0.003	A:2.389e-03	0	0	0	0	1	0	0	0	0	0	0	0	1	0	1	11.71
chr4	144336825	A	G	missense_variant	GAB1	ENST00000262995.4:c.268A>G	ENSP00000262995.4:p.Ile90Val					0	0	1	0	0	0	0	0	1	0	0	0	0	0	1	10.35
chr1	145440941	G	A	missense_variant	TXNIP	ENST00000369317.4:c.1028G>A	ENSP00000358323.4:p.Arg343Gln	rs72563166	A:0.0034	A:0.0001	A:2.718e-03	0	0	0	0	1	0	0	0	0	0	0	0	1	0	1	23.5
chr1	145597005	G	C	missense_variant	POLR3C	ENST00000334163.3:c.1120C>G	ENSP00000334564.3:p.His374Asp					0	0	1	0	0	0	0	0	1	0	0	0	0	0	1	28.6
chr1	145698995	T	C	missense_variant	CD160	ENST00000235933.6:c.496A>G	ENSP00000235933.6:p.Lys166Glu					0	0	0	0	1	0	0	0	0	0	0	0	1	0	1	20.8
chr4	145916666	A	C	missense_variant	ANAPC10	ENST00000507656.1:c.417T>G	ENSP00000423995.1:p.Ile139Met	rs199788158		C:0.0007	C:7.283e-04	0	0	1	0	1	0	1	0	0	0	1	0	0	0	2	23
chr5	149509394	C	T	missense_variant	PDGFRB	ENST00000261799.4:c.1505G>A	ENSP00000261799.4:p.Arg502Gln	rs148974733	T:0.0014	T:0.002	T:2.117e-03	0	0	1	0	0	0	0	0	1	0	0	0	0	0	1	14.65
chr5	149513215	T	TC	frameshift_variant	PDGFRB	ENST00000261799.4:c.867_868insG	ENSP00000261799.4:p.Thr290AspfsTer10					0	0	1	0	0	0	0	0	1	0	0	0	0	0	1	25.5
chr6	149700640	C	A	missense_variant	TAB2	ENST00000367456.1:c.1589C>A	ENSP00000356426.1:p.Ala530Asp	rs200669477		A:0.0001	A:4.036e-04	0	0	1	0	0	0	0	0	1	0	0	0	0	0	1	24.5
chr5	149786469	A	G	missense_variant	CD74	ENST00000009530.7:c.353T>C	ENSP00000009530.7:p.Leu118Pro					0	0	1	0	0	0	0	0	1	0	0	0	0	0	1	25.7
chr5	149786478	A	AG	frameshift_variant	CD74	ENST00000009530.7:c.343_344insC	ENSP00000009530.7:p.Met115ThrfsTer36					0	0	1	0	0	0	1	0	0	0	0	0	0	0	1	31
chr5	150090781	C	T	missense_variant	DCTN4	ENST00000446090.2:c.1334G>A	ENSP00000414906.2:p.Ser445Asn	rs3733923	T:0.0186		T:7.503e-03	0	0	0	0	1	0	0	0	0	0	1	0	0	0	1	16.5
chr5	150110239	T	C	missense_variant	DCTN4	ENST00000446090.2:c.809A>G	ENSP00000414906.2:p.Tyr270Cys	rs35772018	C:0.0052	C:0.0177	C:0.013	0	0	1	0	1	0	1	0	0	0	0	0	1	0	2	24.2
chr5	150111036	C	T	missense_variant	DCTN4	ENST00000446090.2:c.574G>A	ENSP00000414906.2:p.Gly192Arg	rs755934669			T:8.236e-06	0	0	0	0	1	0	0	0	0	0	0	0	1	0	1	23
chr1	150771692	A	G	missense_variant	CTSK	ENST00000271651.3:c.842T>C	ENSP00000271651.3:p.Val281Ala					0	0	0	0	1	0	0	0	0	0	0	0	1	0	1	29
chr7	150878202	C	T	missense_variant	ASB10	ENST00000420175.2:c.928G>A	ENSP00000391137.2:p.Val310Met	rs139263114		T:0	T:5.774e-05	0	0	0	0	2	0	0	0	0	0	2	0	0	0	2	33
chr7	150878204	A	T	missense_variant	ASB10	ENST00000420175.2:c.926T>A	ENSP00000391137.2:p.Val309Asp					0	0	0	0	2	0	0	0	0	0	2	0	0	0	2	26.3
chr7	150878220	G	A	missense_variant	ASB10	ENST00000420175.2:c.910C>T	ENSP00000391137.2:p.Arg304Cys	rs61735130&COSM1238237&COSM1238236	A:0.0010	A:0.0037	A:2.715e-03	0	0	1	0	0	0	1	0	0	0	0	0	0	0	1	34
chrX	153282413	C	G	missense_variant	IRAK1	ENST00000369980.3:c.1015G>C	ENSP00000358997.3:p.Gly339Arg					2	0	1	0	0	0	1	0	0	0	0	0	0	0	1	31
chr3	154027483	T	A	stop_gained	DHX36	ENST00000496811.1:c.772A>T	ENSP00000417078.1:p.Arg258Ter					0	0	0	0	1	0	0	0	0	0	1	0	0	0	1	36
chr5	154396917	C	G	missense_variant	KIF4B	ENST00000435029.4:c.3498C>G	ENSP00000387875.3:p.Ser1166Arg					0	0	1	0	0	0	1	0	0	0	0	0	0	0	1	11.12
chr5	154397072	G	C	missense_variant	KIF4B	ENST00000435029.4:c.3653G>C	ENSP00000387875.3:p.Ser1218Thr					0	0	0	0	1	0	0	0	0	0	1	0	0	0	1	19.34
chr1	154574332	T	TC	frameshift_variant	ADAR	ENST00000368474.4:c.785_786insG	ENSP00000357459.4:p.Asp263ArgfsTer4					2	0	20	2	9	18	11	0	9	2	5	4	4	14	49	22.5
chr1	154574333	G	C	missense_variant	ADAR	ENST00000368474.4:c.785C>G	ENSP00000357459.4:p.Pro262Arg					0	0	1	0	5	0	0	0	1	0	2	0	3	0	6	11.37
chr1	154574339	A	AG	frameshift_variant	ADAR	ENST00000368474.4:c.778_779insC	ENSP00000357459.4:p.Val260AlafsTer7					0	0	5	0	0	0	0	0	5	0	0	0	0	0	5	17.83
chr1	154574438	A	T	stop_gained	ADAR	ENST00000368474.4:c.680T>A	ENSP00000357459.4:p.Leu227Ter					1	0	3	0	1	0	2	0	1	0	1	0	0	0	4	27.4
chr4	154624709	T	C	missense_variant	TLR2	ENST00000260010.6:c.650T>C	ENSP00000260010.6:p.Phe217Ser	rs139227237	C:0.0014	C:0.0037	C:4.629e-03	0	0	1	0	0	0	1	0	0	0	0	0	0	0	1	24
chr5	156533730	G	A	missense_variant	HAVCR2	ENST00000307851.4:c.302C>T	ENSP00000312002.4:p.Thr101Ile	rs147827860	A:0.0020	A:0.0042	A:5.897e-03	1	0	2	0	0	0	2	0	0	0	0	0	0	0	2	24.4
chr5	156760416	A	G	missense_variant	CYFIP2	ENST00000521420.1:c.2269A>G	ENSP00000430904.1:p.Ile757Val	rs139353471	G:0.0022	G:0.0056	G:4.293e-03	1	0	0	0	1	0	0	0	0	0	0	0	1	0	1	22.8
chr7	156963053	G	A	missense_variant	UBE3C	ENST00000348165.5:c.251G>A	ENSP00000309198.8:p.Gly84Asp	rs778413766			A:3.295e-05	0	0	1	0	0	0	1	0	0	0	0	0	0	0	1	11.2
chr7	156971532	A	T	missense_variant	UBE3C	ENST00000348165.5:c.607A>T	ENSP00000309198.8:p.Ile203Phe					0	0	0	0	1	0	0	0	0	0	0	0	1	0	1	23.4
chr7	156974296	C	A	missense_variant	UBE3C	ENST00000348165.5:c.701C>A	ENSP00000309198.8:p.Ala234Glu					0	0	0	0	2	0	0	0	0	0	0	0	2	0	2	29.3
chr7	156994489	G	A	missense_variant	UBE3C	ENST00000348165.5:c.1406G>A	ENSP00000309198.8:p.Arg469Gln	rs145837581		A:0.0016	A:6.754e-04	0	0	1	0	0	0	1	0	0	0	0	0	0	0	1	22.3
chr7	157060375	T	C	missense_variant	UBE3C	ENST00000348165.5:c.3178T>C	ENSP00000309198.8:p.Phe1060Leu					0	0	0	0	1	0	0	0	0	0	0	0	1	0	1	26
chr1	159275915	G	A	missense_variant	FCER1A	ENST00000368115.1:c.469G>A	ENSP00000357097.1:p.Glu157Lys	rs374481114&COSM1295312		A:0.0001	A:3.295e-05	1	0	0	0	1	0	0	0	0	0	1	0	0	0	1	31
chr1	161512873	T	A	missense_variant	FCGR3A	ENST00000367969.3:c.802A>T	ENSP00000356946.3:p.Asn268Tyr	rs115866423	A:0.0058	A:0.0116	A:0.011	2	0	0	0	1	0	0	0	0	0	0	0	1	0	1	12.74
chr1	161642792	T	TC	frameshift_variant	FCGR2B	ENST00000358671.5:c.419_420insC	ENSP00000351497.5:p.Glu141GlyfsTer53					0	0	0	0	0	2	0	0	0	0	0	0	0	2	2	23.3
chr2	162060013	C	G	missense_variant	TANK	ENST00000392749.2:c.115C>G	ENSP00000376505.2:p.Gln39Glu	rs771784086			G:9.061e-05	0	0	0	0	1	0	0	0	0	0	0	0	1	0	1	19.52
chr2	163124637	T	C	missense_variant	IFIH1	ENST00000263642.2:c.2767A>G	ENSP00000263642.2:p.Ile923Val	rs35667974	C:0.0024	C:0.0163	C:0.012	0	0	1	0	0	0	1	0	0	0	0	0	0	0	1	23.6
chr2	163128887	C	T	missense_variant	IFIH1	ENST00000263642.2:c.2465G>A	ENSP00000263642.2:p.Arg822Gln					0	0	0	0	1	0	0	0	0	0	0	0	1	0	1	35
chr2	163134090	C	A	stop_gained	IFIH1	ENST00000263642.2:c.1879G>T	ENSP00000263642.2:p.Glu627Ter					1	0	3	0	1	2	0	0	3	0	1	0	0	2	6	38
chr6	166883360	C	T	missense_variant	RPS6KA2	ENST00000503859.1:c.965G>A	ENSP00000427015.1:p.Arg322His	rs759240466&COSM3860387&COSM3860386&COSM3860388			T:1.647e-05	0	0	1	0	0	0	0	0	1	0	0	0	0	0	1	34
chr1	169672483	A	G	missense_variant	SELL	ENST00000236147.4:c.904T>C	ENSP00000236147.4:p.Cys302Arg					0	0	0	0	1	0	0	0	0	0	1	0	0	0	1	25.3
chr1	169673809	C	A	missense_variant	SELL	ENST00000236147.4:c.705G>T	ENSP00000236147.4:p.Gln235His	rs575354445	A:0.0004		A:6.331e-05	0	0	0	0	1	0	0	0	0	0	1	0	0	0	1	13.55
chr5	169680139	G	C	missense_variant	LCP2	ENST00000046794.5:c.1229C>G	ENSP00000046794.5:p.Ser410Cys	rs34192428	C:0.0066	C:0.0201	C:0.012	0	0	1	0	0	0	1	0	0	0	0	0	0	0	1	22.8
chr5	169688140	G	T	missense_variant&splice_region_variant	LCP2	ENST00000046794.5:c.928C>A	ENSP00000046794.5:p.His310Asn	rs200367246		T:0.0001	T:5.794e-05	0	0	1	0	0	0	1	0	0	0	0	0	0	0	1	15.96
chr5	169689988	G	C	missense_variant	LCP2	ENST00000046794.5:c.781C>G	ENSP00000046794.5:p.Pro261Ala					0	0	1	0	0	0	0	0	1	0	0	0	0	0	1	16.82
chr5	169695439	G	C	missense_variant	LCP2	ENST00000046794.5:c.571C>G	ENSP00000046794.5:p.Gln191Glu	rs763777577			T:1.065e-05&C:2.768e-04	0	0	1	0	0	0	0	0	1	0	0	0	0	0	1	18.54
chr1	169993579	T	G	missense_variant	KIFAP3	ENST00000361580.2:c.1000A>C	ENSP00000354560.2:p.Met334Leu					0	0	0	0	1	0	0	0	0	0	0	0	1	0	1	15.24
chr1	170008429	T	A	missense_variant&splice_region_variant	KIFAP3	ENST00000361580.2:c.320A>T	ENSP00000354560.2:p.Glu107Val					0	0	1	0	0	0	0	0	1	0	0	0	0	0	1	24.4
chr6	170844385	T	C	missense_variant	PSMB1	ENST00000262193.6:c.649A>G	ENSP00000262193.6:p.Thr217Ala					0	0	1	0	0	0	0	0	1	0	0	0	0	0	1	25.2
chr3	171406653	G	A	missense_variant	PLD1	ENST00000351298.4:c.1352C>T	ENSP00000342793.4:p.Pro451Leu	rs141086000		A:0.0002	A:2.471e-05	0	0	1	0	0	0	0	0	1	0	0	0	0	0	1	29.2
chr3	171417570	G	A	missense_variant	PLD1	ENST00000351298.4:c.1192C>T	ENSP00000342793.4:p.Arg398Cys	rs143845082	A:0.0006	A:0.0036	A:3.435e-03	0	0	0	0	1	0	0	0	0	0	0	0	1	0	1	34
chr3	171431726	C	G	missense_variant	PLD1	ENST00000351298.4:c.868G>C	ENSP00000342793.4:p.Glu290Gln	rs142070781	G:0.0008	G:0.0024		0	0	0	0	1	0	0	0	0	0	0	0	1	0	1	23.9
chr3	171452701	C	T	missense_variant	PLD1	ENST00000351298.4:c.494G>A	ENSP00000342793.4:p.Arg165His	rs148972595	T:0.0024	T:0.0044	T:2.512e-03	1	0	1	0	1	0	0	0	1	0	1	0	0	0	2	22.8
chr1	171958214	T	C	missense_variant	DNM3	ENST00000358155.4:c.515T>C	ENSP00000350876.4:p.Leu172Ser	rs369721002		C:0.0001	C:1.655e-05	0	0	0	0	1	0	0	0	0	0	0	0	1	0	1	29
chr1	173725154	G	C	missense_variant	KLHL20	ENST00000209884.4:c.944G>C	ENSP00000209884.4:p.Arg315Pro	rs189333090	C:0.0002	C:0.0002	A:8.236e-06&C:8.236e-05	0	0	1	0	0	0	1	0	0	0	0	0	0	0	1	28.4
chr1	173726172	C	G	missense_variant	KLHL20	ENST00000209884.4:c.1025C>G	ENSP00000209884.4:p.Thr342Ser					0	0	0	0	1	0	0	0	0	0	1	0	0	0	1	17.51
chr1	173743484	A	G	missense_variant	KLHL20	ENST00000209884.4:c.1336A>G	ENSP00000209884.4:p.Met446Val					0	0	1	0	0	0	1	0	0	0	0	0	0	0	1	26.6
chr2	173881930	A	G	missense_variant&splice_region_variant	RAPGEF4	ENST00000397081.3:c.1927A>G	ENSP00000380271.3:p.Lys643Glu					0	0	0	0	1	0	0	0	0	0	1	0	0	0	1	22.4
chr5	176517963	G	T	missense_variant	FGFR4	ENST00000292408.4:c.461G>T	ENSP00000292408.4:p.Arg154Leu	rs201257476			A:1.647e-05	0	0	0	0	1	0	0	0	0	0	0	0	1	0	1	33
chr5	176522720	G	A	missense_variant	FGFR4	ENST00000292408.4:c.1817G>A	ENSP00000292408.4:p.Arg606Gln	rs757092386			A:1.072e-04	0	0	0	0	1	0	0	0	0	0	1	0	0	0	1	17.7
chr3	178938838	G	T	missense_variant	PIK3CA	ENST00000263967.3:c.2080G>T	ENSP00000263967.3:p.Ala694Ser	rs200404201		T:0.0002	T:2.235e-04	0	0	0	0	1	0	0	0	0	0	1	0	0	0	1	22.8
chr3	178941912	T	C	missense_variant	PIK3CA	ENST00000263967.3:c.2231T>C	ENSP00000263967.3:p.Phe744Ser					0	0	1	0	1	0	0	0	1	0	0	0	1	0	2	23.9
chr5	179143220	C	T	missense_variant	CANX	ENST00000247461.4:c.836C>T	ENSP00000247461.4:p.Pro279Leu	rs769363661			T:4.118e-05	0	0	0	0	1	0	0	0	0	0	0	0	1	0	1	32
chr5	179250906	C	T	missense_variant	SQSTM1	ENST00000389805.4:c.350C>T	ENSP00000374455.4:p.Ala117Val	rs147810437	T:0.0008	T:0.0012	T:1.507e-03	0	0	2	0	0	0	1	0	1	0	0	0	0	0	2	11.88
chr2	181925422	A	G	missense_variant	UBE2E3	ENST00000410062.4:c.409A>G	ENSP00000386788.3:p.Asn137Asp					0	0	0	0	0	2	0	0	0	0	0	2	0	0	2	28.9
chr2	182394308	T	C	missense_variant	ITGA4	ENST00000397033.2:c.2471T>C	ENSP00000380227.2:p.Val824Ala	rs1143675	C:0.0020	C:0.0067	C:4.421e-03	0	0	1	0	0	0	1	0	0	0	0	0	0	0	1	23.4
chr1	182554528	C	T	missense_variant	RNASEL	ENST00000367559.3:c.1414G>A	ENSP00000356530.3:p.Val472Ile					0	0	1	0	0	0	0	0	1	0	0	0	0	0	1	23.6
chr1	182554743	C	G	missense_variant	RNASEL	ENST00000367559.3:c.1199G>C	ENSP00000356530.3:p.Arg400Pro	rs137993708	G:0.0006	G:0.0008	G:4.530e-04	0	0	1	0	0	0	0	0	1	0	0	0	0	0	1	19.24
chr2	183053766	C	G	missense_variant	PDE1A	ENST00000435564.1:c.1195G>C	ENSP00000410309.1:p.Gly399Arg					0	0	1	0	0	0	0	0	1	0	0	0	0	0	1	34
chr2	184024269	T	A	missense_variant	NUP35	ENST00000295119.4:c.792T>A	ENSP00000295119.4:p.Phe264Leu	rs61756082	A:0.0004	A:0.0008	A:7.248e-04	1	0	0	0	1	0	0	0	0	0	1	0	0	0	1	13.26
chr3	184042895	A	G	missense_variant	EIF4G1	ENST00000424196.1:c.2870A>G	ENSP00000416255.1:p.Lys957Arg					0	0	1	0	0	0	0	0	1	0	0	0	0	0	1	23.4
chr3	184049767	T	TC	frameshift_variant	EIF4G1	ENST00000424196.1:c.4532_4533insC	ENSP00000416255.1:p.Lys1512GlufsTer13					0	0	1	0	0	0	1	0	0	0	0	0	0	0	1	35
chr1	186301436	C	T	missense_variant	TPR	ENST00000367478.4:c.5495G>A	ENSP00000356448.3:p.Arg1832His	rs115482159	T:0.0026	T:0.0037	T:3.551e-03	0	0	1	0	0	0	1	0	0	0	0	0	0	0	1	29.3
chr1	186303520	T	C	missense_variant	TPR	ENST00000367478.4:c.5119A>G	ENSP00000356448.3:p.Thr1707Ala	rs35766045	C:0.0030	C:0.0081	C:4.840e-03	2	0	0	0	1	0	0	0	0	0	0	0	1	0	1	16.97
chr1	186313197	C	T	missense_variant	TPR	ENST00000367478.4:c.3443G>A	ENSP00000356448.3:p.Arg1148His	rs201004855	T:0.0026	T:0.0015	T:4.295e-03	2	0	0	0	1	0	0	0	0	0	0	0	1	0	1	28.1
chr3	186938920	A	C	missense_variant&splice_region_variant	MASP1	ENST00000337774.5:c.1812T>G	ENSP00000336792.5:p.Ile604Met	rs777625922			C:8.236e-06&G:3.295e-05	0	0	0	0	1	0	0	0	0	0	1	0	0	0	1	23.9
chr3	186953728	G	A	missense_variant	MASP1	ENST00000296280.6:c.1931C>T	ENSP00000296280.6:p.Thr644Met	rs146714674		A:0.0003	A:3.047e-04	0	0	1	0	2	0	0	0	1	0	1	0	1	0	3	29.7
chr3	186968102	C	T	missense_variant	MASP1	ENST00000296280.6:c.1027G>A	ENSP00000296280.6:p.Asp343Asn	rs768599984			T:8.236e-06	0	0	1	0	0	0	0	0	1	0	0	0	0	0	1	24.4
chr3	186980439	C	T	missense_variant	MASP1	ENST00000296280.6:c.307G>A	ENSP00000296280.6:p.Gly103Ser	rs199628370	T:0.0004	T:0.0001	T:5.436e-04	0	0	0	0	1	0	0	0	0	0	1	0	0	0	1	34
chr2	187506276	A	G	missense_variant	ITGAV	ENST00000261023.3:c.1120A>G	ENSP00000261023.3:p.Ile374Val	rs200664669	G:0.0002	G:0.0001	G:1.400e-04	0	0	1	0	0	0	1	0	0	0	0	0	0	0	1	17.76
chr2	187540584	C	G	missense_variant	ITGAV	ENST00000261023.3:c.2858C>G	ENSP00000261023.3:p.Ser953Cys	rs768309887				0	0	0	0	1	0	0	0	0	0	1	0	0	0	1	25.8
chr1	196709816	G	T	missense_variant	CFH	ENST00000367429.4:c.2850G>T	ENSP00000356399.4:p.Gln950His	rs149474608	T:0.0016	T:0.0062	A:8.236e-06&T:3.583e-03	0	0	1	0	0	0	1	0	0	0	0	0	0	0	1	21.4
chr1	198687266	T	A	missense_variant	PTPRC	ENST00000442510.2:c.1494T>A	ENSP00000411355.3:p.Asp498Glu	rs555467190			A:8.236e-06	0	0	0	0	1	0	0	0	0	0	1	0	0	0	1	12.49
chr1	198700806	A	G	missense_variant	PTPRC	ENST00000442510.2:c.1925A>G	ENSP00000411355.3:p.Tyr642Cys					0	0	0	0	1	0	0	0	0	0	0	0	1	0	1	28.5
chr1	198717275	T	C	missense_variant	PTPRC	ENST00000442510.2:c.2885T>C	ENSP00000411355.3:p.Ile962Thr	rs766748068			C:8.276e-06	0	0	1	0	0	0	1	0	0	0	0	0	0	0	1	11.72
chr2	204245066	A	G	missense_variant	ABI2	ENST00000261017.5:c.421A>G	ENSP00000261017.5:p.Ile141Val	rs141392713		G:0.0007	G:5.189e-04	0	0	1	0	0	0	1	0	0	0	0	0	0	0	1	13.91
chr2	204281691	C	A	missense_variant	ABI2	ENST00000261017.5:c.1139C>A	ENSP00000261017.5:p.Pro380Gln	rs770561196			A:8.236e-06	0	0	1	0	0	0	0	0	1	0	0	0	0	0	1	19.72
chr2	204571454	C	T	missense_variant	CD28	ENST00000324106.8:c.35C>T	ENSP00000324890.7:p.Pro12Leu	rs202094371			T:1.647e-05	1	0	0	0	1	0	0	0	0	0	1	0	0	0	1	15.19
chr1	206650040	G	A	missense_variant	IKBKE	ENST00000367120.3:c.560G>A	ENSP00000356087.3:p.Arg187Gln	rs145501152&COSM4027513	A:0.0002	A:0.003	A:1.474e-03	0	0	0	0	1	0	0	0	0	0	0	0	1	0	1	25.7
chr1	207680070	C	T	missense_variant	CR1	ENST00000367049.4:c.313C>T	ENSP00000356016.4:p.Arg105Cys	rs11587944	T:0.0040	T:0.0103	T:7.589e-03	1	0	0	0	2	0	0	0	0	0	1	0	1	0	2	20.4
chr1	207785099	G	T	missense_variant	CR1	ENST00000367049.4:c.6373G>T	ENSP00000356016.4:p.Val2125Leu	rs202148801	T:0.0004	T:0.0034	T:1.745e-03&C:2.895e-04	0	0	1	0	0	0	1	0	0	0	0	0	0	0	1	24.1
chr1	208062507	T	C	missense_variant&splice_region_variant	CD34	ENST00000310833.7:c.806A>G	ENSP00000310036.7:p.Lys269Arg					0	0	0	0	2	0	0	0	0	0	0	0	2	0	2	19.02
chr1	208062965	G	A	missense_variant&splice_region_variant	CD34	ENST00000310833.7:c.599C>T	ENSP00000310036.7:p.Ala200Val	rs34679398	A:0.0004	A:0.0002	A:2.389e-04&T:8.236e-06	0	0	0	0	1	0	0	0	0	0	1	0	0	0	1	22.6
chr1	208072436	G	A	missense_variant	CD34	ENST00000310833.7:c.398C>T	ENSP00000310036.7:p.Thr133Ile	rs148688256	A:0.0004	A:0.0016	A:1.812e-03&T:3.295e-05	0	0	2	0	4	0	1	0	1	0	2	0	2	0	6	15.84
chr2	212652803	C	T	missense_variant	ERBB4	ENST00000342788.4:c.503G>A	ENSP00000342235.4:p.Arg168Gln	rs200302763		T:0	T:1.318e-04	0	0	1	0	0	0	0	0	1	0	0	0	0	0	1	23.5
chr2	217054978	A	G	missense_variant	XRCC5	ENST00000392133.3:c.1865A>G	ENSP00000375978.3:p.Gln622Arg					0	0	1	0	0	0	0	0	1	0	0	0	0	0	1	25.3
chr2	219528760	G	A	missense_variant	RNF25	ENST00000295704.2:c.1300C>T	ENSP00000295704.2:p.Arg434Cys	rs11686957		A:0.0019	A:1.205e-03	1	0	0	0	1	0	0	0	0	0	0	0	1	0	1	31
chr2	219528898	C	G	missense_variant	RNF25	ENST00000295704.2:c.1162G>C	ENSP00000295704.2:p.Glu388Gln	rs146626696	G:0.0008	G:0.0023	G:2.356e-03	0	0	1	0	2	0	1	0	0	0	1	0	1	0	3	22.7
chr2	219529924	T	G	missense_variant	RNF25	ENST00000295704.2:c.620A>C	ENSP00000295704.2:p.Tyr207Ser	rs112523387	G:0.0016	G:0.0052	G:3.624e-03	0	0	1	0	0	0	1	0	0	0	0	0	0	0	1	24.2
chr1	223283837	T	C	missense_variant	TLR5	ENST00000540964.1:c.2537A>G	ENSP00000440643.1:p.Asp846Gly	rs5744177&COSM532775	C:0.0040	C:0.0101	C:6.696e-03	0	0	1	0	2	0	0	0	1	0	1	0	1	0	3	10.92
chr1	223284069	G	A	missense_variant	TLR5	ENST00000540964.1:c.2305C>T	ENSP00000440643.1:p.Leu769Phe	rs56243703	A:0.0018	A:0.0055	A:3.212e-03	0	0	0	0	1	0	0	0	0	0	0	0	1	0	1	26.5
chr1	223284444	T	A	missense_variant	TLR5	ENST00000540964.1:c.1930A>T	ENSP00000440643.1:p.Ile644Phe	rs5744175	A:0.0040	A:0.0101	A:6.680e-03	0	0	1	0	1	0	0	0	1	0	1	0	0	0	2	14.18
chr1	223284915	G	T	missense_variant	TLR5	ENST00000540964.1:c.1459C>A	ENSP00000440643.1:p.Leu487Ile	rs5744171	T:0.0038	T:0.0099	T:6.474e-03	0	0	1	0	2	0	0	0	1	0	1	0	1	0	3	16.01
chr2	224642493	G	A	missense_variant	AP1S3	ENST00000396654.2:c.97C>T	ENSP00000379891.2:p.Arg33Trp	rs138292988	A:0.0024	A:0.0116	A:7.963e-03	0	0	3	0	1	0	2	0	1	0	0	0	1	0	4	34
chr2	224642579	A	C	missense_variant	AP1S3	ENST00000396654.2:c.11T>G	ENSP00000379891.2:p.Phe4Cys	rs116107386&COSM3757980&COSM3757981	C:0.0030	C:0.0128	C:7.671e-03	0	0	1	0	2	0	1	0	0	0	0	0	2	0	3	27.2
chr1	225707051	C	A	missense_variant	ENAH	ENST00000366844.3:c.651G>T	ENSP00000355809.2:p.Glu217Asp	COSM3773477				3	0	7	2	9	0	5	2	2	0	4	0	5	0	18	15.18
chr2	227660894	C	A	missense_variant	IRS1	ENST00000305123.5:c.2561G>T	ENSP00000304895.4:p.Arg854Leu	rs13306470		A:0.0001	A:1.647e-05&T:4.119e-05	0	0	1	0	0	0	0	0	1	0	0	0	0	0	1	33
chr2	227661003	C	G	missense_variant	IRS1	ENST00000305123.5:c.2452G>C	ENSP00000304895.4:p.Gly818Arg	rs41265094	G:0.0040	G:0.0128	G:8.146e-03	0	0	1	0	2	0	1	0	0	0	1	0	1	0	3	24.1
[truncated: 12 more rows]

## Sheet: Table S8
Table S8. Deleterious variants in genes previously associated with IBD (Jostins et al.)6 and present as homozygotes only in affected children. CHROM: chromosome in hg19 assembly; POS: position in hg19 assembly; REF: reference base; ALT: alternative base; Consequence: consequence of variant; SYMBOL: gene symbol; HGVSc: HGV notation for coding DNA (Ensembl transcript collection); HGVSp: HGV notatio…
[truncated: 29 more rows]

[truncated: 2 more sheets: Table S9, Table S10]
